# Supplementary material for: An Integrated Genomic Strategy to Identify CHRNB4 as a Diagnostic/Prognostic Biomarker for Targeted Therapy in Head and Neck Cancer
Source: Cancers (Basel). 2020 May 22;12(5):1324. doi: 10.3390/cancers12051324 (PMC7281299; doi:10.3390/cancers12051324)
Supplement: Supplementary file 1 [file cancers-12-01324-s001.zip]

Archive with 8 entries (8 files):
- cancers-811173-suppl proof.docx
- Supplementary Data 1. Adverse and favorable gene list.xlsx
- Supplementary Data 2. Cancer-related gene list.xlsx
- Supplementary Data 3. Co-expressed gene list of CHRNB4.xlsx
- Supplementary Data 4. cBioPortal copy number data.xlsx
- Supplementary Data 5. Cell number of migration and invasion assay.xlsx
- Supplementary Data 6. Clinical data of HNSCC from TCGA.xlsx
- Supplementary Data 7. Western blot original data.docx
