# Supplementary material for: An Integrated Genomic Strategy to Identify CHRNB4 as a Diagnostic/Prognostic Biomarker for Targeted Therapy in Head and Neck Cancer
Source: Cancers (Basel). 2020 May 22;12(5):1324. doi: 10.3390/cancers12051324 (PMC7281299; doi:10.3390/cancers12051324)
Supplement: Supplementary file 1 [file cancers-12-01324-s001.zip › Supplementary Data 1. Adverse and favorable gene list.xlsx]

## Sheet: adverse and favorable genes
18 adverse genes of 175 smokers					36 favorable genes of 175 smokers							Survival analysis of 480 DEGs for 175 smokers						Adverse genes
Gene name	Gene ID	log rank, P-value	Hazard ratio (HR)		Gene name	Gene ID	log rank, P-value	Hazard ratio (HR)				Gene name	Gene ID	log rank, P-value	Hazard ratio (HR)			Favorable genes
DKK1	22943	0.000239285	2.96		CELSR3	1951	0.00016259	0.35				DKK1	22943	0.000239285	2.96
CHRNB4	1143	0.000417181	2.82		DMRTA2	63950	0.000391406	0.37				CHRNB4	1143	0.000417181	2.82
TRIML2	205860	0.00120128	2.49		MYO3A	53904	0.000728049	0.38				TRIML2	205860	0.00120128	2.49
IFIT1	3434	0.0024258	2.3		SGEF	26084	0.00193222	0.42				IFIT1	3434	0.0024258	2.3
BASP1	10409	0.00600169	2.13		CHDH	55349	0.00329475	0.44				BASP1	10409	0.00600169	2.13
PPFIA1	8500	0.0104679	2.06		PRSS12	8492	0.00335	0.44				PPFIA1	8500	0.0104679	2.06
ORAOV1	220064	0.0128073	2		CACNA2D3	55799	0.00393427	0.45				ORAOV1	220064	0.0128073	2
LHX1	3975	0.0129233	1.99		FAM184B	27146	0.00398751	0.45				LHX1	3975	0.0129233	1.99
CCNA1	8900	0.0141331	1.99		ADCY5	111	0.00479787	0.45				CCNA1	8900	0.0141331	1.99
GJB7	375519	0.0202204	1.91		SCUBE3	222663	0.00484322	0.46				GJB7	375519	0.0202204	1.91
FGF19	9965	0.023913	1.88		FA2H	79152	0.0056978	0.46				FGF19	9965	0.023913	1.88
GPC6	10082	0.0274072	1.88		C17orf28	283987	0.00614484	0.46				GPC6	10082	0.0274072	1.88
HOXB9	3219	0.0331055	1.81		SMCP	4184	0.00781166	0.48				HOXB9	3219	0.0331055	1.81
GPR50	9248	0.0337423	1.84		AS3MT	57412	0.00859539	0.48				GPR50	9248	0.0337423	1.84
MAGEA10	4109	0.0361657	1.78		ESPNL	339768	0.00985346	0.49				MAGEA10	4109	0.0361657	1.78
IFI6	2537	0.0444777	1.74		ANKLE1	126549	0.0102888	0.49				IFI6	2537	0.0444777	1.74
DSCAM	1826	0.0447175	1.74		RAC3	5881	0.0125933	0.5				DSCAM	1826	0.0447175	1.74
C20orf141	128653	0.0480325	1.74		SLC16A11	162515	0.0165061	0.51				C20orf141	128653	0.0480325	1.74
					MAST1	22983	0.0195081	0.52				CELSR3	1951	0.00016259	0.35
					WNK2	65268	0.0235845	0.53				DMRTA2	63950	0.000391406	0.37
					FOXP2	93986	0.0259027	0.54				MYO3A	53904	0.000728049	0.38
					VSIG2	23584	0.0276092	0.54				SGEF	26084	0.00193222	0.42
					STATH	6779	0.0295155	0.55				CHDH	55349	0.00329475	0.44
					FBN3	84467	0.029873	0.54				PRSS12	8492	0.00335	0.44
					RND2	8153	0.0310383	0.55				CACNA2D3	55799	0.00393427	0.45
					PHYHD1	254295	0.0319925	0.55				FAM184B	27146	0.00398751	0.45
					HIF3A	64344	0.0327485	0.55				ADCY5	111	0.00479787	0.45
					C1orf130	400746	0.0340409	0.55				SCUBE3	222663	0.00484322	0.46
					PHYHIP	9796	0.0401472	0.56				FA2H	79152	0.0056978	0.46
					SLC9A2	6549	0.0405244	0.56				C17orf28	283987	0.00614484	0.46
					MAGED4B	81557	0.0445736	0.57				SMCP	4184	0.00781166	0.48
					OSR1	130497	0.0464827	0.57				AS3MT	57412	0.00859539	0.48
					MSMB	4477	0.0471191	0.58				ESPNL	339768	0.00985346	0.49
					MPPED2	744	0.0485551	0.58				ANKLE1	126549	0.0102888	0.49
					SHISA7	729956	0.0493341	0.58				RAC3	5881	0.0125933	0.5
					KHDC1L	100129128	0.0495664	0.58				SLC16A11	162515	0.0165061	0.51
												MAST1	22983	0.0195081	0.52
												WNK2	65268	0.0235845	0.53
												FOXP2	93986	0.0259027	0.54
												VSIG2	23584	0.0276092	0.54
												STATH	6779	0.0295155	0.55
												FBN3	84467	0.029873	0.54
												RND2	8153	0.0310383	0.55
												PHYHD1	254295	0.0319925	0.55
												HIF3A	64344	0.0327485	0.55
												C1orf130	400746	0.0340409	0.55
												PHYHIP	9796	0.0401472	0.56
												SLC9A2	6549	0.0405244	0.56
												MAGED4B	81557	0.0445736	0.57
												OSR1	130497	0.0464827	0.57
												MSMB	4477	0.0471191	0.58
												MPPED2	744	0.0485551	0.58
												SHISA7	729956	0.0493341	0.58
												KHDC1L	100129128	0.0495664	0.58
												ROBO2	6092	0.0502057	0.58
												NR5A1	2516	0.0503511	0.58
												HS3ST6	64711	0.0525539	0.58
												PCSK9	255738	0.0582128	0.59
												CLIC6	54102	0.0594855	0.59
												ALDH1L1	10840	0.0617383	0.58
												MLXIPL	51085	0.0641119	0.59
												SYT14	255928	0.065963	1.66
												FOXA1	3169	0.0683856	0.6
												EFNB3	1949	0.0704401	1.65
												WNT2B	7482	0.0707226	0.6
												MAGEA1	4100	0.0727334	1.64
												PRDM13	59336	0.0749909	0.61
												PENK	5179	0.0791033	0.61
												FAM3B	54097	0.0796752	0.62
												PNCK	139728	0.0804725	0.61
												TH	7054	0.0806092	1.62
												SLC22A3	6581	0.0825452	1.62
												NCRNA00086	399668	0.0840485	0.62
												ADH1C	126	0.0854127	0.62
												TRHDE	29953	0.085937	1.62
												S100A8	6279	0.087151	1.63
												GLS2	27165	0.0873133	0.62
												EPHX3	79852	0.0874702	0.62
												SMC1B	27127	0.0879278	0.62
												HMGCS2	3158	0.087967	1.6
												LASS1	10715	0.0921862	0.63
												PPP1R1B	84152	0.0936013	0.63
												GREM1	26585	0.0978248	1.59
												BRSK2	9024	0.0989456	0.63
												CILP2	148113	0.0994119	0.64
												FAM132A	388581	0.103126	0.64
												PLLP	51090	0.103143	0.64
												EPSTI1	94240	0.105557	1.57
												NOTUM	147111	0.106419	0.64
												PDIA2	64714	0.106823	0.64
												SCG2	7857	0.107373	1.56
												CP	1356	0.10927	0.64
												RCOR2	283248	0.109756	0.64
												LOC440173	440173	0.113872	1.55
												GP2	2813	0.114837	1.55
												PIP5K1B	8395	0.119279	0.65
												TMEM139	135932	0.123168	0.65
												TMEM52	339456	0.123442	0.65
												ADD2	119	0.124854	1.53
												WT1	7490	0.128981	1.52
												ATP13A5	344905	0.129299	0.65
												C20orf114	92747	0.131441	1.53
												PCLO	27445	0.132364	0.66
												ADRB2	154	0.133235	1.52
												IRX2	153572	0.133801	1.52
												SLC17A9	63910	0.134027	0.66
												RIMKLA	284716	0.137913	0.66
												ZSCAN18	65982	0.14593	0.66
												SLC16A9	220963	0.146317	0.67
												NPW	283869	0.147804	0.67
												FKBP10	60681	0.148063	1.49
												DACT1	51339	0.150066	1.5
												DNAH14	127602	0.150941	1.49
												CHRM1	1128	0.153445	1.49
												ERN2	10595	0.154033	0.67
												CFTR	1080	0.154708	1.49
												CBS	875	0.156362	0.67
												EPB49	2039	0.158184	0.68
												ALDH1A1	216	0.159894	0.68
												RPRM	56475	0.16685	0.68
												FIBCD1	84929	0.16919	0.68
												PPP1R9A	55607	0.169221	0.68
												EPCAM	4072	0.172203	0.69
												NELL1	4745	0.174056	0.69
												GLB1L2	89944	0.176355	0.69
												SLC16A14	151473	0.177166	0.69
												PADI3	51702	0.177528	1.46
												SFRP4	6424	0.177807	0.68
												UGT1A10	54575	0.179744	0.69
												LAMB4	22798	0.179899	0.69
												CALB1	793	0.18354	0.69
												TFF1	7031	0.183706	1.44
												MFAP4	4239	0.184485	0.69
												UCHL1	7345	0.188068	0.7
												HOXA9	3205	0.188782	0.69
												CLDN3	1365	0.19125	0.7
												C9orf125	84302	0.195163	0.7
												GBP1	2633	0.196342	1.43
												RNF183	138065	0.197273	0.7
												ABCA8	10351	0.197493	0.7
												SLC9A4	389015	0.198103	0.7
												AQP5	362	0.204436	0.7
												CDX2	1045	0.214676	1.41
												SLAIN1	122060	0.215865	0.71
												HMX2	3167	0.21652	0.71
												LRP1B	53353	0.217785	0.71
												PAK7	57144	0.219854	0.71
												SPDYC	387778	0.220393	0.71
												DUSP9	1852	0.226477	1.4
												VAX1	11023	0.228335	1.4
												CAPN9	10753	0.23111	0.72
												CLEC9A	283420	0.232755	1.4
												HPN	3249	0.233576	0.72
												GATA4	2626	0.234357	0.72
												TMPRSS11A	339967	0.24272	0.72
												XPNPEP2	7512	0.243025	1.39
												GAL	51083	0.244607	1.38
												COL8A1	1295	0.246799	0.73
												FAM190A	401145	0.24697	0.73
												KIAA1324	57535	0.24712	0.73
												ZDHHC2	51201	0.251831	0.73
												MYO7B	4648	0.252749	1.37
												AQP3	360	0.253958	1.37
												NUDT11	55190	0.25407	0.73
												TDRD5	163589	0.260372	1.37
												THSD7B	80731	0.262567	0.73
												TNFRSF18	8784	0.265122	0.73
												IFI44L	10964	0.266326	1.36
												HP	3240	0.269367	1.36
												OCA2	4948	0.273512	0.74
												C7orf58	79974	0.27391	0.74
												PIGR	5284	0.273993	1.36
												GRK7	131890	0.276187	0.74
												WDR63	126820	0.276549	1.35
												WFDC2	10406	0.277503	0.74
												ALOX12	239	0.284052	1.35
												SYN2	6854	0.284705	0.74
												HLA-DQB2	3120	0.285728	1.35
												CDO1	1036	0.285826	0.74
												SCGB1A1	7356	0.287564	0.74
												SLC7A8	23428	0.288908	1.34
												COL3A1	1281	0.290856	1.34
												FNDC1	84624	0.295768	0.75
												HKDC1	80201	0.300394	0.75
												BEX2	84707	0.303397	0.75
												RYR3	6263	0.307105	0.75
												SYT5	6861	0.308904	1.33
												AADACL2	344752	0.308923	0.75
												IL8	3576	0.308949	1.33
												SLC6A14	11254	0.309986	1.32
												DNALI1	7802	0.312431	0.76
												TSPAN18	90139	0.312745	0.76
												CDH11	1009	0.31377	0.76
												DHDPSL	112817	0.319051	0.76
												ZNF280A	129025	0.323827	0.76
												KIAA1244	57221	0.32558	1.31
												CRISP3	10321	0.325706	1.32
												FOXH1	8928	0.33246	0.77
												SLC27A6	28965	0.332602	0.77
												HORMAD1	84072	0.333513	0.76
												FAM71E2	284418	0.33428	0.77
												TXNRD1	7296	0.335376	1.31
												AGR3	155465	0.338845	0.76
												CACNA2D1	781	0.339926	0.77
												HOXC8	3224	0.341249	1.3
												VIL1	7429	0.341976	1.3
												SOHLH1	402381	0.343559	1.3
												NKX2-2	4821	0.34484	0.77
												MCF2L	23263	0.348587	0.77
												TBX4	9496	0.348732	0.77
												PCDHGA2	56113	0.349642	0.77
												ENPP5	59084	0.350222	0.77
												MPV17L	255027	0.350617	1.29
												GRB14	2888	0.352997	0.77
												GPRC5B	51704	0.359514	0.78
												CHST4	10164	0.361251	0.78
												PCDHA4	56144	0.365553	1.28
												GJB1	2705	0.36585	1.28
												TMPRSS2	7113	0.367459	0.78
												RBP7	116362	0.368954	0.78
												VWDE	221806	0.370928	1.28
												ELFN1	392617	0.370996	0.78
												KLHDC8A	55220	0.372648	0.78
												CXCL9	4283	0.375496	1.28
												CXCL11	6373	0.377586	1.27
												OLFM2	93145	0.379522	0.78
												PROM1	8842	0.382941	0.79
												GSTA2	2939	0.384485	1.28
												CLDN10	9071	0.386112	0.79
												SELE	6401	0.386989	1.27
												TLX1	3195	0.388434	0.79
												OR6C70	390327	0.390287	0.79
												MOSC1	64757	0.39272	0.79
												SEC14L4	284904	0.394824	1.27
												CNTN4	152330	0.395118	0.79
												GABRB3	2562	0.398682	0.79
												DEGS2	123099	0.402135	1.26
												NBEA	26960	0.40681	0.79
												CLDN6	9074	0.411606	0.8
												KLK1	3816	0.411864	0.8
												HOXA7	3204	0.413608	0.8
												FGF14	2259	0.413616	0.8
												HOXB8	3218	0.415328	1.25
												POSTN	10631	0.416112	1.25
												KREMEN2	79412	0.423186	0.8
												CYP4F3	4051	0.425096	0.8
												SFTA2	389376	0.425606	1.25
												ZNF813	126017	0.437034	0.81
												BPIL1	80341	0.443733	1.24
												SLC7A11	23657	0.447218	1.23
												ELF5	2001	0.447823	0.81
												PRR4	11272	0.45042	0.81
												MYH14	79784	0.451203	0.81
												GOLGA6L6	727832	0.451923	0.81
												SNCB	6620	0.454968	1.23
												SLC16A4	9122	0.456314	1.23
												CLCNKB	1188	0.456668	0.81
												TCEAL2	140597	0.457239	0.81
												ANO4	121601	0.463038	1.22
												NKD2	85409	0.473345	0.82
												PANX2	56666	0.474337	1.22
												EMX1	2016	0.476419	0.82
												ELN	2006	0.477078	0.82
												CRABP1	1381	0.480538	1.22
												HES7	84667	0.480987	1.22
												SLC30A3	7781	0.483033	1.21
												SLC5A12	159963	0.486986	1.21
												C1orf186	440712	0.487749	0.82
												CGREF1	10669	0.489674	0.83
												GAP43	2596	0.490462	1.21
												GOLGA6L1	283767	0.492932	0.83
												RPL39L	116832	0.50537	0.83
												NPTX2	4885	0.509461	1.2
												AZGP1	563	0.510499	1.2
												EMILIN1	11117	0.513311	0.84
												PLUNC	51297	0.516911	1.2
												FAM55B	120406	0.523754	0.84
												SLC29A4	222962	0.526106	0.84
												ODC1	4953	0.526358	0.84
												GPR149	344758	0.534572	0.84
												DBNDD1	79007	0.535529	1.19
												OGN	4969	0.535868	0.84
												GSTA1	2938	0.538324	1.19
												ZNF334	55713	0.540076	0.84
												ESR1	2099	0.54055	0.84
												PLS1	5357	0.544258	1.18
												PALM	5064	0.545297	0.85
												COL6A3	1293	0.547966	1.18
												ZG16B	124220	0.551854	0.85
												CAPN13	92291	0.553369	0.85
												FGF13	2258	0.553593	0.85
												APBA2	321	0.555087	0.85
												CNTN5	53942	0.555599	1.18
												SOX5	6660	0.556996	0.85
												TMEM213	155006	0.563935	0.85
												SULF1	23213	0.566101	1.17
												CLDN8	9073	0.566275	0.85
												ADH7	131	0.569139	0.85
												LPO	4025	0.569478	1.17
												RAB3B	5865	0.569651	1.17
												TF	7018	0.57224	0.86
												GPX3	2878	0.573744	1.17
												HAS3	3038	0.575323	1.17
												HOXD13	3239	0.576195	0.86
												SCGB3A2	117156	0.582208	1.16
												CES1	1066	0.582379	1.17
												CT45A3	441519	0.584988	1.17
												DAPL1	92196	0.592172	0.86
												EDIL3	10085	0.592829	0.86
												CXCL10	3627	0.593899	1.16
												FN3K	64122	0.595514	0.86
												GPC3	2719	0.599912	0.86
												DIRAS1	148252	0.601696	1.16
												BEND7	222389	0.603562	1.15
												PCDHB17	54661	0.608083	0.87
												TSPAN8	7103	0.608316	0.87
												SPDEF	25803	0.610131	1.15
												ALDH1L2	160428	0.610525	1.15
												LOC84740	84740	0.613643	0.87
												PLA2G2F	64600	0.619055	1.15
												PIP	5304	0.621717	1.15
												MSI1	4440	0.626755	0.87
												CA8	767	0.627591	0.87
												EYA1	2138	0.627736	1.14
												AGTR1	185	0.631552	1.14
												IGF2BP1	10642	0.643895	0.88
												ABO	28	0.644337	0.88
												POU6F2	11281	0.649126	0.88
												PRB3	5544	0.65079	0.88
												WSCD2	9671	0.655495	1.13
												SCUBE2	57758	0.657285	0.88
												LGI3	203190	0.65932	0.88
												SP8	221833	0.659446	1.13
												CLDN18	51208	0.660712	0.89
												CCL26	10344	0.661393	1.13
												KIAA1383	54627	0.661791	1.13
												MUC5B	727897	0.664822	1.13
												AGT	183	0.666197	1.13
												ISLR	3671	0.666232	0.89
												ITGA11	22801	0.666508	1.13
												ADAMTS12	81792	0.66719	0.89
												TMEM200B	399474	0.672102	1.12
												SCGB3A1	92304	0.674785	0.89
												STAC3	246329	0.677886	0.89
												LEPREL2	10536	0.682915	0.89
												CRYM	1428	0.684467	0.89
												PTPRT	11122	0.687019	0.89
												VCAN	1462	0.688536	1.12
												NOS1	4842	0.692464	0.9
												FGFR4	2264	0.694524	1.11
												EEF1A2	1917	0.695625	0.9
												ARHGAP8	23779	0.69634	0.9
												CDKN2BAS	100048912	0.696683	1.11
												DNM1	1759	0.702471	0.9
												FSD1	79187	0.703189	1.11
												DPF1	8193	0.704355	1.11
												PTGIS	5740	0.706242	0.9
												LHFPL4	375323	0.708127	0.9
												GPR158	57512	0.708173	1.11
												TMEM90B	79953	0.711182	1.11
												MAMDC2	256691	0.716514	0.9
												LIN28B	389421	0.722278	1.1
												DMBT1	1755	0.72462	1.1
												SALL1	6299	0.725036	1.1
												SEMA3E	9723	0.725913	1.1
												TMEM163	81615	0.731503	1.1
												RASL11B	65997	0.738043	1.1
												PRAP1	118471	0.739033	1.1
												PNPLA3	80339	0.739596	0.91
												KRT84	3890	0.745232	1.09
												B3GNT6	192134	0.746539	0.91
												CPXM2	119587	0.748148	0.92
												GLB1L3	112937	0.748152	1.09
												LONRF2	164832	0.751933	0.92
												C6orf58	352999	0.752162	1.09
												CASQ1	844	0.757148	0.92
												RPS6KA6	27330	0.757294	0.92
												COL4A6	1288	0.760265	0.92
												LDOC1	23641	0.763482	1.09
												CXCR2P1	3580	0.76366	1.09
												PLEKHG4B	153478	0.767199	1.09
												ODAM	54959	0.768659	0.92
												LTF	4057	0.769234	1.09
												FADS6	283985	0.769903	1.08
												C2CD4C	126567	0.770369	0.92
												PTCHD1	139411	0.771263	1.08
												RBP4	5950	0.772255	1.08
												EPDR1	54749	0.775246	1.08
												BARX1	56033	0.780948	1.08
												PRAME	23532	0.781216	1.08
												GPR133	283383	0.782534	1.08
												RIMS4	140730	0.785585	0.93
												UGT1A8	54576	0.78628	0.93
												JPH3	57338	0.786389	0.93
												ISL1	3670	0.788186	0.93
												MGC4473	79100	0.788857	0.93
												DOC2A	8448	0.790645	1.08
												WNT2	7472	0.791788	0.93
												MSL3L2	151507	0.792978	1.08
												NKX6-1	4825	0.794666	1.08
												UGT1A7	54577	0.798603	1.07
												LOC440905	440905	0.803237	1.07
												LOC389458	389458	0.80361	0.93
												CHL1	10752	0.808691	0.94
												RTP3	83597	0.808737	0.94
												GLI1	2735	0.815297	0.94
												LGR6	59352	0.815895	0.94
												PRKAA2	5563	0.818089	1.07
												IRX4	50805	0.81818	1.07
												ZNF542	147947	0.818968	0.94
												PCDHGB5	56101	0.820235	0.94
												CHST9	83539	0.824847	0.94
												ALDH3A1	218	0.829266	0.94
												PCDHB5	26167	0.829394	1.06
												CST4	1472	0.832442	0.94
												CPNE7	27132	0.840374	0.95
												LRFN1	57622	0.841984	0.95
												FEZF1	389549	0.843806	0.95
												AADAC	13	0.848648	1.05
												PLCH1	23007	0.848737	1.05
												CCL11	6356	0.853445	1.05
												HOXB13	10481	0.855995	1.05
												MAGEA9B	728269	0.858746	0.95
												ORM1	5004	0.860098	0.95
												SLC34A2	10568	0.864267	0.95
												CLU	1191	0.864687	0.95
												SLCO1A2	6579	0.864779	1.05
												ADRA2A	150	0.866083	0.95
												NGB	58157	0.867855	1.05
												SLC26A10	65012	0.870899	0.96
												TSPYL5	85453	0.871768	0.96
												SHISA6	388336	0.872049	0.96
												ARTN	9048	0.873873	0.96
												GBP5	115362	0.875479	0.96
												FAM71F1	84691	0.881207	0.96
												L3MBTL4	91133	0.881572	1.04
												C9orf152	401546	0.881678	0.96
												CT45A1	541466	0.887207	0.96
												DGKG	1608	0.888397	1.04
												CTTNBP2	83992	0.892006	0.96
												TFF3	7033	0.895832	0.96
												BRSK1	84446	0.898102	1.04
												TOX3	27324	0.898243	0.97
												DHCR7	1717	0.903078	0.97
												C10orf91	170393	0.910446	0.97
												BTBD16	118663	0.915778	1.03
												OMD	4958	0.917776	0.97
												MAPK12	6300	0.922305	1.03
												ADAMTS20	80070	0.923461	1.03
												ADAMTS16	170690	0.925397	0.97
												FOLR1	2348	0.932443	0.98
												MGST1	4257	0.932657	1.02
												ZFP92	139735	0.933655	0.98
												MAGED4	728239	0.935325	0.98
												MS4A8B	83661	0.935499	0.98
												SLC5A8	160728	0.936953	0.98
												ZNF229	7772	0.944892	0.98
												IGF1	3479	0.94621	0.98
												MFSD6L	162387	0.950501	1.02
												AQPEP	206338	0.95357	0.98
												PODN	127435	0.95938	1.01
												RNASE10	338879	0.960825	0.99
												MUSTN1	389125	0.963373	1.01
												BRDT	676	0.967223	0.99
												PCDH20	64881	0.96761	0.99
												IDO1	3620	0.967989	0.99
												psiTPTE22	387590	0.968097	1.01
												SYTL5	94122	0.974663	1.01
												RPP25	54913	0.975234	0.99
												GLYATL2	219970	0.975449	0.99
												WIF1	11197	0.978701	0.99
												ULBP1	80329	0.986441	1
												FBXO40	51725	0.986976	1
												CT45A5	441521	0.987679	1
												ADAM33	80332	0.99197	1
												KIRREL	55243	0.992015	1
												LXN	56925	0.99214	1
												B4GALNT1	2583	0.994268	1
												APOD	347	0.994353	1
												CLEC7A	64581	0.999651	1
