# Supplementary material for: An Integrated Genomic Strategy to Identify CHRNB4 as a Diagnostic/Prognostic Biomarker for Targeted Therapy in Head and Neck Cancer
Source: Cancers (Basel). 2020 May 22;12(5):1324. doi: 10.3390/cancers12051324 (PMC7281299; doi:10.3390/cancers12051324)
Supplement: Supplementary file 1 [file cancers-12-01324-s001.zip › Supplementary Data 2. Cancer-related gene list.xlsx]

## Sheet: ACSN
pathway or module name in ACSN	member genes
A_NHEJ	WRN; EXO1; LIG1; RBBP8; ERCC1; LIG3; MRE11A; RE11B; NBN; PARP1; POLD1; POLD2; POLD3; POLD4; POLL; POLN; RAD50; ERCC4; XRCC1
ACTIVATING_CHECKPOINTS	CD2; CD226; CD244; CD27; CD40; CD40LG; CD48; CD70; HHLA2; ICOS; ICOSLG; TMIGD2; TNFRSF18; TNFRSF4; TNFRSF9; TNFSF18; TNFSF4; TNFSF9; CRTAM; CADM1; LYN; SRC; SCRIB; TNFSF14; LTA
ADHERENS_JUNCTIONS	CDH5; PTPN11; DNM2; IQGAP1; PPP1CA; PPP1CB; PPP1CC; CDH1; CDH2; CDH3; CDH4; L1CAM; CTNNB1; CSNK1A1; AXIN1; DVL1; APC; LEF1; TCF4; CTNNA1; CTNNA2; CTNNA3; CTNND1; CTNND2; CTNNA1; CTNNB1; CTNND1; TCF4; LEF1; TCF3; CSNK2A1; CSNK2A3; PPP1CA; PPP1CB; PPP1CC; FRAT1; CHUK; CDH1; CDH2; CDH3; CDH4; CDH5; NME1; NME2; ARF6
ANGIOGENESIS	AGK; AGPAT1; AGPAT2; AGPAT3; AGPAT4; AGPAT5; ANGPT1; ANGPT2; ARNT; ATF1; BAD; BIRC5; CASP9; CD36; CD47; CDH5; CFL1; COL18A1; CREB1; CREBBP; CRK; CRKL; CXCL8; DAG; DOK2; ELAVL1; ENPP2; EP300; FIGF; FLT1; FLT4; FOXO1; FTK2; FYN; GNAI1; GNAI2; GPAT3; GPAT4; GRB2; GRB7; H2O; HGF; HIF1A; HRAS; IGF1; IGF1R; IGF2; ITGA5; ITGAV; ITGB1; ITGB3; KDR; KRAS; LIMK1; LIMK2; LMK1; LMK2; LPAR1; LPAR2; LPAR3; LPAR…
ANTIOXIDANT_RESPONSE	HIF1A; CASP9; NOS3; GZMA; EGLN1; SOD2; STAT3; TFAM; FOXO1; FOXO3; NFKB1; CDKN1A; TP53; GSK3B; STAT5A; STAT5B; HSP90AA1; HSP90AA2; HSPC2; HSP90AB1; HSP90B1; ITCH; RBX1; ACAD9; AIFM1; BACH1; BCL2L2; BLVRA; COX17; COX4I1; COX4I2; COX5A; COX5B; COX6A1; COX6A2; COX6B1; COX6B2; COX6C; COX7A1; COX7A2; COX7A2L; COX7B; COX7B2; COX7C; COX8A; COX8C; CUL2; CUL3; CYC1; CYCS; DHODH; ECSIT; EGLN2; NOS1; NOS2; N…
APOPTOSIS	AKT1; AKT2; AKT3; CDH2; HIF1A; BAD; CASP9; RAF1; MAP2K4; MAPK8; MAPK9; MAPK11; MAPK12; MAPK13; MAPK14; CFLAR; CRADD; GZMA; GZMB; IKBKB; MAPK8; MAPK9; MAPK10; MAP3K1; MLST8; MTOR; NFKB1; PAK1; PTEN; RELA; RPTOR; SIVA1; MAP2K3; MAP2K6; BCL2L11; BCL2A1; FADD; MIF; MYC; PKM; PPP1CA; PPP1CB; PPP1CC; RB1; RHOA; RIPK1; STAT3; TRADD; CDK1; MAPK3; MAPK1; MAPK6; MAPK4; FOXO1; FOXO3; MDM2; NFKB1; RPS6KB1; R…
BER	WRN; PCNA; FEN1; LIG1; APEX1; APEX2; CDK5; GADD45A; LIG3; MBD4; MLH1; MPG; MSH2; MSH6; MUTYH; NEDD4; NEIL1; NEIL2; NEIL3; NTHL1; OGG1; PARG; PARP1; PARP2; PNKP; POLB; POLD1; POLD2; POLD3; POLD4; POLE; POLE2; POLE3; POLE4; POLQ; RAD23A; RAD23B; RECQL5; RFC1; RFC2; RFC3; RFC4; RFC5; SMUG; TDG; TDP1; UNG; XPC; ERCC5; XRCC1
C_NHEJ	DCLRE1C; PRKDC; XRCC6; XRCC5; LIG4; MDC1; PARG; PARP1; PARP3; PNKP; POLL; POLM; RNF8; PTTG1; NHEJ1; XRCC4; APLF
CAF_INHIBITION_ANTITUMOR	CD80; IFNG; PTEN; STAT1; CAV1; IDH3A; IFNGR1; IFNGR2; IGFBP3; IGFBP4; IQGAP1; JAK1; JAK2; JUND; PDPN; RB1; RBPJ; SERPINE1; SERPINF1; SIRT3; SMAD7; SOD2; SPARC; SQSTM1; TFAM; TP53; IGF2R; MIR149; MIR31; MIR320A; MIR205; MIR214; MIR141; MIR200B; MIR101-1; MIR101-2
CASPASES	AKT1; AKT2; AKT3; CDH2; FOXO1; BAD; CASP9; MAP2K4; MAPK11; MAPK12; MAPK13; MAPK14; CRADD; IKBKB; MAPK8; MAPK9; MAPK10; MAP3K1; MLST8; MTOR; PDPK1; AKT1S1; RPTOR; MAP2K3; MAP2K6; RICTOR; MAPKAP1; BCL2L11; BIRC2; FADD; RB1; RHOA; RIPK1; SQSTM1; CIAPIN1; BIRC2; BIRC3; AKT1; CDK1; MAPK3; MAPK1; MAPK6; MAPK4; FOXO1; FOXO3; BAK1; BBC3; GSK3B; YWHAB; BAX; BCL2L1; BCL2; PRKCZ; CASP3; PRKCA; ABL1; PPP1CA;…
CELL_CELL_ADHESIONS	ITGB1; RAC1; CDH5; PTPN11; DNM2; IQGAP1; JUNB; PRKCA; PRKCB; PRKCE; PRKCG; PRKCZ; PRKCD; PRKCH; PRKCQ; PRKCI; PPP1CA; PPP1CB; PPP1CC; RHOA; SMURF1; SMURF2; JAM2; CDH1; OCLN; CLDN7; F11R; TJP3; GJB3; CLDN4; DSP; PKP3; CDH2; CDH3; CDH4; MPP5; INADL; MPDZ; CXADR; TJP1; TJP2; CLDN3; PARD6A; L1CAM; CTNNB1; CSNK1A1; AXIN1; DVL1; APC; LEF1; TCF4; PARD3; RHOB; CTNNA1; CTNNA2; CTNNA3; CTNND1; CTNND2; CTNN…
CELL_MATRIX_ADHESIONS	ITGAV; ITGB1; ITGB3; CRK; ITGA5; PXN; TLN1; JUNB; ITGA1; ITGA11; ITGA2; ITGA3; ITGB5; ITGB6; FN1; ITGA2B; ITGA4; ITGA6; ITGA7; ITGA8; ITGA9; ITGA10; ITGAD; ITGAE; ITGAL; ITGAM; ITGAX; ITGB2; ITGB4; ITGB7; ITGB8; COL1A2; COL4A1; COL2A1; LAMA1; LAMA4; LAMA5; COL1A1; COL5A1; COL6A3; COL6A2; COL1A1; COL1A2; ITGA1; ITGB1; ITGA2; ITGA2; ITGB1; ITGA3; ITGA5; ITGB1; ITGAV; ITGB3; ITGAV; ITGB3; ITGB5; LAM…
CORE	GRB2; SHC1; AKT1; AKT2; AKT3; CDH2; MAPK11; MAPK12; MAPK13; MAPK14; CREBBP; PLCG1; SOS1; SOS2; RASA1; RASA2; RASA3; RASA4; HRAS; KRAS; NRAS; DEPTOR; IKBKG; IKBKB; MAPK8; MAPK9; MAPK10; MAP3K7; MLST8; MTOR; NFKB1; PDPK1; AKT1S1; PTEN; PTPN11; RELA; RELB; RPTOR; PIK3CA; PIK3CB; PIK3CD; PIK3CG; PTPN6; CCDC88A; EGR1; EP300; ETS1; ETS2; GAB1; PRKCA; PRKCB; PRKCE; PRKCG; PRKCZ; PRKCD; PRKCH; PRKCQ; PRK…
CORE_SIGNALING_PATHWAYS	NFKB1; TNIP3
CYTOKINES_CHEMOKINES_PRODUCTION	CXCL8; IL13; IL4; IL6; TNF; IL1B; CCL17; CCL2; CCL20; CCL3; CCL5; CCL7; CLCF1; CXCL1; CXCL10; CXCL11; CXCL12; CXCL14; CXCL2; CXCL5; CXCL6; CXCL7; CXCL9; IDO1; IL11; IL15; IL17A; IL32; LIF; PTGS2; TSLP; PLAU
CYTOSKELETON_POLARITY	NCK1; RAC1; LIMK1; LIMK2; CFL1; FYN; ACTR2; ACTR3; LCP2; MAP3K7; MYH9; PAK1; PIP5K1A; PIP5K1B; PIP5K1C; RALBP1; VAV1; WASF2; WAS; ZAP70; VAV2; CDC42; DIAPH1; ROCK1; ARHGAP35; CDC42EP3; MYL12A; RHOA; ROCK1; ROCK2; EZR; KRT8; VIM; CRB3; MPP5; INADL; CASK; LIN7C; C16orf70; INADL; MPDZ; PARD6A; KRT14; KRT18; KRT19; PAK2; PAK3; WASF1; WASL; CDC42BPA; MAP3K11; PAK4; PRKCZ; CDC42EP2; CDC42SE1; CYFIP2; B…
DANGER_SIGNAL_PATHWAYS	ITGAV; ITGB3; CD36; ITGB5; CALR; CX3CR1; C3; C4B; CR1; CX3CL1; GAS6; HAVCR1; LRP1; MBL2; MERTK; MFGE8; P2RX7; P2RY2; PROS1; STAB2; TBK1; TIMD4; TUMOR_DNA
DEATH_RECEPTOR_PATHWAYS	AKT1; AKT2; AKT3; CDH2; HIF1A; FOXO1; CASP9; SPHK1; TNFSF10; SPHK2; MAP2K4; MAPK8; MAPK9; MAPK11; MAPK12; MAPK13; MAPK14; RAC1; CFLAR; IKBKG; IKBKB; MAPK8; MAPK9; MAPK10; MAP3K1; MLST8; MTOR; NFKB1; PDPK1; PTEN; RAC1; RAC2; RELA; RPTOR; TNF; TRAF2; TRAF6; MAP2K3; MAP2K6; TAB2; TAB3; TAB1; CDC42; PPP2CB; PPP2R1A; PPP2R4; PPP2CA; PPP2R5C; PPP2R5D; PPP2R2B; PPP2R5A; PPP2R2A; PPP2R5E; PPP2R1B; PPP2R2…
DEPENDANCE_RECEPTORS	AKT1; AKT2; AKT3; CDH2; CASP9; RAC1; PDPK1; PTEN; TRAF6; CDC42; IRS1; NGF; PTCH1; PTCH2; SHH; SQSTM1; CASP3; XIAP; NEDD4; PPP5C; AATF; APH1A; APH1B; APPL2; MAP3K5; CASP2; DAPK1; DCC; FHL2; NGFR; NLRP1; NSMAF; NTN1; PPP2CB; PPPR1B; PRKD1; SMPD1; CARD8; UNC5A; UNC5B; YWHAE; CASP3; CASP9
DESMOSOMES	DSP; PKP3; JUP; PKP4; DSG2; PKP2; DSC2; PKP1; CTNNB1; CTNND1; JUP; PKP4; PKP1; PKP2; PKP3; PKP4; DSC1; DSC3; DSG1; DSG3; DSC1; DSC2; DSC3; DSG1; DSG2; DSG3
DR	ALKBH2; ALKBH3; MGMT
ECM	VEGFA; IGF1; IGF2; IGF1R; HGF; PDGFB; PDGFRB; PDGFRA; ITGAV; ITGB1; ITGB3; THBS1; THBS2; ITGA5; TNF; LTA; EGF; EGFR; FGF1; FGF2; FGF3; FGF4; FGF7; FGFR1; HBEGF; ITGA1; ITGA11; ITGA2; ITGA3; ITGB5; ITGB6; MMP1; MMP3; MMP10; MMP13; MMP14; MMP2; MMP3; MMP9; TGFBR1; TGFBR2; TIMP1; TIMP2; PTP4A3; EGFR; ERBB2; ERBB3; ERBB4; FGFR1; FGFR2; FGFR3; FGFR4; FLT1; FLT3; FLT4; PDGFRA; PDGFRB; RTKN; FN1; TGFB1;…
EMT_REGULATORS	VEGFA; IGF1; IGF2; IGF1R; HGF; PDGFB; PDGFRB; PDGFRA; CXCL8; ITGAV; ITGB1; ITGB3; GRB2; HIF1A; ARNT; FOXO1; BAD; RAF1; CRK; THBS2; ITGA5; MAPK8; MAPK9; MAPK3; MAPK1; MAPK11; MAPK12; MAPK13; MAPK14; MAP2K1; NCK1; SOS1; SOS2; SOS1; SOS2; RAC1; LIMK1; LIMK2; CFL1; FYN; CDH5; ACTR2; ACTR3; HRAS; IL6; MAPK8; MAPK9; MAPK10; LCP2; MAP3K7; MYH9; PAK1; PDPK1; PIP5K1A; PIP5K1B; PIP5K1C; PTEN; PXN; RALBP1; …
ER_STRESS	CASP9; MAPK8; IKBKG; NFKB1; RELA; RELB; TNF; TRAF2; MAP3K4; HMGB1; IL1B; BCL2L11; FADD; RIPK1; SQSTM1; FOS; JUN; BAK1; BBC3; BAX; BCL2; CASP3; CHUK; MAPK12; MAPK13; MAPK11; MAPK14; ATF3; XIAP; HSPA1A; HSPA1B; HSPA1L; CDK5; RAD23A; RAD23B; AIM2; MAP3K5; ATF4; ATF6; ATP2A1; ATP2A2; ATP2A3; ATXN3; BFAR; BID; CALM1; CALR; CAPN1; CEACAM20; CRELD2; CYCS; DERL3; DNAJB11; DRL1; DRL2; EDEM1; EIF2S1; EIF2S…
FANCONI	DCLRE1B; HSP90AA1; HSP90AA2; HSPC2; HSP90AB1; HSP90B1; BLM; BRCA1; BRCA2; EME1; ERCC1; C17orf70; C1orf86; C19orf40; FANCA; FANCB; FANCC; FANCD2; FANCE; FANCF; FANCG; FANCI; BRIP1; FACNCL; FANCM; PALB2; HELQ; HES1; C6orf61; C20orf154; MCM8; MUS81; POLH; POLL; POLN; POLQ; REV3L; RBX1; REV1; SMARCAL1; KAT5; TOP3A; WDR48; UBE2T; USP1; ERCC4
FAS_RESPONSE	TNFSF10; CFLAR; TRAF2; FADD; RIPK1; SQSTM1; FAS; RBX1; MAP3K5; CUL3; CASP8; DAXX; FAF1; FAIM; FASLG; MLKL; PTPN13; RIPK3; CASP8
FC_RECEPTORS	CD247; LYN; CRP; FCAR; FCER1G; FGR; HCK
FERROPTOSIS	SQSTM1; TFRC; RBX1; ACSF2; BACH1; CARS; CS; CUL3; FTH1; FTL; GCLC; GCLM; GPX4; GSR; GSS; KEAP1; MAFG; MAFK; NFE2L2; NOX1; CYBB; NOX3; NOX4; NOX5; NQO1; SLC11A2; SLC1A5; SLC3A2; SLC40A1; SLC7A11; STEAP3; TRIT1; MAFK; MAFG; IREB2; TRU-TCA1-1
FIBROBLAST_ACTIVATION_MARKERS	ACTA2; ACTG2; CA9; CNN1; CSPG4; CYR61; EDN1; ETS1; FAP; HSF1; LGALS1; MYL12A; PALLD; PDPN; S100A4; SATB2; SPARC; TAGLN2; THY1; TNC; VIM; MIR221
G1_CC_PHASE	RB1; CDK2; E2F1; CDK4; CDK6; CDC25A; CDK7; CDKN1A; CDKN1B; CDKN1C; CCND1; CCND2; CCND3; CCNE1; CCNE2; CCNH; E2F4; E2F5; CDKN2A; CDKN2B; CDKN2C; CDKN2D; MNAT1; WEE1; RBL1; CDKN1A; CDKN1B; CDKN1C
G1_S_CHECKPOINT	AKT1; AKT2; AKT3; CDH2; MYC; RB1; FOXO1; FOXO3; TP53; ZBTB17; E2F1; BMI1; ATM; MAX; ATR; BRCA1; CAND1; CHEK1; CHEK2; CTBP1; CTBP2; RBBP8; CUL1; PARP1; PARP2; TAF5L; KAT2B; KAT2A; EP300; SKP1; SKP2; BTRC; FBXW11; RBL1
G2_CC_PHASE	CDK1; CDC25B; CDC25C; CCNB1; WEE1
G2_M_CHECKPOINT	MAPK8; MAPK9; MAPK10; YAP1; CDK1; MDM2; TP53; ABL1; ATM; YWHAB; YWHAG; YWHAH; YWHAE; YWHAQ; YWHAZ; SFN; HIPK2; PLK1; PLK2; PLK3; PLK4; HSP90AA1; HSP90AA2; HSPC2; HSP90AB1; HSP90B1; ATR; ATRIP; AURKA; BRCA1; MCPH1; CAND1; CREBBP; CREB3; CREB5; CHEK1; CHEK2; CLSPN; CTBP1; CTBP2; RBBP8; CUL1; CCNB1; FANCD2; GADD45A; H2AFX; ITCH; MDC1; MRE11A; RE11B; NBN; PARP1; PARP2; TAF5L; KAT2B; KAT2A; EP300; PKM…
GLUCOSE_METABOLISM	AKT1; AKT2; AKT3; CDH2; HIF1A; ARNT; BAD; SNAP23; PKM; PPP1CA; PPP1CB; PPP1CC; SLC2A1; GSK3B; WASF1; CSNK2A1; CSNK2A3; ANAPC1; ANAPC10; ANAPC11; CDC26; ANAPC2; AXIN1; AXIN2; CDC27; ANAPC4; ANAPC5; CDC16; ANAPC7; CDC23; ALDOA; ALDOB; ALDOC; ALDOA; ALDOB; ALDOC; ANAPC13; CSNK2A2; CSNK2A3; CCL19; ENO1; ENO2; ENO3; ENO1; ENO2; ENO3; FBP1; FBP2; FBP1; FBP2; FZR1; G6PD; GAPDH; GAPDH; GAPDHS; GAPDHS; GC…
GLUTAMINE_METABOLISM	FADD; GLS; GLUL; RIPK1; DHODH; GLS2; GLUD1; GLUD2; GLUD1; MLKL; PGAM5; PPAT; PRPS1; PRPS1L1; PRPS2; PYGL; RIPK3; RPIA; SLC1A5; SLC38A3; SLC38A5
GROWTH_FACTORS_PRODUCTION	VEGFA; IGF2; HGF; AREG; BMP4; CTGF; EGF; FGF2; FGF7; LAP; NGF; NOTCH3; STC1
GROWTH_FACTORS_SIGNALING_PATHWAYS	IGF2; IGF1R; HGF; MET; CD74; EGF; EGFR; FGF2; FGF3; FGFR1; FKBP1A; FRS2; GLI1; GLI2; GLI3; IGF2R; IHH; IRS1; LAP; MIF; PTCH1; PTCH2; SHH; SMAD2; SMAD3; SMAD4; SMO; SMURF1; SMURF2; TGFBR1; TGFBR2; WNT7; ZFYVE9; MIR21; SMAD7; MIR211
HEDGEHOG	AKT1; AKT2; AKT3; CDH2; CASP9; RASA1; RASA2; RASA3; RASA4; HRAS; KRAS; NRAS; RAC1; TSC1; TSC2; PIK3CA; PIK3CB; PIK3CD; PIK3CG; PRKACA; PRKACB; GLI1; PTCH1; PTCH2; SMO; JUN; GSK3B; CTNNB1; HDAC1; TIAM1; MAP3K10; HDAC3; NUMB; GNB1; GNB2; GNB3; GNB4; GNB; GNB5; GNG2; GNG3; GNG4; GNG5; GNG7; GNG8; GNG10; GNG11; GNG12; GNG13; GNG; GNGT1; YWHAB; YWHAG; YWHAH; YWHAE; YWHAQ; YWHAZ; SFN; CREBBP; CREB3; CR…
HR	CSNK2A1; CSNK2A2; CSNK2B; WRN; EXO1; HSP90AA1; HSP90AA2; HSPC2; HSP90AB1; HSP90B1; BLM; RPA1; RPA2; RPA3; DNA2; BARD1; BRCA1; BRCA2; MCPH1; SHFM1; EME1; BRIP1; PALB2; GEN1; HELQ; C6orf61; C20orf154; MCM8; MDC1; MRE11A; RE11B; MUS81; NBN; PARG; PARP1; PARP2; PARP3; POLH; POLN; RAD50; RAD51; RAD51L1; RAD51C; RAD51L3; RAD52; RAD54B; RAD54L; RECQL5; RMI1; SFPQ; SMARCAL1; SMC1A; SMC1B; SMC3; SMC5; SMC…
IMMUNOSTIMULATORY_CORE_PATHWAYS	GRB2; SHC1; AKT1; AKT2; AKT3; CDH2; RAF1; CRK; SYK; CRKL; MAP2K4; MAPK11; MAPK12; MAPK13; MAPK14; PLCG1; SOS1; SOS2; LIMK1; PPP3CA; PPP3CB; PPP3CC; PPP3R1; PPP3PR2; PPP3R2; CALM1; CALM2; CALM3; DEPTOR; GAB2; GSK3A; GSK3B; HRAS; IKBKG; IKBKB; ITPR1; ITPR2; ITPR3; MAPK8; MAPK9; MAPK10; LAT; MAP3K1; MAP3K14; MAP3K7; MAP2K1; MAP2K2; MTOR; NFKB1; PAK1; PDPK1; AKT1S1; PRKCQ; RAC1; RAC2; RELA; RELB; RHE…
IMMUNOSTIMULATORY_CYTOKINE_EXPRESSION	IFNG; IL2; TNF; HMGB1; IL15; IL18; CSF2; MICA; MICB
IMMUNOSTIMULATORY_CYTOKINE_PATHWAYS	IFNG; IL13; IL2; IL2RA; IL4; PTPN11; TNF; TRAF2; STAT1; HMGB1; BIRC2; BIRC3; IFNGR1; IFNGR2; IL15; IRAK4; JAK1; JAK2; MYD88; RBCK1; RIPK1; RNF31; SHARPIN; STAT3; TRADD; TRAF1; TYK2; CIAPIN1; BIRC2; BIRC3; STAT5A; STAT5B; STAT6; HSPA1A; HSPA1B; HSPA1L; CREBBP; CREB3; CREB5; IL18; SOCS1; CD14; CSF2; CSF2RA; CSF2RB; FLT3; FLT3LG; HDAC1; HDAC2; HDAC3; HDAC4; HDAC5; HDAC6; HDAC7; HDAC8; HDAC10; HDAC11…
IMMUNOSUPPRESSIVE_CYTOKINE_PATHWAYS	VEGFA; KDR; FLT1; THBS1; CD36; CD47; IL10; IL13; IL4; IL6; STAT1; CD74; IL6R; JAK1; JAK2; LGALS1; MIF; SMAD2; SMAD3; SMAD4; STAT3; TGFBR1; TGFBR2; TYK2; TGFB1; TGFB2; TGFB3; STAT6; SLC16A1; SLC16A3; SLC16A4; SLC3A2; CSF1; CSF1R; CSF2RB; CSF3R; GSF3; IL10RA; IL10RB; IL13RA1; IL13RA2; IL2RG; IL3; IL3RA; IL4R; JAK3; LGALS3; SOCS3; CSF1R; CSF3; MIR155; MIR17; MIR20A
INFLAMMATORY_SIGNALING_PATHWAYS	IL6; TNF; TRAF2; TRAF6; STAT1; PTPN6; BIRC2; BIRC3; CXCL12; CXCR4; FADD; FAP; IL1R1; IL1RAP; IL6R; IRAK1; IRAK4; JAK1; JAK2; LIF; LIFR; MYD88; OSM; PLAU; PLAUR; PLG; PTGER2; RBCK1; RIPK1; RNF31; SERPINE1; SHARPIN; STAT3; TRADD; TRAF1; TYK2; CIAPIN1; BIRC2; BIRC3
INHIBITING_CHECKPOINTS	HIF1A; FOXO1; FYN; ADORA2A; BTLA; CD101; CD160; CD200; CD200R1; CD80; CD96; CSK; CTLA4; FOXP3; GAB2; HAVCR2; LAG3; LGALS9; NECTIN2; PAG1; PDCD1; PVR; PTPN11; PVRIG; TBX21; TIGIT; SH2D2A; STAT1; PPP2CB; PPP2R1A; PPP2R4; PPP2CA; PPP2R5C; PPP2R5D; PPP2R2B; PPP2R5A; PPP2R2A; PPP2R5E; PPP2R1B; PPP2R2C; PPP2R5B; PPP2R3A; PPP2R2D; PPP2R3B; PTPN6; CSNK2A1; CSNK2A2; CSNK2B; IFR9; KLRG1; STAT2; NECTIN1; NE…
INTEGRINS	ITGAV; ITGB1; ITGB3; ITGA5; ICAM1; PVR; ITGB5; PRKCA; PRKCB; PRKCE; PRKCG; PRKCZ; PRKCD; PRKCH; PRKCQ; PRKCI; ITGA4; FN1; ICAM2; ICAM3; MFGE8; PVRL2; VCAM1
LYSOSOME_ENDOSOME	RAC1; DNM2; IQGAP1; CDH1; CTNNB1; CTNNA1; CTNNA2; CTNNA3; CTNND1; CTNND2; NOTCH1; JAG1; NUMB; UBE2D2; UBE2D1; DTX1; PSEN1; NOTCH1; NOTCH2; NOTCH3; NOTCH4; DLL1
M_CC_PHASE	CDK1; CDH1; ANAPC1; ANAPC10; ANAPC11; CDC26; ANAPC2; AXIN1; AXIN2; CDC27; ANAPC4; ANAPC5; CDC16; ANAPC7; CDC23; CDC14A; CDC20; CCNB1; FBXO5; RAD21; SMC1A; SMC1B; SMC3; STAG1; STAG2; STAG3
MAPK	GRB2; AKT1; AKT2; AKT3; CDH2; BAD; CASP9; RAF1; MAP2K4; MAPK11; MAPK12; MAPK13; MAPK14; PLCG1; SOS1; SOS2; RASA1; RASA2; RASA3; RASA4; HRAS; KRAS; NRAS; RAC1; MAPK8; MAPK9; MAPK10; MAP3K1; MAP2K1; MAP2K2; NFATC1; NFATC3; NFATC2; NFATC4; NFAT5; RASGRP1; TRAF2; TRAF6; PIK3CA; PIK3CB; PIK3CD; PIK3CG; MAP3K4; MAP2K3; MAP2K6; TAB2; TAB3; TAB1; STAT1; SRC; GAB1; IL1R1; IRAK1; MYC; MYD88; PRKCA; PRKCB; …
MARKERS_DC	CD40; CD80; CD86; CD14; CD1A; CD1C; CD209; CD8A; CLEC4C; IL3RA; LILRB4; LY75; THBD
MARKERS_MACROPHAGE	CD14; CD163; CD209; CD68; FCER2; LGALS3; MRC1; MRC2
MARKERS_MAST	SPN; KIT; ENPP3; IL3RA; TNFSF8
MARKERS_MDSC	FLT1; CD14; CD33; CD34; CEACAM8; FUT4; IL4R
MARKERS_NEUTROPHIL	CXCR2; CXCR1; ANPEP; CD14; CEACAM8; FUT4; MME; PECAM1
MARKERS_NK	KIR2DL1; KIR2DL3; KIR2DL4; KLRB1; NCAM1
MATRIX_REGULATION	DPP4; EMILIN2; HAS2; LOX; LOXL1; LOXL2; MMP10; MMP13; MMP14; MMP2; MMP3; MMP7; MMP9; POSTN; TIMP1; TIMP2
METABOLIC	HIF1A; BDH1; CYBA; EGLN1; GLUL; GPT2; HK2; HMGCS2; MYC; NDUFA4L2; NOX4; PKM; POLDIP2; SIRT3; SLC16A4; SLC2A1; SOD2; SQSTM1; IDH3A; MIR424
MIRNA_TF_IMMUNOSTIMULATORY	CREBBP; NFATC1; NFATC3; NFATC2; NFATC4; NFAT5; TBX21; ETS1; SP1; HLX; IRF1; IRF3; IRF5; IRF8; IRF9; NFKBIZ; SPI1; TBK1; HLX; MIR132; MIR155; MIR200A; MIR212; MIR125B1
MIRNA_TF_IMMUNOSUPPRESSIVE	HIF1A; BCL3; EGLN1; MYC; FOS; CTNNB1; ID1; ID3; KLF4; EGLN3; CEBPA; CEBPB; CEBPD; GATA1; IRF4; KDM6B; MAF; RUNX1; MIR183; MIR30E; MIR1245A; MIR150; MIR185; MIR223; MIR378; MIR17; MIR20A
MITOCHONDRIA_OXIDATIVE_STRESS	BAD; RAF1; MAPK3; MAPK1; MAP2K1; HRAS; PDPK1; PTEN; STAT1; JAK1; JAK2; STAT3; TYK2; AKT1; EIF4E; MAPK3; MAPK1; FOS; TP53; BAK1; BBC3; YWHAB; MAP2K2; MKNK1; MKNK2; BAX; BCL2L1; BCL2; RASA1; FOXO3; PRKCD; ADAM9; STAT5A; STAT5B; STAT5A; STAT5B; STAT6; YWHAB; YWHAG; YWHAH; YWHAE; YWHAQ; YWHAZ; SFN
MITOCHONDRIAL_GENES	MYC; RHOA; STAT3; TFAM; BAX; MAX; BARD1; BIRC5; BRCA1; ACAD9; AIFM1; ATP5A1; ATP5B; ATP5C1; ATP5D; ATP5E; ATP5F1; ATP5G1; ATP5G2; ATP5G3; ATP5H; ATP5I; ATP5J; ATP5J2; ATP5L; ATP5O; ATP5S; ATPAF1; ATPAF2; COX17; COX4I1; COX4I2; COX5A; COX5B; COX6A1; COX6A2; COX6A1; COX6B1; COX6B2; COX6C; COX7A1; COX7A2; COX7A2L; COX7A2; COX7B; COX7B2; COX7C; COX8A; COX8C; CYC1; CYCS; ECSIT; GBP2; GBP5; LONP1; MT-A…
MITOCHONDRIAL_METABOLISM	AKT1; AKT2; AKT3; CDH2; BAD; SPHK1; SPHK2; MAPK8; MAPK9; GZMA; MAPK8; MAPK9; MAPK10; TNF; SNAP23; FADD; GLS; GLUL; GPT2; IDH3A; PKM; PPP1CA; PPP1CB; PPP1CC; RHOA; SIRT3; SLC2A1; SOD2; STAT3; TFAM; GSK3B; BAX; BCL2L1; WASF1; MAPK10; BARD1; BIRC5; BRCA1; ACACA; ACACB; ACACA; ACACB; ACAD9; ACER1; ACER2; ACER3; ACLY; ACO1; ACO2; ACSS1; ACSS2; AIFM1; ALAD; ALAS1; ALAS2; ALAS1; ALAS2; ALDOA; ALDOB; ALD…
MITOCHONDRIAL_PERMEABILITY_TRANSITION	HK2; SLC25A4; SLC25A5; SLC25A6; CAPN2; CKMT1A; CKMT1B; CKMT2; HK1; PPID; TSPO; VDAC1; VDAC2; VDAC3
MMR	EXO1; PCNA; RPA1; RPA2; RPA3; LIG1; MBD4; MLH1; MLH3; MSH2; MSH3; MSH6; PMS1; PMS2; POLD1; POLD2; POLD3; POLD4
MOMP_REGULATION	AKT1; AKT2; AKT3; CDH2; BAD; CASP9; RAF1; MAP2K4; MAPK8; CRADD; GZMA; GZMB; MAPK8; MAPK9; MAPK10; MLST8; MTOR; PAK1; AKT1S1; RPTOR; SIVA1; TSC1; TSC2; RICTOR; MAPKAP1; BCL2L11; BCL2A1; HK2; MYC; PPP1CA; PPP1CB; PPP1CC; RHOA; AKT1; CDK1; MAPK3; MAPK1; MAPK6; MAPK4; FOXO1; FOXO3; MDM2; NFKB1; RPS6KB1; RPS6KB2; CDKN2A; TP53; BAK1; BBC3; GSK3B; E2F1; BAX; BCL2L1; BCL2; CSNK1A1; WASF1; PRKCZ; CASP3; P…
MOTILITY	LIMK1; CFL1; ACTR2; ACTR3; ARPC2; ARPC3; ARPC4; ARPC5; RAC1; RAC2; WAS; CDC42; ACTA2; ACTG2; ARHGAP35; CDC42EP3; PPP1CA; PPP1CB; PPP1CC; PPP1R12A; RHOA; ROCK1; ROCK2; YAP1
NECROPTOSIS	AKT1; AKT2; AKT3; CDH2; BAD; RAF1; SPHK1; SPHK2; MAPK8; MAPK9; RAC1; CFLAR; MAPK8; MAPK9; MAPK10; RAC1; RAC2; CYBA; FADD; GLUL; NOX4; PPP1CA; PPP1CB; PPP1CC; RIPK1; TRADD; MAPK3; MAPK1; MAPK6; MAPK4; BAK1; BAX; BCL2L1; BCL2; WASF1; PRKCA; MAPK10; CTSD; H2AFX; ITCH; PARP1; RBX1; ACER1; ACER2; ACER3; AIFM1; ALOX12; ALOX12B; ALOX15; ALOX15B; ALOX5; ALOXE3; SLC25A4; SLC25A5; SLC25A6; B4GALT6; BID; CA…
NER	CSNK2A1; CSNK2A2; CSNK2B; PCNA; RPA1; RPA2; RPA3; LIG1; CDK7; CETN2; CHTF18; ERCC8; ERCC6; CUL4A; CUL4B; DDB1; DDB2; ERCC1; FANCM; GADD45A; LIG3; MNAT1; NEDD8; POLD1; POLD2; POLD3; POLD4; POLE; POLE2; POLE3; POLE4; POLK; RAD23A; RAD23B; RBX1; RFC1; RFC2; RFC3; RFC4; RFC5; GTF2H1; GTF2H2; GTF2H3; GTF2H4; GTF2H5; UBE2T; XAB2; XPA; ERCC3; XPC; ERCC2; ERCC4; ERCC5; XRCC1; GADD45A; GADD45B; GADD45G
NO_ROS_PRODUCTION	RAC1; RAC2; CYBA; CYBB; NCF1; NCF2; NOS2; ARG1; ARG2; MAOA; NCF4
OXIDATIVE_PHOSPHOYLATION_AND_TCA_CYCLE	GZMA; GLS; GLUL; GPT2; IDH3A; PKM; SIRT3; SOD2; STAT3; ACAD9; ACLY; ACO1; ACO2; ACSS1; AIFM1; SLC25A4; SLC25A5; SLC25A6; ATP5A1; ATP5B; ATP5C1; ATP5D; ATP5E; ATP5F1; ATP5G1; ATP5G2; ATP5G3; ATP5G1; ATP5H; ATP5I; ATP5J; ATP5J2; ATP5L; ATP5O; ATP5S; ATPAF1; ATPAF2; ATPIF1; BNIP3L; COX17; COX4I1; COX4I2; COX5A; COX5B; COX6A1; COX6A2; COX6A1; COX6B1; COX6B2; COX6C; COX7A1; COX7A2; COX7A2L; COX7A2; CO…
PARTHANATOS	PARG; PARP1; AIFM1; ENDOG; GAPDH; GAPDHS; PPIA; AIFM1
PENTOSE_PHOSPHATE_PATHWAY	TP53; ACACA; ACACB; ACSS2; DHODH; FASN; NME1; NME2; NME3; NME4; NME5; NME6; NME7; RRM1; RRM2; RRM2B; RRM2; RRM2B; SIRT1; TXN
PI3K_AKT_MTOR	GRB2; AKT1; AKT2; AKT3; CDH2; FOXO1; BAD; CASP9; CREB1; CREB3; CREB5; SOS1; SOS2; RASA1; RASA2; RASA3; RASA4; HRAS; KRAS; NRAS; RAC1; DEPTOR; IKBKB; MLST8; MTOR; PDPK1; AKT1S1; PTEN; RHEB; RPTOR; TSC1; TSC2; PIK3CA; PIK3CB; PIK3CD; PIK3CG; CSNK2A1; CSNK2A2; CSNK2B; RICTOR; MAPKAP1; GAB1; PRKCA; PRKCB; PRKCE; PRKCG; PRKCZ; PRKCD; PRKCH; PRKCQ; PRKCI; AKT1; CDK1; MDM2; RCHY1; EGFR; ERBB2; ERBB3; ER…
PORPHYRIN_METABOLISM	ALAD; ALAS1; ALAS2; ALAS1; ALAS2; CAPN1; COX10; COX15; CPOX; CTSB; CTSL1; CTSL2; CTSL3P; CTSS; FECH; HMBS; PPOX; SHC1; UROD; UROS
PYROPTOSIS	HMGB1; IL1B; RHOA; CASP1; AIM2; GBP2; GBP5; GSDMD; IL18; IL1A; NAIP; NLRC4; NLRP1; NLRP3; PYCARD; TRPC1
RCD_GENES	AKT1; AKT2; AKT3; CDH2; HIF1A; ARNT; EP300; FOXO1; CASP9; CFLAR; MAPK8; MAPK9; MAPK10; MLST8; MTOR; NFKB1; PTEN; RELA; RPTOR; SIVA1; CDC42; BCL2L11; BCL2A1; BIRC2; CA9; MYC; PKM; RB1; STAT3; AKT1; FOXO1; FOXO3; MDM2; NFKB1; CDKN2A; CDKN1A; CDKN1B; TP53; CTBP1; BBC3; CDK6; CCND1; E2F1; BAX; BCL2L1; BCL2; TIMP3; ATM; KLF8; CTBP2; FOXO3; STAT5A; STAT5B; STAT5A; YWHAB; YWHAG; YWHAH; YWHAE; YWHAQ; YWH…
RECRUITMENT_OF_IMMUNE_CELLS	ICAM1; CCL17; CCL2; CCL22; CCL3; CCL5; CCL7; CXCL10; CXCL12; CXCL2; CXCR4; IL1R1; IL1RAP; MMP10; PTGER2; KITLG; KIT; CXCR2; CXCR1; IL18; CX3CR1; C5; CCL18; CCL19; CCL24; CCL4; CCR2; CCR5; CCR7; CX3CL1; CXCL16; FN1; IL18R1; IL18RAP; JAK3; LTF; P2RY2; PTGER4; S100A8; S100A9; CLL4
REPLICATION	CTC1; TEN1
S_CC_PHASE	RB1; CDK1; CDK2; E2F1; RPA1; RPA2; RPA3; CDC25A; CDC45; CDC6; CDC7; CDK7; CDT1; CDKN1A; CDKN1B; CDKN1C; CCNA1; CCNH; DBF4; E2F4; E2F5; GINS1; GINS2; GINS3; GINS4; MCM2; MCM3; MCM4; MCM5; MCM6; MCM7; MNAT1; ORC1L; ORC2L; ORC3L; ORC4L; ORC5L; ORC6L; POLA1; POLA2; PRIM1; PRIM2; TIMELESS; TIPIN; WEE1; RBL1; CDKN1A; CDKN1B; CDKN1C
S_PHASE_CHECKPOINT	ABL1; ATM; PRKCD; RPA1; RPA2; RPA3; ATR; ATRIP; BRCA1; MCPH1; CAND1; CHEK1; CHEK2; CLSPN; CUL1; C19orf40; FANCM; H2AFX; TELO2; HUS1; MDC1; MRE11A; RE11B; NBN; PARP1; PARP2; PPP5C; RAD1; RAD17; RAD50; RAD9A; RAD9B; RBX1; RAD21; SKP1; SKP2; SMC1A; SMC1B; SMC3; STAG1; STAG2; STAG3; TIMELESS; TIPIN; BTRC; FBXW11
SENESCENCE	CXCL8; HIF1A; ARNT; FOXO1; LIMK1; LIMK2; CFL1; IL6; PTEN; TNF; STAT1; ROCK1; MYC; RHOA; ROCK1; ROCK2; STAT3; AKT1; FOS; FOXO1; FOXO3; KRT8; MDM2; VIM; CDKN2A; CDKN1A; CDKN1B; TP53; SNAI1; SNAI2; CDKN2B; CDK4; CDK6; CCND1; CDKN2A; GSK3B; CCNE1; CDK2; ZBTB17; CDKN1C; KRT14; KRT18; KRT19; BAX; HDAC1; HDAC2; BMI1; CASP1; CASP3; CCND3; ROCK2; CCND2; CASP1; CASP3; DSTN; SIN3A; MAPK14; CDK4; CDK6; ATM; …
SMAC	FYN; B2M; CD2; CD247; CD28; CD44; CD48; CD58; CD6; CD80; CD86; CTLA4; FYB1; ICAM1; LCK; PRKCQ; PTPRC; SKAP1; SPN; TLN1; TRAT1; ZAP70; PPP2CB; PPP2R1A; PPP2R4; PPP2CA; PPP2R5C; PPP2R5D; PPP2R2B; PPP2R5A; PPP2R2A; PPP2R5E; PPP2R1B; PPP2R2C; PPP2R5B; PPP2R3A; PPP2R2D; PPP2R3B
SSA	EME1; ERCC1; MSH2; MSH3; MUS81; RAD52; SLX1A; BTBD12
STARVATION_AUTOPHAGY	AKT1; AKT2; AKT3; CDH2; HIF1A; FOXO1; BAD; CASP9; MAP2K4; MAPK8; MAPK9; CFLAR; MAPK8; MAPK9; MAPK10; MAP3K1; MLST8; MTOR; NFKB1; PDPK1; AKT1S1; PTEN; RELA; RHEB; RPTOR; TRAF2; TSC1; TSC2; WIPF1; RICTOR; MAPKAP1; FADD; MYC; SQSTM1; AKT1; EIF4E; MAPK3; MAPK1; MAPK6; MAPK4; FOXO1; FOXO3; NFKB1; RPS6KB1; RPS6KB2; TP53; GSK3B; E2F1; BAX; BCL2L1; BCL2; PRKCZ; MAPK10; AKT2; FOXO3; YWHAB; YWHAG; YWHAH; Y…
TELOMERASE	ETS2; FOS; JUN; KLF4
TIGHT_JUNCTIONS	RAC1; JUNB; RHOA; SMURF1; SMURF2; JAM2; OCLN; CLDN7; F11R; TJP3; CLDN4; MPP5; INADL; CXADR; TJP1; TJP2; CLDN3; PARD6A; PARD3; RHOB; JAM3; CLDN1; CLDN2; CLDN5; CLDN8; CLDN14; CLDN16; CLDN19; CLDN18; WNK4; MTDH; MLLT4; CGN; PVRL1; CAV1; TSPAN3; CLDN11; F11R; JAM2; JAM3; TJP2; TJP3; TJP1; TJP2; TJP3; OCLN; CLDN1; CLDN2; CLDN4; CLDN5; CLDN7; CLDN8; CLDN16; CLDN1; CLDN5; CLDN8; TJP1; TJP2; CLDN1; CLDN…
TLS	BLM; PCNA; C17orf70; C1orf86; C19orf40; FANCA; FANCB; FANCC; FANCE; FANCF; FANCG; BRIP1; FACNCL; FANCM; HES1; POLH; POLI; POLK; REV3L; RAD18; SHPRH; UBE2A; UBE2B; REV1; WDR48; UBE2V2; UBE2N; USP1
TNF_RESPONSE	CFLAR; IKBKG; IKBKB; NFKB1; RELA; TNF; TRAF2; TAB2; TAB3; TAB1; PPP2CB; PPP2R1A; PPP2R4; PPP2CA; PPP2R5C; PPP2R5D; PPP2R2B; PPP2R5A; PPP2R2A; PPP2R5E; PPP2R1B; PPP2R2C; PPP2R5B; PPP2R3A; PPP2R2D; PPP2R3B; BIRC2; BIRC3; FADD; RIPK1; TAB2; TAB3; TRADD; CIAPIN1; BIRC2; BIRC3; NFKB1; CHUK; XIAP; ITCH; BAG4; CYLD; DAB2IP; FLAD1; NSMAF; PPP6C; RFK; RIPK3; RNF11; SMPD1; MAP3K7; TAX1BP1; TNFAIP3; TNFRSF1…
TRAIL_RESPONSE	TNFSF10; CFLAR; IKBKG; TRAF2; FADD; RIPK1; SQSTM1; TRADD; RBX1; CUL3; CASP8; GALNT14; MLKL; RIPK3; TNFAIP3; TNFRSF10A; TNFRSF10B; TNFRSF10C; TNFRSF10D; TNFRSF11B; CASP8
TREG_MODULATORS	VEGFA; IL2; CCL17; CCL22; CCL28; CCL5; CXCL10; CXCL11; CXCL12; CXCL9; IDO1; IL15; IL7; LAP; TSLP
TUMOR_GROWTH	VEGFA; ANGPT1; HGF; PDGFB; IL1B; CXCL1; EGF; FGF2; MMP1; MMP3; MMP10; MMP13; MMP14; MMP2; MMP3; MMP7; MMP9; NGF; OSM; PLAU; TIMP1; TIMP2; CASP1; TIMP3; MMP12; IL1A; NLRP3; PYCARD; ADM; CTSG; ELANE; MMP11; MMP19; MMP25; MMP8; MPP6; TYMP; WNT7B
WNT_CANONICAL	EP300; MAPK11; MAPK12; MAPK13; MAPK14; GSK3A; GSK3B; NFKB1; RELA; SRC; ITGA3; PPP1CA; PPP1CB; PPP1CC; SMAD2; TAB2; JUN; TP53; SMAD1; CDH1; TGFB1; ITGA9; GSK3B; E2F1; CTNNB1; CSNK1A1; DVL1; APC; TCF4; CTNNA1; CTNNA2; CTNNA3; CTNND1; CTNND2; CSNK2A1; CSNK2A3; COPS2; KLF8; NOTCH1; NOTCH2; NOTCH3; NOTCH4; WNT1; WNT2; WNT2B; WNT3; WNT3A; WNT4; WNT5A; WNT5B; WNT6; WNT7A; WNT7B; WNT8A; WNT8B; WNT9A; WNT…
WNT_NON_CANONICAL	AKT1; AKT2; AKT3; CDH2; FOXO1; BAD; RAF1; MAPK1; MAPK11; MAPK12; MAPK13; MAPK14; MAP2K1; RAC1; CAMK2A; CAMK2B; CAMK2D; CAMK2G; PPP3CA; PPP3CB; PPP3CC; PPP3R1; PPP3PR2; PPP3R2; CALM1; CALM2; CALM3; GSK3A; GSK3B; HRAS; ITPR1; ITPR2; ITPR3; MAPK8; MAPK9; MAPK10; NFATC1; NFATC3; NFATC2; NFATC4; NFAT5; PTEN; TUBA1A; TUBA1B; TUBA1C; TUBA3C; TUBA3D; TUBA3E; TUBA4A; TUBA8; IQGAP1; JUNB; FGF2; JUND; MMP1;…

## Sheet: hallmarks of cancer from ACSN
ACSN 2.0 Master in hallmark	hallmarks of cancer
WNT_NON_CANONICAL	Sustaining Proliferative Signalling
WNT_CANONICAL	Sustaining Proliferative Signalling
TUMOR_GROWTH	Tumor-Promoting Inflammation
TREG_MODULATORS	Activating Invasion and Metastasis
TRAIL_RESPONSE	Resisting Cell Death
TNF_RESPONSE	Resisting Cell Death
TLS	Genome Instability and Mutation
TIGHT_JUNCTIONS	Activating Invasion and Metastasis
TELOMERASE	Enabling Replicative Immortality
STARVATION_AUTOPHAGY	Resisting Cell Death
SSA	Genome Instability and Mutation
SMAC	Evading Immune Destruction
SENESCENCE	Activating Invasion and Metastasis
S_CC_PHASE	Evading Growth Suppressors
S_PHASE_CHECKPOINT	Evading Growth Suppressors
REPLICATION	Enabling Replicative Immortality
RECRUITMENT_OF_IMMUNE_CELLS	Evading Immune Destruction
RCD_GENES	Resisting Cell Death
PYROPTOSIS	Resisting Cell Death
PORPHYRIN_METABOLISM	Resisting Cell Death; Reprogramming Energy Metabolism
PI3K_AKT_MTOR	Sustaining Proliferative Signalling
PENTOSE_PHOSPHATE_PATHWAY	Resisting Cell Death; Reprogramming Energy Metabolism
PARTHANATOS	Resisting Cell Death
OXIDATIVE_PHOSPHOYLATION_AND_TCA_CYCLE	Resisting Cell Death; Reprogramming Energy Metabolism
NO_ROS_PRODUCTION	Evading Immune Destruction
NER	Genome Instability and Mutation
NECROPTOSIS	Resisting Cell Death
MOTILITY	Activating Invasion and Metastasis; Tumor-Promoting Inflammation
MOMP_REGULATION	Resisting Cell Death
MMR	Genome Instability and Mutation
MITOCHONDRIAL_PERMEABILITY_TRANSITION	Resisting Cell Death; Reprogramming Energy Metabolism
MITOCHONDRIAL_METABOLISM	Resisting Cell Death; Reprogramming Energy Metabolism
MITOCHONDRIAL_GENES	Resisting Cell Death; Reprogramming Energy Metabolism
MITOCHONDRIA_OXIDATIVE_STRESS	Activating Invasion and Metastasis
MIRNA_TF_IMMUNOSUPPRESSIVE	Tumor-Promoting Inflammation
MIRNA_TF_IMMUNOSTIMULATORY	Evading Immune Destruction
METABOLIC	Activating Invasion and Metastasis; Tumor-Promoting Inflammation
M_CC_PHASE	Evading Growth Suppressors
MATRIX_REGULATION	Activating Invasion and Metastasis; Tumor-Promoting Inflammation
MARKERS_NK	Evading Immune Destruction
MARKERS_NEUTROPHIL	Evading Immune Destruction
MARKERS_MDSC	Evading Immune Destruction
MARKERS_MAST	Evading Immune Destruction
MARKERS_MACROPHAGE	Evading Immune Destruction
MARKERS_DC	Evading Immune Destruction
MAPK	Sustaining Proliferative Signalling
LYSOSOME_ENDOSOME	Activating Invasion and Metastasis
INTEGRINS	Evading Immune Destruction
INHIBITING_CHECKPOINTS	Evading Immune Destruction
INFLAMMATORY_SIGNALING_PATHWAYS	Tumor-Promoting Inflammation
IMMUNOSUPPRESSIVE_CYTOKINE_PATHWAYS	Tumor-Promoting Inflammation; Evading Immune Destruction
IMMUNOSTIMULATORY_CYTOKINE_PATHWAYS	Evading Immune Destruction
IMMUNOSTIMULATORY_CYTOKINE_EXPRESSION	Evading Immune Destruction
IMMUNOSTIMULATORY_CORE_PATHWAYS	Evading Immune Destruction
HR	Genome Instability and Mutation
HEDGEHOG	Sustaining Proliferative Signalling
GROWTH_FACTORS_SIGNALING_PATHWAYS	Activating Invasion and Metastasis; Tumor-Promoting Inflammation
GROWTH_FACTORS_PRODUCTION	Activating Invasion and Metastasis; Tumor-Promoting Inflammation
GLUTAMINE_METABOLISM	Resisting Cell Death; Reprogramming Energy Metabolism
GLUCOSE_METABOLISM	Reprogramming Energy Metabolism
G2_M_CHECKPOINT	Evading Growth Suppressors
G2_CC_PHASE	Evading Growth Suppressors
G1_S_CHECKPOINT	Evading Growth Suppressors
G1_CC_PHASE	Evading Growth Suppressors
FIBROBLAST_ACTIVATION_MARKERS	Activating Invasion and Metastasis;Tumor-Promoting Inflammation
FERROPTOSIS	Resisting Cell Death
FC_RECEPTORS	Evading Immune Destruction
FAS_RESPONSE	Resisting Cell Death
FANCONI	Genome Instability and Mutation
ER_STRESS	Resisting Cell Death
EMT_REGULATORS	Activating Invasion and Metastasis
ECM	Activating Invasion and Metastasis
DR	Genome Instability and Mutation
DESMOSOMES	Activating Invasion and Metastasis
DEPENDANCE_RECEPTORS	Resisting Cell Death
DEATH_RECEPTOR_PATHWAYS	Resisting Cell Death
DANGER_SIGNAL_PATHWAYS	Evading Immune Destruction
CYTOSKELETON_POLARITY	Activating Invasion and Metastasis
CYTOKINES_CHEMOKINES_PRODUCTION	Activating Invasion and Metastasis; Tumor-Promoting Inflammation
CORE_SIGNALING_PATHWAYS	Evading Immune Destruction
CORE	Activating Invasion and Metastasis; Tumor-Promoting Inflammation
C_NHEJ	Genome Instability and Mutation
CELL_CELL_ADHESIONS	Activating Invasion and Metastasis
CELL_MATRIX_ADHESIONS	Activating Invasion and Metastasis
CASPASES	Resisting Cell Death
CAF_INHIBITION_ANTITUMOR	Activating Invasion and Metastasis; Tumor-Promoting Inflammation
BER	Genome Instability and Mutation
APOPTOSIS	Resisting Cell Death
ANTIOXIDANT_RESPONSE	Resisting Cell Death
A_NHEJ	Genome Instability and Mutation
ANGIOGENESIS	Angiogenesis
ADHERENS_JUNCTIONS	Activating Invasion and Metastasis
ACTIVATING_CHECKPOINTS	Evading Immune Destruction

## Sheet: DisGeNET
geneId	geneSymbol	DSI	DPI	diseaseId	diseaseName	diseaseType	diseaseClass	diseaseSemanticType	score	EI	YearInitial	YearFinal	NofPmids	NofSnps	source	cancer-realted gene used in our study
19	ABCA1	0.484	0.793	C0009402	Colorectal Carcinoma	disease	C04;C06	Neoplastic Process	0.3		2012	2012	1	0	CTD_human	1
21	ABCA3	0.614	0.448	C0009402	Colorectal Carcinoma	disease	C04;C06	Neoplastic Process	0.3		2012	2012	1	0	CTD_human	1
21	ABCA3	0.614	0.448	C1527249	Colorectal Cancer	disease	C04;C06	Neoplastic Process	0.3		2012	2012	1	0	CTD_human	1
24	ABCA4	0.52	0.793	C0009402	Colorectal Carcinoma	disease	C04;C06	Neoplastic Process	0.3		2012	2012	1	0	CTD_human	1
24	ABCA4	0.52	0.793	C1527249	Colorectal Cancer	disease	C04;C06	Neoplastic Process	0.3		2012	2012	1	0	CTD_human	1
25	ABL1	0.475	0.69	C0001418	Adenocarcinoma	group	C04	Neoplastic Process	0.3		2011	2011	1	0	CTD_human	1
25	ABL1	0.475	0.69	C0205641	Adenocarcinoma, Basal Cell	disease	C04	Neoplastic Process	0.3		2011	2011	1	0	CTD_human	1
25	ABL1	0.475	0.69	C0205642	Adenocarcinoma, Oxyphilic	disease	C04	Neoplastic Process	0.3		2011	2011	1	0	CTD_human	1
25	ABL1	0.475	0.69	C0205643	Carcinoma, Cribriform	disease	C04	Neoplastic Process	0.3		2011	2011	1	0	CTD_human	1
25	ABL1	0.475	0.69	C0205644	Carcinoma, Granular Cell	disease	C04	Neoplastic Process	0.3		2011	2011	1	0	CTD_human	1
25	ABL1	0.475	0.69	C0205645	Adenocarcinoma, Tubular	disease	C04	Neoplastic Process	0.3		2011	2011	1	0	CTD_human	1
25	ABL1	0.475	0.69	C0345958	Large cell carcinoma of lung	disease		Neoplastic Process	0.3				0	0	UNIPROT	1
31	ACACA	0.552	0.759	C1527249	Colorectal Cancer	disease	C04;C06	Neoplastic Process	0.3				0	0	UNIPROT	1
32	ACACB	0.701	0.414	C1335302	Pancreatic Ductal Adenocarcinoma	disease		Neoplastic Process	0.3				0	0	UNIPROT	1
43	ACHE	0.494	0.793	C0279702	Conventional (Clear Cell) Renal Cell Carcinoma	disease	C04;C12;C13	Neoplastic Process	0.3		2008	2008	1	0	CTD_human	1
43	ACHE	0.494	0.793	C1266042	Chromophobe Renal Cell Carcinoma	disease	C04;C12;C13	Neoplastic Process	0.3		2008	2008	1	0	CTD_human	1
43	ACHE	0.494	0.793	C1266043	Sarcomatoid Renal Cell Carcinoma	disease	C04;C12;C13	Neoplastic Process	0.3		2008	2008	1	0	CTD_human	1
43	ACHE	0.494	0.793	C1266044	Collecting Duct Carcinoma of the Kidney	disease	C04;C12;C13	Neoplastic Process	0.3		2008	2008	1	0	CTD_human	1
43	ACHE	0.494	0.793	C1306837	Papillary Renal Cell Carcinoma	disease	C04;C12;C13	Neoplastic Process	0.3		2008	2008	1	0	CTD_human	1
47	ACLY	0.652	0.414	C2239176	Liver carcinoma	disease	C04;C06	Neoplastic Process	0.3		2011	2011	1	0	CTD_human	1
59	ACTA2	0.54	0.69	C0678222	Breast Carcinoma	disease	C04;C17	Neoplastic Process	0.3		2015	2015	1	0	CTD_human	1
60	ACTB	0.453	0.862	C0007097	Carcinoma	group	C04	Neoplastic Process	0.3		2006	2006	1	0	CTD_human	1
60	ACTB	0.453	0.862	C0205696	Anaplastic carcinoma	disease	C04	Neoplastic Process	0.3		2006	2006	1	0	CTD_human	1
60	ACTB	0.453	0.862	C0205697	Carcinoma, Spindle-Cell	disease	C04	Neoplastic Process	0.3		2006	2006	1	0	CTD_human	1
60	ACTB	0.453	0.862	C0205698	Undifferentiated carcinoma	phenotype	C04	Neoplastic Process	0.3		2006	2006	1	0	CTD_human	1
60	ACTB	0.453	0.862	C0205699	Carcinomatosis	phenotype	C04	Neoplastic Process	0.3		2006	2006	1	0	CTD_human	1
60	ACTB	0.453	0.862	C1257925	Mammary Carcinoma, Animal	disease	C04;C22	Neoplastic Process	0.3		2006	2006	1	0	CTD_human	1
70	ACTC1	0.656	0.414	C0032927	Precancerous Conditions	group	C04	Neoplastic Process	0.3		2012	2012	1	0	CTD_human	1
70	ACTC1	0.656	0.414	C1708349	Hereditary Diffuse Gastric Cancer	disease	C04;C06	Neoplastic Process	0.3		2009	2009	1	0	CTD_human	1
71	ACTG1	0.567	0.759	C0007097	Carcinoma	group	C04	Neoplastic Process	0.3		2006	2006	1	0	CTD_human	1
71	ACTG1	0.567	0.759	C0205696	Anaplastic carcinoma	disease	C04	Neoplastic Process	0.3		2006	2006	1	0	CTD_human	1
71	ACTG1	0.567	0.759	C0205697	Carcinoma, Spindle-Cell	disease	C04	Neoplastic Process	0.3		2006	2006	1	0	CTD_human	1
71	ACTG1	0.567	0.759	C0205698	Undifferentiated carcinoma	phenotype	C04	Neoplastic Process	0.3		2006	2006	1	0	CTD_human	1
71	ACTG1	0.567	0.759	C0205699	Carcinomatosis	phenotype	C04	Neoplastic Process	0.3		2006	2006	1	0	CTD_human	1
71	ACTG1	0.567	0.759	C1257925	Mammary Carcinoma, Animal	disease	C04;C22	Neoplastic Process	0.3		2006	2006	1	0	CTD_human	1
81	ACTN4	0.548	0.621	C0007097	Carcinoma	group	C04	Neoplastic Process	0.3		2002	2002	1	0	CTD_human	1
81	ACTN4	0.548	0.621	C0205696	Anaplastic carcinoma	disease	C04	Neoplastic Process	0.3		2002	2002	1	0	CTD_human	1
81	ACTN4	0.548	0.621	C0205697	Carcinoma, Spindle-Cell	disease	C04	Neoplastic Process	0.3		2002	2002	1	0	CTD_human	1
81	ACTN4	0.548	0.621	C0205698	Undifferentiated carcinoma	phenotype	C04	Neoplastic Process	0.3		2002	2002	1	0	CTD_human	1
81	ACTN4	0.548	0.621	C0205699	Carcinomatosis	phenotype	C04	Neoplastic Process	0.3		2002	2002	1	0	CTD_human	1
81	ACTN4	0.548	0.621	C1257925	Mammary Carcinoma, Animal	disease	C04;C22	Neoplastic Process	0.3		2002	2002	1	0	CTD_human	1
90	ACVR1	0.573	0.552	C0678222	Breast Carcinoma	disease	C04;C17	Neoplastic Process	0.3		2013	2013	1	0	CTD_human	1
92	ACVR2A	0.681	0.345	C0278701	Gastric Adenocarcinoma	disease		Neoplastic Process	0.3		2007	2007	1	1	UNIPROT	1
95	ACY1	0.667	0.448	C0032927	Precancerous Conditions	group	C04	Neoplastic Process	0.3		2012	2012	1	0	CTD_human	1
95	ACY1	0.667	0.448	C0279702	Conventional (Clear Cell) Renal Cell Carcinoma	disease	C04;C12;C13	Neoplastic Process	0.3		2004	2004	1	0	CTD_human	1
95	ACY1	0.667	0.448	C1266042	Chromophobe Renal Cell Carcinoma	disease	C04;C12;C13	Neoplastic Process	0.3		2004	2004	1	0	CTD_human	1
95	ACY1	0.667	0.448	C1266043	Sarcomatoid Renal Cell Carcinoma	disease	C04;C12;C13	Neoplastic Process	0.3		2004	2004	1	0	CTD_human	1
95	ACY1	0.667	0.448	C1266044	Collecting Duct Carcinoma of the Kidney	disease	C04;C12;C13	Neoplastic Process	0.3		2004	2004	1	0	CTD_human	1
95	ACY1	0.667	0.448	C1306837	Papillary Renal Cell Carcinoma	disease	C04;C12;C13	Neoplastic Process	0.3		2004	2004	1	0	CTD_human	1
100	ADA	0.494	0.793	C1335302	Pancreatic Ductal Adenocarcinoma	disease		Neoplastic Process	0.3		1996	2008	2	1	UNIPROT	1
105	ADARB2	0.762	0.207	C1527249	Colorectal Cancer	disease	C04;C06	Neoplastic Process	0.3		2006	2006	1	1	UNIPROT	1
107	ADCY1	0.762	0.31	C0149925	Small cell carcinoma of lung	disease	C04;C08	Neoplastic Process	0.3		2012	2012	1	0	CTD_human	1
111	ADCY5	0.645	0.448	C0007097	Carcinoma	group	C04	Neoplastic Process	0.3		2002	2002	1	0	CTD_human	1
111	ADCY5	0.645	0.448	C0205696	Anaplastic carcinoma	disease	C04	Neoplastic Process	0.3		2002	2002	1	0	CTD_human	1
111	ADCY5	0.645	0.448	C0205697	Carcinoma, Spindle-Cell	disease	C04	Neoplastic Process	0.3		2002	2002	1	0	CTD_human	1
111	ADCY5	0.645	0.448	C0205698	Undifferentiated carcinoma	phenotype	C04	Neoplastic Process	0.3		2002	2002	1	0	CTD_human	1
111	ADCY5	0.645	0.448	C0205699	Carcinomatosis	phenotype	C04	Neoplastic Process	0.3		2002	2002	1	0	CTD_human	1
111	ADCY5	0.645	0.448	C1257925	Mammary Carcinoma, Animal	disease	C04;C22	Neoplastic Process	0.3		2002	2002	1	0	CTD_human	1
114	ADCY8	0.735	0.345	C1527249	Colorectal Cancer	disease	C04;C06	Neoplastic Process	0.3				0	0	UNIPROT	1
116	ADCYAP1	0.598	0.586	C0279626	Squamous cell carcinoma of esophagus	disease	C04;C06	Neoplastic Process	0.3		2011	2011	1	0	CTD_human	1
118	ADD1	0.607	0.517	C2239176	Liver carcinoma	disease	C04;C06	Neoplastic Process	0.3		2009	2009	1	0	CTD_human	1
123	PLIN2	0.645	0.517	C1708349	Hereditary Diffuse Gastric Cancer	disease	C04;C06	Neoplastic Process	0.3		2006	2006	1	0	CTD_human	1
134	ADORA1	0.616	0.552	C1527249	Colorectal Cancer	disease	C04;C06	Neoplastic Process	0.3		2006	2006	1	1	UNIPROT	1
140	ADORA3	0.701	0.31	C1527249	Colorectal Cancer	disease	C04;C06	Neoplastic Process	0.3		2006	2006	1	1	UNIPROT	1
153	ADRB1	0.586	0.586	C1708349	Hereditary Diffuse Gastric Cancer	disease	C04;C06	Neoplastic Process	0.3		2007	2007	1	0	CTD_human	1
154	ADRB2	0.479	0.793	C1708349	Hereditary Diffuse Gastric Cancer	disease	C04;C06	Neoplastic Process	0.3		2007	2007	1	0	CTD_human	1
156	GRK2	0.58	0.517	C1319315	Adenocarcinoma of large intestine	disease		Neoplastic Process	0.3				0	0	UNIPROT	1
174	AFP	0.502	0.724	C1708349	Hereditary Diffuse Gastric Cancer	disease	C04;C06	Neoplastic Process	0.3		2013	2013	1	0	CTD_human	1
182	JAG1	0.467	0.724	C0010606	Adenoid Cystic Carcinoma	disease	C04	Neoplastic Process	0.3		2007	2007	1	0	CTD_human	1
182	JAG1	0.467	0.724	C0887833	Carcinoma, Pancreatic Ductal	disease	C04;C06;C19	Neoplastic Process	0.3		2009	2009	1	0	CTD_human	1
185	AGTR1	0.454	0.759	C0346300	Pituitary carcinoma	disease	C04;C10;C19	Neoplastic Process	0.3		2006	2006	1	0	CTD_human	1
185	AGTR1	0.454	0.759	C0887833	Carcinoma, Pancreatic Ductal	disease	C04;C06;C19	Neoplastic Process	0.3		2007	2007	1	0	CTD_human	1
186	AGTR2	0.554	0.621	C0206692	Carcinoma, Lobular	disease	C04;C17	Neoplastic Process	0.3		1993	1993	1	0	CTD_human	1
186	AGTR2	0.554	0.621	C1708349	Hereditary Diffuse Gastric Cancer	disease	C04;C06	Neoplastic Process	0.3		2010	2010	1	0	CTD_human	1
191	AHCY	0.627	0.621	C0152013	Adenocarcinoma of lung (disorder)	disease	C04;C08	Neoplastic Process	0.3		2016	2016	1	0	CTD_human	1
196	AHR	0.462	0.862	C1708349	Hereditary Diffuse Gastric Cancer	disease	C04;C06	Neoplastic Process	0.3		2002	2002	1	0	CTD_human	1
196	AHR	0.462	0.862	C2931037	Pancreatic cancer, adult	disease	C04;C06;C19	Disease or Syndrome	0.3		2002	2002	1	0	CTD_human	1
207	AKT1	0.355	0.862	C0346153	Breast Cancer, Familial	disease	C04;C17	Neoplastic Process	0.3		2007	2007	1	1	UNIPROT	1
207	AKT1	0.355	0.862	C1153706	Endometrial adenocarcinoma	disease		Neoplastic Process	0.3				0	0	CGI	1
207	AKT1	0.355	0.862	C1861906	Breast Cancer, Familial Male	disease	C04;C17	Neoplastic Process	0.3		2007	2007	1	1	UNIPROT	1
208	AKT2	0.512	0.655	C0858252	Breast adenocarcinoma	disease		Neoplastic Process	0.3				0	0	CGI	1
208	AKT2	0.512	0.655	C1319315	Adenocarcinoma of large intestine	disease		Neoplastic Process	0.3				0	0	CGI	1
208	AKT2	0.512	0.655	C2931822	Nasopharyngeal carcinoma	disease	C04;C07;C09	Neoplastic Process	0.3		2015	2015	1	0	CTD_human	1
210	ALAD	0.55	0.483	C0007134	Renal Cell Carcinoma	disease	C04;C12;C13	Neoplastic Process	0.3		2011	2011	1	0	CTD_human	1
210	ALAD	0.55	0.483	C0279702	Conventional (Clear Cell) Renal Cell Carcinoma	disease	C04;C12;C13	Neoplastic Process	0.3		2011	2011	1	0	CTD_human	1
210	ALAD	0.55	0.483	C1266042	Chromophobe Renal Cell Carcinoma	disease	C04;C12;C13	Neoplastic Process	0.3		2011	2011	1	0	CTD_human	1
210	ALAD	0.55	0.483	C1266043	Sarcomatoid Renal Cell Carcinoma	disease	C04;C12;C13	Neoplastic Process	0.3		2011	2011	1	0	CTD_human	1
210	ALAD	0.55	0.483	C1266044	Collecting Duct Carcinoma of the Kidney	disease	C04;C12;C13	Neoplastic Process	0.3		2011	2011	1	0	CTD_human	1
210	ALAD	0.55	0.483	C1306837	Papillary Renal Cell Carcinoma	disease	C04;C12;C13	Neoplastic Process	0.3		2011	2011	1	0	CTD_human	1
213	ALB	0.412	0.828	C0152013	Adenocarcinoma of lung (disorder)	disease	C04;C08	Neoplastic Process	0.3		2011	2011	1	0	CTD_human	1
213	ALB	0.412	0.828	C1708349	Hereditary Diffuse Gastric Cancer	disease	C04;C06	Neoplastic Process	0.3		2009	2009	1	0	CTD_human	1
214	ALCAM	0.562	0.621	C0205696	Anaplastic carcinoma	disease	C04	Neoplastic Process	0.3		2006	2006	1	0	CTD_human	1
214	ALCAM	0.562	0.621	C0205697	Carcinoma, Spindle-Cell	disease	C04	Neoplastic Process	0.3		2006	2006	1	0	CTD_human	1
214	ALCAM	0.562	0.621	C0205698	Undifferentiated carcinoma	phenotype	C04	Neoplastic Process	0.3		2006	2006	1	0	CTD_human	1
214	ALCAM	0.562	0.621	C0205699	Carcinomatosis	phenotype	C04	Neoplastic Process	0.3		2006	2006	1	0	CTD_human	1
214	ALCAM	0.562	0.621	C1257925	Mammary Carcinoma, Animal	disease	C04;C22	Neoplastic Process	0.3		2006	2006	1	0	CTD_human	1
216	ALDH1A1	0.515	0.724	C0279702	Conventional (Clear Cell) Renal Cell Carcinoma	disease	C04;C12;C13	Neoplastic Process	0.3		2004	2004	1	0	CTD_human	1
216	ALDH1A1	0.515	0.724	C1266042	Chromophobe Renal Cell Carcinoma	disease	C04;C12;C13	Neoplastic Process	0.3		2004	2004	1	0	CTD_human	1
216	ALDH1A1	0.515	0.724	C1266043	Sarcomatoid Renal Cell Carcinoma	disease	C04;C12;C13	Neoplastic Process	0.3		2004	2004	1	0	CTD_human	1
216	ALDH1A1	0.515	0.724	C1266044	Collecting Duct Carcinoma of the Kidney	disease	C04;C12;C13	Neoplastic Process	0.3		2004	2004	1	0	CTD_human	1
216	ALDH1A1	0.515	0.724	C1306837	Papillary Renal Cell Carcinoma	disease	C04;C12;C13	Neoplastic Process	0.3		2004	2004	1	0	CTD_human	1
217	ALDH2	0.481	0.862	C0032927	Precancerous Conditions	group	C04	Neoplastic Process	0.3		2012	2012	1	0	CTD_human	1
220	ALDH1A3	0.633	0.552	C1708349	Hereditary Diffuse Gastric Cancer	disease	C04;C06	Neoplastic Process	0.3		2006	2006	1	0	CTD_human	1
225	ABCD2	0.762	0.31	C0009402	Colorectal Carcinoma	disease	C04;C06	Neoplastic Process	0.3		2012	2012	1	0	CTD_human	1
225	ABCD2	0.762	0.31	C1335302	Pancreatic Ductal Adenocarcinoma	disease		Neoplastic Process	0.3				0	0	UNIPROT	1
225	ABCD2	0.762	0.31	C1527249	Colorectal Cancer	disease	C04;C06	Neoplastic Process	0.3		2012	2012	1	0	CTD_human	1
226	ALDOA	0.672	0.379	C0152013	Adenocarcinoma of lung (disorder)	disease	C04;C08	Neoplastic Process	0.3		2011	2011	1	0	CTD_human	1
226	ALDOA	0.672	0.379	C0678222	Breast Carcinoma	disease	C04;C17	Neoplastic Process	0.3		2011	2011	1	0	CTD_human	1
229	ALDOB	0.648	0.483	C1708349	Hereditary Diffuse Gastric Cancer	disease	C04;C06	Neoplastic Process	0.3		2009	2009	1	0	CTD_human	1
238	ALK	0.448	0.724	C1266042	Chromophobe Renal Cell Carcinoma	disease	C04;C12;C13	Neoplastic Process	0.3		2013	2013	1	0	CTD_human	1
238	ALK	0.448	0.724	C1266043	Sarcomatoid Renal Cell Carcinoma	disease	C04;C12;C13	Neoplastic Process	0.3		2013	2013	1	0	CTD_human	1
238	ALK	0.448	0.724	C1266044	Collecting Duct Carcinoma of the Kidney	disease	C04;C12;C13	Neoplastic Process	0.3		2013	2013	1	0	CTD_human	1
238	ALK	0.448	0.724	C1306837	Papillary Renal Cell Carcinoma	disease	C04;C12;C13	Neoplastic Process	0.3		2013	2013	1	0	CTD_human	1
238	ALK	0.448	0.724	C1335177	Ovarian Serous Adenocarcinoma	disease		Neoplastic Process	0.3		2007	2007	1	1	UNIPROT	1
240	ALOX5	0.482	0.724	C1708349	Hereditary Diffuse Gastric Cancer	disease	C04;C06	Neoplastic Process	0.3		2010	2010	1	0	CTD_human	1
259	AMBP	0.621	0.586	C0007138	Carcinoma, Transitional Cell	disease	C04	Neoplastic Process	0.3		2004	2004	1	0	CTD_human	1
270	AMPD1	0.616	0.517	C1527249	Colorectal Cancer	disease	C04;C06	Neoplastic Process	0.3				0	0	UNIPROT	1
287	ANK2	0.663	0.345	C1527249	Colorectal Cancer	disease	C04;C06	Neoplastic Process	0.3				0	0	UNIPROT	1
301	ANXA1	0.498	0.828	C0007097	Carcinoma	group	C04	Neoplastic Process	0.3		2002	2006	2	0	CTD_human	1
301	ANXA1	0.498	0.828	C0205696	Anaplastic carcinoma	disease	C04	Neoplastic Process	0.3		2002	2006	2	0	CTD_human	1
301	ANXA1	0.498	0.828	C0205697	Carcinoma, Spindle-Cell	disease	C04	Neoplastic Process	0.3		2002	2006	2	0	CTD_human	1
301	ANXA1	0.498	0.828	C0205698	Undifferentiated carcinoma	phenotype	C04	Neoplastic Process	0.3		2002	2006	2	0	CTD_human	1
301	ANXA1	0.498	0.828	C0205699	Carcinomatosis	phenotype	C04	Neoplastic Process	0.3		2002	2006	2	0	CTD_human	1
301	ANXA1	0.498	0.828	C1257925	Mammary Carcinoma, Animal	disease	C04;C22	Neoplastic Process	0.3		2002	2012	3	0	CTD_human	1
302	ANXA2	0.485	0.793	C1257925	Mammary Carcinoma, Animal	disease	C04;C22	Neoplastic Process	0.3		2012	2012	1	0	CTD_human	1
307	ANXA4	0.636	0.448	C0007097	Carcinoma	group	C04	Neoplastic Process	0.3		2006	2006	1	0	CTD_human	1
307	ANXA4	0.636	0.448	C0032927	Precancerous Conditions	group	C04	Neoplastic Process	0.3		2009	2009	1	0	CTD_human	1
307	ANXA4	0.636	0.448	C0205696	Anaplastic carcinoma	disease	C04	Neoplastic Process	0.3		2006	2006	1	0	CTD_human	1
307	ANXA4	0.636	0.448	C0205697	Carcinoma, Spindle-Cell	disease	C04	Neoplastic Process	0.3		2006	2006	1	0	CTD_human	1
307	ANXA4	0.636	0.448	C0205698	Undifferentiated carcinoma	phenotype	C04	Neoplastic Process	0.3		2006	2006	1	0	CTD_human	1
307	ANXA4	0.636	0.448	C0205699	Carcinomatosis	phenotype	C04	Neoplastic Process	0.3		2006	2006	1	0	CTD_human	1
307	ANXA4	0.636	0.448	C0279702	Conventional (Clear Cell) Renal Cell Carcinoma	disease	C04;C12;C13	Neoplastic Process	0.3		2004	2004	1	0	CTD_human	1
307	ANXA4	0.636	0.448	C1257925	Mammary Carcinoma, Animal	disease	C04;C22	Neoplastic Process	0.3		2006	2006	1	0	CTD_human	1
307	ANXA4	0.636	0.448	C1266042	Chromophobe Renal Cell Carcinoma	disease	C04;C12;C13	Neoplastic Process	0.3		2004	2004	1	0	CTD_human	1
307	ANXA4	0.636	0.448	C1266043	Sarcomatoid Renal Cell Carcinoma	disease	C04;C12;C13	Neoplastic Process	0.3		2004	2004	1	0	CTD_human	1
307	ANXA4	0.636	0.448	C1266044	Collecting Duct Carcinoma of the Kidney	disease	C04;C12;C13	Neoplastic Process	0.3		2004	2004	1	0	CTD_human	1
307	ANXA4	0.636	0.448	C1306837	Papillary Renal Cell Carcinoma	disease	C04;C12;C13	Neoplastic Process	0.3		2004	2004	1	0	CTD_human	1
308	ANXA5	0.49	0.69	C0152013	Adenocarcinoma of lung (disorder)	disease	C04;C08	Neoplastic Process	0.3		2011	2011	1	0	CTD_human	1
308	ANXA5	0.49	0.69	C1708349	Hereditary Diffuse Gastric Cancer	disease	C04;C06	Neoplastic Process	0.3		2006	2006	1	0	CTD_human	1
317	APAF1	0.545	0.655	C1266042	Chromophobe Renal Cell Carcinoma	disease	C04;C12;C13	Neoplastic Process	0.3		2007	2007	1	0	CTD_human	1
317	APAF1	0.545	0.655	C1266043	Sarcomatoid Renal Cell Carcinoma	disease	C04;C12;C13	Neoplastic Process	0.3		2007	2007	1	0	CTD_human	1
317	APAF1	0.545	0.655	C1266044	Collecting Duct Carcinoma of the Kidney	disease	C04;C12;C13	Neoplastic Process	0.3		2007	2007	1	0	CTD_human	1
317	APAF1	0.545	0.655	C1306837	Papillary Renal Cell Carcinoma	disease	C04;C12;C13	Neoplastic Process	0.3		2007	2007	1	0	CTD_human	1
324	APC	0.397	0.828	C0154060	Carcinoma in situ of stomach	disease		Neoplastic Process	0.3				0	0	CGI	1
324	APC	0.397	0.828	C0205641	Adenocarcinoma, Basal Cell	disease	C04	Neoplastic Process	0.3		1997	2005	2	0	CTD_human	1
324	APC	0.397	0.828	C0205642	Adenocarcinoma, Oxyphilic	disease	C04	Neoplastic Process	0.3		1997	2005	2	0	CTD_human	1
324	APC	0.397	0.828	C0205643	Carcinoma, Cribriform	disease	C04	Neoplastic Process	0.3		1997	2005	2	0	CTD_human	1
324	APC	0.397	0.828	C0205644	Carcinoma, Granular Cell	disease	C04	Neoplastic Process	0.3		1997	2005	2	0	CTD_human	1
324	APC	0.397	0.828	C0205645	Adenocarcinoma, Tubular	disease	C04	Neoplastic Process	0.3		1997	2005	2	0	CTD_human	1
324	APC	0.397	0.828	C1257925	Mammary Carcinoma, Animal	disease	C04;C22	Neoplastic Process	0.3		1997	1997	1	0	CTD_human	1
324	APC	0.397	0.828	C3150911	GASTRIC CANCER, INTESTINAL	disease		Neoplastic Process	0.3				0	2	UNIPROT	1
328	APEX1	0.495	0.759	C1708349	Hereditary Diffuse Gastric Cancer	disease	C04;C06	Neoplastic Process	0.3		2011	2011	1	0	CTD_human	1
329	BIRC2	0.575	0.69	C1708349	Hereditary Diffuse Gastric Cancer	disease	C04;C06	Neoplastic Process	0.3		2004	2004	1	0	CTD_human	1
332	BIRC5	0.479	0.655	C0205641	Adenocarcinoma, Basal Cell	disease	C04	Neoplastic Process	0.3		2016	2016	1	0	CTD_human	1
332	BIRC5	0.479	0.655	C0205642	Adenocarcinoma, Oxyphilic	disease	C04	Neoplastic Process	0.3		2016	2016	1	0	CTD_human	1
332	BIRC5	0.479	0.655	C0205643	Carcinoma, Cribriform	disease	C04	Neoplastic Process	0.3		2016	2016	1	0	CTD_human	1
332	BIRC5	0.479	0.655	C0205644	Carcinoma, Granular Cell	disease	C04	Neoplastic Process	0.3		2016	2016	1	0	CTD_human	1
332	BIRC5	0.479	0.655	C0205645	Adenocarcinoma, Tubular	disease	C04	Neoplastic Process	0.3		2016	2016	1	0	CTD_human	1
332	BIRC5	0.479	0.655	C0262584	Carcinoma, Small Cell	disease	C04	Neoplastic Process	0.3		2006	2006	1	0	CTD_human	1
332	BIRC5	0.479	0.655	C1266042	Chromophobe Renal Cell Carcinoma	disease	C04;C12;C13	Neoplastic Process	0.3		2007	2007	1	0	CTD_human	1
332	BIRC5	0.479	0.655	C1266043	Sarcomatoid Renal Cell Carcinoma	disease	C04;C12;C13	Neoplastic Process	0.3		2007	2007	1	0	CTD_human	1
332	BIRC5	0.479	0.655	C1266044	Collecting Duct Carcinoma of the Kidney	disease	C04;C12;C13	Neoplastic Process	0.3		2007	2007	1	0	CTD_human	1
332	BIRC5	0.479	0.655	C1306837	Papillary Renal Cell Carcinoma	disease	C04;C12;C13	Neoplastic Process	0.3		2007	2007	1	0	CTD_human	1
332	BIRC5	0.479	0.655	C1708349	Hereditary Diffuse Gastric Cancer	disease	C04;C06	Neoplastic Process	0.3		2005	2005	1	0	CTD_human	1
335	APOA1	0.463	0.759	C0152013	Adenocarcinoma of lung (disorder)	disease	C04;C08	Neoplastic Process	0.3		2011	2011	1	0	CTD_human	1
335	APOA1	0.463	0.759	C0205641	Adenocarcinoma, Basal Cell	disease	C04	Neoplastic Process	0.3		2005	2005	1	0	CTD_human	1
335	APOA1	0.463	0.759	C0205642	Adenocarcinoma, Oxyphilic	disease	C04	Neoplastic Process	0.3		2005	2005	1	0	CTD_human	1
335	APOA1	0.463	0.759	C0205643	Carcinoma, Cribriform	disease	C04	Neoplastic Process	0.3		2005	2005	1	0	CTD_human	1
335	APOA1	0.463	0.759	C0205644	Carcinoma, Granular Cell	disease	C04	Neoplastic Process	0.3		2005	2005	1	0	CTD_human	1
335	APOA1	0.463	0.759	C0205645	Adenocarcinoma, Tubular	disease	C04	Neoplastic Process	0.3		2005	2005	1	0	CTD_human	1
335	APOA1	0.463	0.759	C1708349	Hereditary Diffuse Gastric Cancer	disease	C04;C06	Neoplastic Process	0.3		2005	2009	2	0	CTD_human	1
338	APOB	0.477	0.724	C1527249	Colorectal Cancer	disease	C04;C06	Neoplastic Process	0.3				0	0	UNIPROT	1
348	APOE	0.352	0.931	C0205641	Adenocarcinoma, Basal Cell	disease	C04	Neoplastic Process	0.3		2011	2011	1	0	CTD_human	1
348	APOE	0.352	0.931	C0205642	Adenocarcinoma, Oxyphilic	disease	C04	Neoplastic Process	0.3		2011	2011	1	0	CTD_human	1
348	APOE	0.352	0.931	C0205643	Carcinoma, Cribriform	disease	C04	Neoplastic Process	0.3		2011	2011	1	0	CTD_human	1
348	APOE	0.352	0.931	C0205644	Carcinoma, Granular Cell	disease	C04	Neoplastic Process	0.3		2011	2011	1	0	CTD_human	1
348	APOE	0.352	0.931	C0205645	Adenocarcinoma, Tubular	disease	C04	Neoplastic Process	0.3		2011	2011	1	0	CTD_human	1
353	APRT	0.453	0.724	C0279702	Conventional (Clear Cell) Renal Cell Carcinoma	disease	C04;C12;C13	Neoplastic Process	0.3		2004	2004	1	0	CTD_human	1
353	APRT	0.453	0.724	C1266042	Chromophobe Renal Cell Carcinoma	disease	C04;C12;C13	Neoplastic Process	0.3		2004	2004	1	0	CTD_human	1
353	APRT	0.453	0.724	C1266043	Sarcomatoid Renal Cell Carcinoma	disease	C04;C12;C13	Neoplastic Process	0.3		2004	2004	1	0	CTD_human	1
353	APRT	0.453	0.724	C1266044	Collecting Duct Carcinoma of the Kidney	disease	C04;C12;C13	Neoplastic Process	0.3		2004	2004	1	0	CTD_human	1
353	APRT	0.453	0.724	C1306837	Papillary Renal Cell Carcinoma	disease	C04;C12;C13	Neoplastic Process	0.3		2004	2004	1	0	CTD_human	1
358	AQP1	0.518	0.759	C0007097	Carcinoma	group	C04	Neoplastic Process	0.3		2002	2002	1	0	CTD_human	1
358	AQP1	0.518	0.759	C0205696	Anaplastic carcinoma	disease	C04	Neoplastic Process	0.3		2002	2002	1	0	CTD_human	1
358	AQP1	0.518	0.759	C0205697	Carcinoma, Spindle-Cell	disease	C04	Neoplastic Process	0.3		2002	2002	1	0	CTD_human	1
358	AQP1	0.518	0.759	C0205698	Undifferentiated carcinoma	phenotype	C04	Neoplastic Process	0.3		2002	2002	1	0	CTD_human	1
358	AQP1	0.518	0.759	C0205699	Carcinomatosis	phenotype	C04	Neoplastic Process	0.3		2002	2002	1	0	CTD_human	1
358	AQP1	0.518	0.759	C1257925	Mammary Carcinoma, Animal	disease	C04;C22	Neoplastic Process	0.3		2002	2002	1	0	CTD_human	1
361	AQP4	0.525	0.793	C0152013	Adenocarcinoma of lung (disorder)	disease	C04;C08	Neoplastic Process	0.3		2016	2016	1	0	CTD_human	1
367	AR	0.38	0.793	C3658266	Prostatic Cancer, Castration-Resistant	disease	C04;C12	Neoplastic Process	0.3		2009	2017	3	0	CTD_human	1
368	ABCC6	0.59	0.552	C0009402	Colorectal Carcinoma	disease	C04;C06	Neoplastic Process	0.3		2012	2012	1	0	CTD_human	1
368	ABCC6	0.59	0.552	C1527249	Colorectal Cancer	disease	C04;C06	Neoplastic Process	0.3		2012	2012	1	0	CTD_human	1
369	ARAF	0.701	0.414	C0678222	Breast Carcinoma	disease	C04;C17	Neoplastic Process	0.3		2003	2003	1	0	CTD_human	1
369	ARAF	0.701	0.414	C1319315	Adenocarcinoma of large intestine	disease		Neoplastic Process	0.3				0	0	UNIPROT	1
374	AREG	0.525	0.69	C0746787	Cancer of Neck	disease	C04	Neoplastic Process	0.3		2004	2004	1	0	CTD_human	1
374	AREG	0.525	0.69	C0751177	Cancer of Head	disease	C04	Neoplastic Process	0.3		2004	2004	1	0	CTD_human	1
374	AREG	0.525	0.69	C1708349	Hereditary Diffuse Gastric Cancer	disease	C04;C06	Neoplastic Process	0.3		2005	2006	3	0	CTD_human	1
383	ARG1	0.551	0.724	C0152013	Adenocarcinoma of lung (disorder)	disease	C04;C08	Neoplastic Process	0.3		2016	2016	1	0	CTD_human	1
387	RHOA	0.565	0.586	C0007097	Carcinoma	group	C04	Neoplastic Process	0.3		2014	2014	1	0	CTD_human	1
387	RHOA	0.565	0.586	C0205696	Anaplastic carcinoma	disease	C04	Neoplastic Process	0.3		2014	2014	1	0	CTD_human	1
387	RHOA	0.565	0.586	C0205697	Carcinoma, Spindle-Cell	disease	C04	Neoplastic Process	0.3		2014	2014	1	0	CTD_human	1
387	RHOA	0.565	0.586	C0205698	Undifferentiated carcinoma	phenotype	C04	Neoplastic Process	0.3		2014	2014	1	0	CTD_human	1
387	RHOA	0.565	0.586	C0205699	Carcinomatosis	phenotype	C04	Neoplastic Process	0.3		2014	2014	1	0	CTD_human	1
387	RHOA	0.565	0.586	C1708349	Hereditary Diffuse Gastric Cancer	disease	C04;C06	Neoplastic Process	0.3		2005	2014	3	0	CTD_human	1
434	ASIP	0.639	0.448	C1368275	Pigmented Basal Cell Carcinoma	disease	C04	Neoplastic Process	0.3		2008	2008	1	0	CTD_human	1
468	ATF4	0.57	0.621	C0021367	Mammary Ductal Carcinoma	disease	C04;C17	Neoplastic Process	0.3		2004	2004	1	0	CTD_human	1
468	ATF4	0.57	0.621	C1134719	Invasive Ductal Breast Carcinoma	disease	C04;C17	Neoplastic Process	0.3		2004	2004	1	0	CTD_human	1
472	ATM	0.401	0.862	C0007112	Adenocarcinoma of prostate	disease		Neoplastic Process	0.3				0	0	CGI	1
472	ATM	0.401	0.862	C0010606	Adenoid Cystic Carcinoma	disease	C04	Neoplastic Process	0.3		2013	2013	1	0	CTD_human	1
472	ATM	0.401	0.862	C0154060	Carcinoma in situ of stomach	disease		Neoplastic Process	0.3				0	0	CGI	1
472	ATM	0.401	0.862	C0154091	Carcinoma in situ of bladder	disease		Neoplastic Process	0.3				0	0	CGI	1
472	ATM	0.401	0.862	C0278701	Gastric Adenocarcinoma	disease		Neoplastic Process	0.3				0	0	UNIPROT	1
472	ATM	0.401	0.862	C0858252	Breast adenocarcinoma	disease		Neoplastic Process	0.3				0	0	CGI	1
472	ATM	0.401	0.862	C1112155	Hereditary non-polyposis colorectal cancer syndrome	disease		Congenital Abnormality	0.3		2013	2017	6	0	CLINGEN	1
472	ATM	0.401	0.862	C1708349	Hereditary Diffuse Gastric Cancer	disease	C04;C06	Neoplastic Process	0.3		2015	2015	1	0	CTD_human	1
501	ALDH7A1	0.594	0.621	C1708349	Hereditary Diffuse Gastric Cancer	disease	C04;C06	Neoplastic Process	0.3		2011	2011	1	0	CTD_human	1
506	ATP5F1B	0.773	0.276	C0032927	Precancerous Conditions	group	C04	Neoplastic Process	0.3		2012	2012	1	0	CTD_human	1
529	ATP6V1E1	0.624	0.621	C1527249	Colorectal Cancer	disease	C04;C06	Neoplastic Process	0.3				0	0	UNIPROT	1
540	ATP7B	0.547	0.621	C0007097	Carcinoma	group	C04	Neoplastic Process	0.3		2002	2002	2	0	CTD_human	1
540	ATP7B	0.547	0.621	C0205696	Anaplastic carcinoma	disease	C04	Neoplastic Process	0.3		2002	2002	2	0	CTD_human	1
540	ATP7B	0.547	0.621	C0205697	Carcinoma, Spindle-Cell	disease	C04	Neoplastic Process	0.3		2002	2002	2	0	CTD_human	1
540	ATP7B	0.547	0.621	C0205698	Undifferentiated carcinoma	phenotype	C04	Neoplastic Process	0.3		2002	2002	2	0	CTD_human	1
540	ATP7B	0.547	0.621	C0205699	Carcinomatosis	phenotype	C04	Neoplastic Process	0.3		2002	2002	2	0	CTD_human	1
540	ATP7B	0.547	0.621	C0678222	Breast Carcinoma	disease	C04;C17	Neoplastic Process	0.3		2002	2002	1	0	CTD_human	1
540	ATP7B	0.547	0.621	C1168401	Squamous cell carcinoma of the head and neck	disease	C04	Neoplastic Process	0.3		2003	2003	1	0	CTD_human	1
545	ATR	0.486	0.759	C0149782	Squamous cell carcinoma of lung	disease		Neoplastic Process	0.3				0	0	UNIPROT	1
545	ATR	0.486	0.759	C0152013	Adenocarcinoma of lung (disorder)	disease	C04;C08	Neoplastic Process	0.3				0	0	UNIPROT	1
545	ATR	0.486	0.759	C0154060	Carcinoma in situ of stomach	disease		Neoplastic Process	0.3				0	0	CGI	1
545	ATR	0.486	0.759	C0280313	Squamous cell carcinoma of oropharynx	disease		Neoplastic Process	0.3				0	0	CGI	1
545	ATR	0.486	0.759	C0345958	Large cell carcinoma of lung	disease		Neoplastic Process	0.3				0	0	UNIPROT	1
545	ATR	0.486	0.759	C0346191	Carcinoma in situ of endometrium	disease		Neoplastic Process	0.3				0	0	CGI	1
545	ATR	0.486	0.759	C0476089	Endometrial Carcinoma	disease	C04;C13	Neoplastic Process	0.3				0	0	CGI	1
545	ATR	0.486	0.759	C0751571	Cancer of Urinary Tract	disease	C04;C12;C13	Neoplastic Process	0.3		2013	2013	1	0	CTD_human	1
545	ATR	0.486	0.759	C3165106	Infiltrating duct carcinoma of female breast	disease		Neoplastic Process	0.3				0	0	UNIPROT	1
546	ATRX	0.489	0.69	C0010606	Adenoid Cystic Carcinoma	disease	C04	Neoplastic Process	0.3		2013	2013	1	0	CTD_human	1
546	ATRX	0.489	0.69	C1328479	Pancreatic Endocrine Carcinoma	disease	C04;C06;C19	Neoplastic Process	0.3				0	0	CGI	1
558	AXL	0.529	0.517	C0278701	Gastric Adenocarcinoma	disease		Neoplastic Process	0.3				0	0	UNIPROT	1
563	AZGP1	0.619	0.483	C0205641	Adenocarcinoma, Basal Cell	disease	C04	Neoplastic Process	0.3		2009	2009	1	0	CTD_human	1
563	AZGP1	0.619	0.483	C0205642	Adenocarcinoma, Oxyphilic	disease	C04	Neoplastic Process	0.3		2009	2009	1	0	CTD_human	1
563	AZGP1	0.619	0.483	C0205643	Carcinoma, Cribriform	disease	C04	Neoplastic Process	0.3		2009	2009	1	0	CTD_human	1
563	AZGP1	0.619	0.483	C0205644	Carcinoma, Granular Cell	disease	C04	Neoplastic Process	0.3		2009	2009	1	0	CTD_human	1
563	AZGP1	0.619	0.483	C0205645	Adenocarcinoma, Tubular	disease	C04	Neoplastic Process	0.3		2009	2009	1	0	CTD_human	1
567	B2M	0.499	0.759	C0279626	Squamous cell carcinoma of esophagus	disease	C04;C06	Neoplastic Process	0.3		2011	2011	1	0	CTD_human	1
573	BAG1	0.573	0.621	C0021367	Mammary Ductal Carcinoma	disease	C04;C17	Neoplastic Process	0.3		2009	2009	1	0	CTD_human	1
580	BARD1	0.624	0.379	C0858252	Breast adenocarcinoma	disease		Neoplastic Process	0.3				0	0	CGI	1
580	BARD1	0.624	0.379	C1112155	Hereditary non-polyposis colorectal cancer syndrome	disease		Congenital Abnormality	0.3		2001	2016	4	0	CLINGEN	1
580	BARD1	0.624	0.379	C1333990	Hereditary Nonpolyposis Colorectal Cancer	disease	C04;C06;C16;C18	Neoplastic Process	0.3		2001	2016	4	0	CLINGEN	1
580	BARD1	0.624	0.379	C1518693	Ovarian Clear Cell Adenocarcinoma	disease		Neoplastic Process	0.3				0	0	UNIPROT	1
581	BAX	0.45	0.862	C0346627	Intestinal Cancer	group	C04;C06	Neoplastic Process	0.3		2003	2003	1	0	CTD_human	1
587	BCAT2	0.785	0.207	C0032927	Precancerous Conditions	group	C04	Neoplastic Process	0.3		2009	2009	1	0	CTD_human	1
590	BCHE	0.503	0.793	C0279702	Conventional (Clear Cell) Renal Cell Carcinoma	disease	C04;C12;C13	Neoplastic Process	0.3		2008	2008	1	0	CTD_human	1
590	BCHE	0.503	0.793	C1266042	Chromophobe Renal Cell Carcinoma	disease	C04;C12;C13	Neoplastic Process	0.3		2008	2008	1	0	CTD_human	1
590	BCHE	0.503	0.793	C1266043	Sarcomatoid Renal Cell Carcinoma	disease	C04;C12;C13	Neoplastic Process	0.3		2008	2008	1	0	CTD_human	1
590	BCHE	0.503	0.793	C1266044	Collecting Duct Carcinoma of the Kidney	disease	C04;C12;C13	Neoplastic Process	0.3		2008	2008	1	0	CTD_human	1
590	BCHE	0.503	0.793	C1306837	Papillary Renal Cell Carcinoma	disease	C04;C12;C13	Neoplastic Process	0.3		2008	2008	1	0	CTD_human	1
595	CCND1	0.365	0.828	C0007097	Carcinoma	group	C04	Neoplastic Process	0.3		2002	2007	4	0	CTD_human	1
595	CCND1	0.365	0.828	C0205641	Adenocarcinoma, Basal Cell	disease	C04	Neoplastic Process	0.3		2016	2016	1	0	CTD_human	1
595	CCND1	0.365	0.828	C0205642	Adenocarcinoma, Oxyphilic	disease	C04	Neoplastic Process	0.3		2016	2016	1	0	CTD_human	1
595	CCND1	0.365	0.828	C0205643	Carcinoma, Cribriform	disease	C04	Neoplastic Process	0.3		2016	2016	1	0	CTD_human	1
595	CCND1	0.365	0.828	C0205644	Carcinoma, Granular Cell	disease	C04	Neoplastic Process	0.3		2016	2016	1	0	CTD_human	1
595	CCND1	0.365	0.828	C0205645	Adenocarcinoma, Tubular	disease	C04	Neoplastic Process	0.3		2016	2016	1	0	CTD_human	1
595	CCND1	0.365	0.828	C0205696	Anaplastic carcinoma	disease	C04	Neoplastic Process	0.3		2002	2007	4	0	CTD_human	1
595	CCND1	0.365	0.828	C0205697	Carcinoma, Spindle-Cell	disease	C04	Neoplastic Process	0.3		2002	2007	4	0	CTD_human	1
595	CCND1	0.365	0.828	C0205699	Carcinomatosis	phenotype	C04	Neoplastic Process	0.3		2002	2007	4	0	CTD_human	1
595	CCND1	0.365	0.828	C0751571	Cancer of Urinary Tract	disease	C04;C12;C13	Neoplastic Process	0.3		2011	2011	1	0	CTD_human	1
595	CCND1	0.365	0.828	C1257925	Mammary Carcinoma, Animal	disease	C04;C22	Neoplastic Process	0.3		2002	2007	4	0	CTD_human	1
595	CCND1	0.365	0.828	C1708349	Hereditary Diffuse Gastric Cancer	disease	C04;C06	Neoplastic Process	0.3		2011	2011	1	0	CTD_human	1
596	BCL2	0.312	0.862	C0007097	Carcinoma	group	C04	Neoplastic Process	0.3		1999	1999	1	0	CTD_human	1
596	BCL2	0.312	0.862	C0205641	Adenocarcinoma, Basal Cell	disease	C04	Neoplastic Process	0.3		2011	2011	1	0	CTD_human	1
596	BCL2	0.312	0.862	C0205643	Carcinoma, Cribriform	disease	C04	Neoplastic Process	0.3		2011	2011	1	0	CTD_human	1
596	BCL2	0.312	0.862	C0205644	Carcinoma, Granular Cell	disease	C04	Neoplastic Process	0.3		2011	2011	1	0	CTD_human	1
596	BCL2	0.312	0.862	C0205645	Adenocarcinoma, Tubular	disease	C04	Neoplastic Process	0.3		2011	2011	1	0	CTD_human	1
596	BCL2	0.312	0.862	C0205696	Anaplastic carcinoma	disease	C04	Neoplastic Process	0.3		1999	1999	1	0	CTD_human	1
596	BCL2	0.312	0.862	C0205697	Carcinoma, Spindle-Cell	disease	C04	Neoplastic Process	0.3		1999	1999	1	0	CTD_human	1
596	BCL2	0.312	0.862	C0205699	Carcinomatosis	phenotype	C04	Neoplastic Process	0.3		1999	1999	1	0	CTD_human	1
596	BCL2	0.312	0.862	C0346627	Intestinal Cancer	group	C04;C06	Neoplastic Process	0.3		1999	1999	1	0	CTD_human	1
596	BCL2	0.312	0.862	C0746787	Cancer of Neck	disease	C04	Neoplastic Process	0.3		2008	2008	1	0	CTD_human	1
596	BCL2	0.312	0.862	C0751177	Cancer of Head	disease	C04	Neoplastic Process	0.3		2008	2008	1	0	CTD_human	1
597	BCL2A1	0.582	0.621	C0678222	Breast Carcinoma	disease	C04;C17	Neoplastic Process	0.3		2006	2008	2	0	CTD_human	1
598	BCL2L1	0.471	0.828	C0007097	Carcinoma	group	C04	Neoplastic Process	0.3		1999	1999	1	0	CTD_human	1
598	BCL2L1	0.471	0.828	C0205696	Anaplastic carcinoma	disease	C04	Neoplastic Process	0.3		1999	1999	1	0	CTD_human	1
598	BCL2L1	0.471	0.828	C0205697	Carcinoma, Spindle-Cell	disease	C04	Neoplastic Process	0.3		1999	1999	1	0	CTD_human	1
598	BCL2L1	0.471	0.828	C0205698	Undifferentiated carcinoma	phenotype	C04	Neoplastic Process	0.3		1999	1999	1	0	CTD_human	1
598	BCL2L1	0.471	0.828	C0205699	Carcinomatosis	phenotype	C04	Neoplastic Process	0.3		1999	1999	1	0	CTD_human	1
598	BCL2L1	0.471	0.828	C0746787	Cancer of Neck	disease	C04	Neoplastic Process	0.3		2008	2008	1	0	CTD_human	1
598	BCL2L1	0.471	0.828	C0751177	Cancer of Head	disease	C04	Neoplastic Process	0.3		2008	2008	1	0	CTD_human	1
598	BCL2L1	0.471	0.828	C1708349	Hereditary Diffuse Gastric Cancer	disease	C04;C06	Neoplastic Process	0.3		2016	2016	1	0	CTD_human	1
613	BCR	0.47	0.759	C0279680	Transitional cell carcinoma of bladder	disease		Neoplastic Process	0.3				0	0	UNIPROT	1
627	BDNF	0.382	0.828	C1708349	Hereditary Diffuse Gastric Cancer	disease	C04;C06	Neoplastic Process	0.3		2006	2006	1	0	CTD_human	1
634	CEACAM1	0.59	0.552	C0205641	Adenocarcinoma, Basal Cell	disease	C04	Neoplastic Process	0.3		2011	2011	1	0	CTD_human	1
634	CEACAM1	0.59	0.552	C0205642	Adenocarcinoma, Oxyphilic	disease	C04	Neoplastic Process	0.3		2011	2011	1	0	CTD_human	1
634	CEACAM1	0.59	0.552	C0205643	Carcinoma, Cribriform	disease	C04	Neoplastic Process	0.3		2011	2011	1	0	CTD_human	1
634	CEACAM1	0.59	0.552	C0205644	Carcinoma, Granular Cell	disease	C04	Neoplastic Process	0.3		2011	2011	1	0	CTD_human	1
634	CEACAM1	0.59	0.552	C0205645	Adenocarcinoma, Tubular	disease	C04	Neoplastic Process	0.3		2011	2011	1	0	CTD_human	1
637	BID	0.642	0.621	C1708349	Hereditary Diffuse Gastric Cancer	disease	C04;C06	Neoplastic Process	0.3		2004	2004	1	0	CTD_human	1
645	BLVRB	0.735	0.379	C0279626	Squamous cell carcinoma of esophagus	disease	C04;C06	Neoplastic Process	0.3		2011	2011	1	0	CTD_human	1
645	BLVRB	0.735	0.379	C1708349	Hereditary Diffuse Gastric Cancer	disease	C04;C06	Neoplastic Process	0.3		2009	2009	1	0	CTD_human	1
650	BMP2	0.491	0.759	C1708349	Hereditary Diffuse Gastric Cancer	disease	C04;C06	Neoplastic Process	0.3		2006	2006	1	0	CTD_human	1
655	BMP7	0.535	0.655	C1708349	Hereditary Diffuse Gastric Cancer	disease	C04;C06	Neoplastic Process	0.3		2006	2006	1	0	CTD_human	1
657	BMPR1A	0.58	0.517	C0278701	Gastric Adenocarcinoma	disease		Neoplastic Process	0.3		2007	2007	1	1	UNIPROT	1
657	BMPR1A	0.58	0.517	C0279702	Conventional (Clear Cell) Renal Cell Carcinoma	disease	C04;C12;C13	Neoplastic Process	0.3				0	0	UNIPROT	1
657	BMPR1A	0.58	0.517	C2677290	COLORECTAL CANCER, SUSCEPTIBILITY TO, 4	phenotype		Finding	0.3				0	0	ORPHANET	1
657	BMPR1A	0.58	0.517	C2677291	COLORECTAL CANCER, SUSCEPTIBILITY TO, ON CHROMOSOME 15	phenotype		Finding	0.3				0	0	ORPHANET	1
657	BMPR1A	0.58	0.517	C3896578	Familial Colorectal Cancer Type X	disease		Neoplastic Process	0.3				0	0	ORPHANET	1
658	BMPR1B	0.604	0.483	C0278701	Gastric Adenocarcinoma	disease		Neoplastic Process	0.3		2007	2007	1	1	UNIPROT	1
660	BMX	0.727	0.276	C0345958	Large cell carcinoma of lung	disease		Neoplastic Process	0.3				0	1	UNIPROT	1
664	BNIP3	0.569	0.621	C1708349	Hereditary Diffuse Gastric Cancer	disease	C04;C06	Neoplastic Process	0.3		2006	2006	1	0	CTD_human	1
668	FOXL2	0.561	0.448	C0009402	Colorectal Carcinoma	disease	C04;C06	Neoplastic Process	0.3		2007	2007	1	0	CTD_human	1
668	FOXL2	0.561	0.448	C1527249	Colorectal Cancer	disease	C04;C06	Neoplastic Process	0.3		2007	2007	1	0	CTD_human	1
668	FOXL2	0.561	0.448	C1567257	Granulosa Cell Cancer	disease	C04;C13;C19	Neoplastic Process	0.3				0	0	ORPHANET	1
672	BRCA1	0.41	0.862	C0007112	Adenocarcinoma of prostate	disease		Neoplastic Process	0.3				0	0	CGI	1
672	BRCA1	0.41	0.862	C0205696	Anaplastic carcinoma	disease	C04	Neoplastic Process	0.3		2002	2002	1	0	CTD_human	1
672	BRCA1	0.41	0.862	C0205697	Carcinoma, Spindle-Cell	disease	C04	Neoplastic Process	0.3		2002	2002	1	0	CTD_human	1
672	BRCA1	0.41	0.862	C0205699	Carcinomatosis	phenotype	C04	Neoplastic Process	0.3		2002	2002	1	0	CTD_human	1
672	BRCA1	0.41	0.862	C1257925	Mammary Carcinoma, Animal	disease	C04;C22	Neoplastic Process	0.3		2002	2002	1	0	CTD_human	1
673	BRAF	0.352	0.793	C0154060	Carcinoma in situ of stomach	disease		Neoplastic Process	0.3				0	0	CGI	1
673	BRAF	0.352	0.793	C0858252	Breast adenocarcinoma	disease		Neoplastic Process	0.3				0	0	CGI	1
673	BRAF	0.352	0.793	C3501843	Non-medullary thyroid carcinoma	disease	C04;C19	Neoplastic Process	0.3		2016	2017	2	0	CTD_human	1
675	BRCA2	0.426	0.793	C0007112	Adenocarcinoma of prostate	disease		Neoplastic Process	0.3				0	0	CGI	1
675	BRCA2	0.426	0.793	C0858252	Breast adenocarcinoma	disease		Neoplastic Process	0.3				0	0	CGI	1
676	BRDT	0.834	0.138	C0278701	Gastric Adenocarcinoma	disease		Neoplastic Process	0.3		2007	2007	1	1	UNIPROT	1
678	ZFP36L2	0.72	0.31	C0009402	Colorectal Carcinoma	disease	C04;C06	Neoplastic Process	0.3		2016	2016	1	0	CTD_human	1
678	ZFP36L2	0.72	0.31	C1527249	Colorectal Cancer	disease	C04;C06	Neoplastic Process	0.3		2016	2016	1	0	CTD_human	1
688	KLF5	0.596	0.483	C0152013	Adenocarcinoma of lung (disorder)	disease	C04;C08	Neoplastic Process	0.3		2016	2016	1	0	CTD_human	1
695	BTK	0.524	0.69	C0345958	Large cell carcinoma of lung	disease		Neoplastic Process	0.3				0	0	UNIPROT	1
695	BTK	0.524	0.69	C0858252	Breast adenocarcinoma	disease		Neoplastic Process	0.3				0	0	CGI	1
701	BUB1B	0.532	0.724	C0009402	Colorectal Carcinoma	disease	C04;C06	Neoplastic Process	0.3				0	0	CTD_human	1
701	BUB1B	0.532	0.724	C0740345	Germ Cell Cancer	disease	C04	Neoplastic Process	0.3		2017	2017	1	0	CTD_human	1
701	BUB1B	0.532	0.724	C0751364	Cancer, Embryonal	phenotype	C04	Neoplastic Process	0.3		2017	2017	1	0	CTD_human	1
701	BUB1B	0.532	0.724	C0751365	Cancer, Embryonal and Mixed	disease	C04	Neoplastic Process	0.3		2017	2017	1	0	CTD_human	1
750	GAS8-AS1	1	0.069	C0238463	Papillary thyroid carcinoma	disease	C04;C19	Neoplastic Process	0.3				0	0	ORPHANET	1
759	CA1	0.672	0.379	C0001418	Adenocarcinoma	group	C04	Neoplastic Process	0.3		2005	2005	1	0	CTD_human	1
759	CA1	0.672	0.379	C0205641	Adenocarcinoma, Basal Cell	disease	C04	Neoplastic Process	0.3		2005	2005	1	0	CTD_human	1
759	CA1	0.672	0.379	C0205642	Adenocarcinoma, Oxyphilic	disease	C04	Neoplastic Process	0.3		2005	2005	1	0	CTD_human	1
759	CA1	0.672	0.379	C0205643	Carcinoma, Cribriform	disease	C04	Neoplastic Process	0.3		2005	2005	1	0	CTD_human	1
759	CA1	0.672	0.379	C0205644	Carcinoma, Granular Cell	disease	C04	Neoplastic Process	0.3		2005	2005	1	0	CTD_human	1
759	CA1	0.672	0.379	C0205645	Adenocarcinoma, Tubular	disease	C04	Neoplastic Process	0.3		2005	2005	1	0	CTD_human	1
759	CA1	0.672	0.379	C0279626	Squamous cell carcinoma of esophagus	disease	C04;C06	Neoplastic Process	0.3		2011	2011	1	0	CTD_human	1
759	CA1	0.672	0.379	C1708349	Hereditary Diffuse Gastric Cancer	disease	C04;C06	Neoplastic Process	0.3		2005	2009	2	0	CTD_human	1
760	CA2	0.557	0.69	C0205641	Adenocarcinoma, Basal Cell	disease	C04	Neoplastic Process	0.3		2005	2005	1	0	CTD_human	1
760	CA2	0.557	0.69	C0205642	Adenocarcinoma, Oxyphilic	disease	C04	Neoplastic Process	0.3		2005	2005	1	0	CTD_human	1
760	CA2	0.557	0.69	C0205643	Carcinoma, Cribriform	disease	C04	Neoplastic Process	0.3		2005	2005	1	0	CTD_human	1
760	CA2	0.557	0.69	C0205644	Carcinoma, Granular Cell	disease	C04	Neoplastic Process	0.3		2005	2005	1	0	CTD_human	1
760	CA2	0.557	0.69	C0205645	Adenocarcinoma, Tubular	disease	C04	Neoplastic Process	0.3		2005	2005	1	0	CTD_human	1
760	CA2	0.557	0.69	C0279626	Squamous cell carcinoma of esophagus	disease	C04;C06	Neoplastic Process	0.3		2011	2011	1	0	CTD_human	1
760	CA2	0.557	0.69	C1708349	Hereditary Diffuse Gastric Cancer	disease	C04;C06	Neoplastic Process	0.3		2005	2005	1	0	CTD_human	1
780	DDR1	0.533	0.69	C0149782	Squamous cell carcinoma of lung	disease		Neoplastic Process	0.3				0	0	UNIPROT	1
780	DDR1	0.533	0.69	C0205641	Adenocarcinoma, Basal Cell	disease	C04	Neoplastic Process	0.3		2011	2011	1	0	CTD_human	1
780	DDR1	0.533	0.69	C0205642	Adenocarcinoma, Oxyphilic	disease	C04	Neoplastic Process	0.3		2011	2011	1	0	CTD_human	1
780	DDR1	0.533	0.69	C0205643	Carcinoma, Cribriform	disease	C04	Neoplastic Process	0.3		2011	2011	1	0	CTD_human	1
780	DDR1	0.533	0.69	C0205644	Carcinoma, Granular Cell	disease	C04	Neoplastic Process	0.3		2011	2011	1	0	CTD_human	1
780	DDR1	0.533	0.69	C0205645	Adenocarcinoma, Tubular	disease	C04	Neoplastic Process	0.3		2011	2011	1	0	CTD_human	1
782	CACNB1	0.857	0.138	C1527249	Colorectal Cancer	disease	C04;C06	Neoplastic Process	0.3				0	0	UNIPROT	1
783	CACNB2	0.696	0.414	C1527249	Colorectal Cancer	disease	C04;C06	Neoplastic Process	0.3		2006	2006	1	1	UNIPROT	1
814	CAMK4	0.659	0.621	C0152013	Adenocarcinoma of lung (disorder)	disease	C04;C08	Neoplastic Process	0.3				0	0	UNIPROT	1
814	CAMK4	0.659	0.621	C0345958	Large cell carcinoma of lung	disease		Neoplastic Process	0.3				0	0	UNIPROT	1
816	CAMK2B	0.69	0.345	C1319315	Adenocarcinoma of large intestine	disease		Neoplastic Process	0.3		2007	2007	1	1	UNIPROT	1
822	CAPG	0.616	0.655	C0007134	Renal Cell Carcinoma	disease	C04;C12;C13	Neoplastic Process	0.3		2004	2004	1	0	CTD_human	1
822	CAPG	0.616	0.655	C0152013	Adenocarcinoma of lung (disorder)	disease	C04;C08	Neoplastic Process	0.3		2011	2011	1	0	CTD_human	1
822	CAPG	0.616	0.655	C0279702	Conventional (Clear Cell) Renal Cell Carcinoma	disease	C04;C12;C13	Neoplastic Process	0.3		2004	2004	1	0	CTD_human	1
822	CAPG	0.616	0.655	C1266042	Chromophobe Renal Cell Carcinoma	disease	C04;C12;C13	Neoplastic Process	0.3		2004	2004	1	0	CTD_human	1
822	CAPG	0.616	0.655	C1266043	Sarcomatoid Renal Cell Carcinoma	disease	C04;C12;C13	Neoplastic Process	0.3		2004	2004	1	0	CTD_human	1
822	CAPG	0.616	0.655	C1266044	Collecting Duct Carcinoma of the Kidney	disease	C04;C12;C13	Neoplastic Process	0.3		2004	2004	1	0	CTD_human	1
822	CAPG	0.616	0.655	C1306837	Papillary Renal Cell Carcinoma	disease	C04;C12;C13	Neoplastic Process	0.3		2004	2004	1	0	CTD_human	1
827	CAPN6	1	0.069	C1527249	Colorectal Cancer	disease	C04;C06	Neoplastic Process	0.3				0	0	UNIPROT	1
829	CAPZA1	0.857	0.103	C0279626	Squamous cell carcinoma of esophagus	disease	C04;C06	Neoplastic Process	0.3		2011	2011	1	0	CTD_human	1
832	CAPZB	0.773	0.241	C0007097	Carcinoma	group	C04	Neoplastic Process	0.3		2006	2006	1	0	CTD_human	1
832	CAPZB	0.773	0.241	C0205696	Anaplastic carcinoma	disease	C04	Neoplastic Process	0.3		2006	2006	1	0	CTD_human	1
832	CAPZB	0.773	0.241	C0205697	Carcinoma, Spindle-Cell	disease	C04	Neoplastic Process	0.3		2006	2006	1	0	CTD_human	1
832	CAPZB	0.773	0.241	C0205698	Undifferentiated carcinoma	phenotype	C04	Neoplastic Process	0.3		2006	2006	1	0	CTD_human	1
832	CAPZB	0.773	0.241	C0205699	Carcinomatosis	phenotype	C04	Neoplastic Process	0.3		2006	2006	1	0	CTD_human	1
832	CAPZB	0.773	0.241	C1257925	Mammary Carcinoma, Animal	disease	C04;C22	Neoplastic Process	0.3		2006	2006	1	0	CTD_human	1
835	CASP2	0.611	0.552	C0279702	Conventional (Clear Cell) Renal Cell Carcinoma	disease	C04;C12;C13	Neoplastic Process	0.3		2010	2010	1	0	CTD_human	1
835	CASP2	0.611	0.552	C1266042	Chromophobe Renal Cell Carcinoma	disease	C04;C12;C13	Neoplastic Process	0.3		2010	2010	1	0	CTD_human	1
835	CASP2	0.611	0.552	C1266043	Sarcomatoid Renal Cell Carcinoma	disease	C04;C12;C13	Neoplastic Process	0.3		2010	2010	1	0	CTD_human	1
835	CASP2	0.611	0.552	C1266044	Collecting Duct Carcinoma of the Kidney	disease	C04;C12;C13	Neoplastic Process	0.3		2010	2010	1	0	CTD_human	1
835	CASP2	0.611	0.552	C1306837	Papillary Renal Cell Carcinoma	disease	C04;C12;C13	Neoplastic Process	0.3		2010	2010	1	0	CTD_human	1
841	CASP8	0.443	0.793	C0205641	Adenocarcinoma, Basal Cell	disease	C04	Neoplastic Process	0.3		2011	2011	1	0	CTD_human	1
841	CASP8	0.443	0.793	C0205642	Adenocarcinoma, Oxyphilic	disease	C04	Neoplastic Process	0.3		2011	2011	1	0	CTD_human	1
841	CASP8	0.443	0.793	C0205643	Carcinoma, Cribriform	disease	C04	Neoplastic Process	0.3		2011	2011	1	0	CTD_human	1
841	CASP8	0.443	0.793	C0205644	Carcinoma, Granular Cell	disease	C04	Neoplastic Process	0.3		2011	2011	1	0	CTD_human	1
841	CASP8	0.443	0.793	C0205645	Adenocarcinoma, Tubular	disease	C04	Neoplastic Process	0.3		2011	2011	1	0	CTD_human	1
841	CASP8	0.443	0.793	C0279607	Adult Hepatocellular Carcinoma	disease		Neoplastic Process	0.3				0	0	ORPHANET	1
841	CASP8	0.443	0.793	C0585362	Squamous cell carcinoma of mouth	disease		Neoplastic Process	0.3				0	0	CGI	1
841	CASP8	0.443	0.793	C1708349	Hereditary Diffuse Gastric Cancer	disease	C04;C06	Neoplastic Process	0.3		2008	2008	1	0	CTD_human	1
843	CASP10	0.561	0.517	C0154060	Carcinoma in situ of stomach	disease		Neoplastic Process	0.3				0	0	CGI	1
843	CASP10	0.561	0.517	C1708349	Hereditary Diffuse Gastric Cancer	disease	C04;C06	Neoplastic Process	0.3				0	0	CTD_human	1
843	CASP10	0.561	0.517	C3150911	GASTRIC CANCER, INTESTINAL	disease		Neoplastic Process	0.3		2002	2002	1	1	UNIPROT	1
2	A2M	0.564	0.724	C0007102	Malignant tumor of colon	disease	C04;C06	Neoplastic Process	0.3		2004	2004	1	0	CTD_human	1
2	A2M	0.564	0.724	C0242379	Malignant neoplasm of lung	disease	C04;C08	Neoplastic Process	0.3		2008	2009	2	0	CTD_human	1
9	NAT1	0.564	0.724	C0006826	Malignant Neoplasms	group	C04	Neoplastic Process	0.3		2001	2001	1	0	CTD_human	1
857	CAV1	0.416	0.828	C1708349	Hereditary Diffuse Gastric Cancer	disease	C04;C06	Neoplastic Process	0.3		2006	2006	1	0	CTD_human	1
10	NAT2	0.466	0.828	C0345904	Malignant neoplasm of liver	disease	C04;C06	Neoplastic Process	0.3		2010	2010	1	0	CTD_human	1
862	RUNX1T1	0.567	0.759	C0149925	Small cell carcinoma of lung	disease	C04;C08	Neoplastic Process	0.3		2012	2012	1	0	CTD_human	1
862	RUNX1T1	0.567	0.759	C1527249	Colorectal Cancer	disease	C04;C06	Neoplastic Process	0.3				0	0	UNIPROT	1
863	CBFA2T3	0.672	0.379	C1527249	Colorectal Cancer	disease	C04;C06	Neoplastic Process	0.3		2006	2006	1	3	UNIPROT	1
864	RUNX3	0.494	0.69	C0205641	Adenocarcinoma, Basal Cell	disease	C04	Neoplastic Process	0.3		2011	2011	1	0	CTD_human	1
864	RUNX3	0.494	0.69	C0205642	Adenocarcinoma, Oxyphilic	disease	C04	Neoplastic Process	0.3		2011	2011	1	0	CTD_human	1
864	RUNX3	0.494	0.69	C0205643	Carcinoma, Cribriform	disease	C04	Neoplastic Process	0.3		2011	2011	1	0	CTD_human	1
864	RUNX3	0.494	0.69	C0205644	Carcinoma, Granular Cell	disease	C04	Neoplastic Process	0.3		2011	2011	1	0	CTD_human	1
864	RUNX3	0.494	0.69	C0205645	Adenocarcinoma, Tubular	disease	C04	Neoplastic Process	0.3		2011	2011	1	0	CTD_human	1
21	ABCA3	0.614	0.448	C0006142	Malignant neoplasm of breast	disease	C04;C17	Neoplastic Process	0.3				0	0	UNIPROT	1
864	RUNX3	0.494	0.69	C1708349	Hereditary Diffuse Gastric Cancer	disease	C04;C06	Neoplastic Process	0.3		2006	2006	1	0	CTD_human	1
25	ABL1	0.475	0.69	C0345904	Malignant neoplasm of liver	disease	C04;C06	Neoplastic Process	0.3		2009	2009	1	0	CTD_human	1
883	KYAT1	0.785	0.138	C0007097	Carcinoma	group	C04	Neoplastic Process	0.3		2010	2010	1	0	CTD_human	1
883	KYAT1	0.785	0.138	C0205696	Anaplastic carcinoma	disease	C04	Neoplastic Process	0.3		2010	2010	1	0	CTD_human	1
883	KYAT1	0.785	0.138	C0205697	Carcinoma, Spindle-Cell	disease	C04	Neoplastic Process	0.3		2010	2010	1	0	CTD_human	1
883	KYAT1	0.785	0.138	C0205698	Undifferentiated carcinoma	phenotype	C04	Neoplastic Process	0.3		2010	2010	1	0	CTD_human	1
883	KYAT1	0.785	0.138	C0205699	Carcinomatosis	phenotype	C04	Neoplastic Process	0.3		2010	2010	1	0	CTD_human	1
29	ABR	0.773	0.207	C0376358	Malignant neoplasm of prostate	disease	C04;C12	Neoplastic Process	0.3		2015	2015	1	0	CTD_human	1
34	ACADM	0.696	0.379	C0006142	Malignant neoplasm of breast	disease	C04;C17	Neoplastic Process	0.3		2006	2006	1	1	UNIPROT	1
894	CCND2	0.519	0.655	C0684249	Carcinoma of lung	disease		Neoplastic Process	0.3				0	0	CGI	1
43	ACHE	0.494	0.793	C0376358	Malignant neoplasm of prostate	disease	C04;C12	Neoplastic Process	0.3		2010	2010	1	0	CTD_human	1
50	ACO2	0.636	0.483	C0006142	Malignant neoplasm of breast	disease	C04;C17	Neoplastic Process	0.3				0	0	UNIPROT	1
59	ACTA2	0.54	0.69	C0006142	Malignant neoplasm of breast	disease	C04;C17	Neoplastic Process	0.3		2015	2015	1	0	CTD_human	1
59	ACTA2	0.54	0.69	C0007102	Malignant tumor of colon	disease	C04;C06	Neoplastic Process	0.3		2004	2004	1	0	CTD_human	1
60	ACTB	0.453	0.862	C0546837	Malignant neoplasm of esophagus	disease	C04;C06	Neoplastic Process	0.3		2005	2005	1	0	CTD_human	1
70	ACTC1	0.656	0.414	C0024623	Malignant neoplasm of stomach	disease	C04;C06	Neoplastic Process	0.3		2009	2009	1	0	CTD_human	1
902	CCNH	0.648	0.517	C0007097	Carcinoma	group	C04	Neoplastic Process	0.3		2003	2003	1	0	CTD_human	1
902	CCNH	0.648	0.517	C0205696	Anaplastic carcinoma	disease	C04	Neoplastic Process	0.3		2003	2003	1	0	CTD_human	1
902	CCNH	0.648	0.517	C0205697	Carcinoma, Spindle-Cell	disease	C04	Neoplastic Process	0.3		2003	2003	1	0	CTD_human	1
902	CCNH	0.648	0.517	C0205698	Undifferentiated carcinoma	phenotype	C04	Neoplastic Process	0.3		2003	2003	1	0	CTD_human	1
902	CCNH	0.648	0.517	C0205699	Carcinomatosis	phenotype	C04	Neoplastic Process	0.3		2003	2003	1	0	CTD_human	1
902	CCNH	0.648	0.517	C1257925	Mammary Carcinoma, Animal	disease	C04;C22	Neoplastic Process	0.3		2003	2003	1	0	CTD_human	1
72	ACTG2	0.639	0.379	C0007102	Malignant tumor of colon	disease	C04;C06	Neoplastic Process	0.3		2004	2004	1	0	CTD_human	1
928	CD9	0.54	0.759	C0009402	Colorectal Carcinoma	disease	C04;C06	Neoplastic Process	0.3		2014	2014	1	0	CTD_human	1
90	ACVR1	0.573	0.552	C0006142	Malignant neoplasm of breast	disease	C04;C17	Neoplastic Process	0.3		2013	2013	1	0	CTD_human	1
928	CD9	0.54	0.759	C0740345	Germ Cell Cancer	disease	C04	Neoplastic Process	0.3		2005	2005	1	0	CTD_human	1
928	CD9	0.54	0.759	C0751364	Cancer, Embryonal	phenotype	C04	Neoplastic Process	0.3		2005	2005	1	0	CTD_human	1
928	CD9	0.54	0.759	C0751365	Cancer, Embryonal and Mixed	disease	C04	Neoplastic Process	0.3		2005	2005	1	0	CTD_human	1
928	CD9	0.54	0.759	C1527249	Colorectal Cancer	disease	C04;C06	Neoplastic Process	0.3		2014	2014	1	0	CTD_human	1
931	MS4A1	0.472	0.759	C0007131	Non-Small Cell Lung Carcinoma	disease	C04;C08	Neoplastic Process	0.3		2012	2012	1	0	CTD_human	1
931	MS4A1	0.472	0.759	C0007137	Squamous cell carcinoma	disease	C04	Neoplastic Process	0.3		2012	2012	1	0	CTD_human	1
931	MS4A1	0.472	0.759	C0152013	Adenocarcinoma of lung (disorder)	disease	C04;C08	Neoplastic Process	0.3		2012	2012	1	0	CTD_human	1
95	ACY1	0.667	0.448	C0006142	Malignant neoplasm of breast	disease	C04;C17	Neoplastic Process	0.3				0	0	UNIPROT	1
949	SCARB1	0.584	0.621	C0007097	Carcinoma	group	C04	Neoplastic Process	0.3		2002	2002	1	0	CTD_human	1
949	SCARB1	0.584	0.621	C0205696	Anaplastic carcinoma	disease	C04	Neoplastic Process	0.3		2002	2002	1	0	CTD_human	1
949	SCARB1	0.584	0.621	C0205697	Carcinoma, Spindle-Cell	disease	C04	Neoplastic Process	0.3		2002	2002	1	0	CTD_human	1
949	SCARB1	0.584	0.621	C0205698	Undifferentiated carcinoma	phenotype	C04	Neoplastic Process	0.3		2002	2002	1	0	CTD_human	1
949	SCARB1	0.584	0.621	C0205699	Carcinomatosis	phenotype	C04	Neoplastic Process	0.3		2002	2002	1	0	CTD_human	1
949	SCARB1	0.584	0.621	C0279702	Conventional (Clear Cell) Renal Cell Carcinoma	disease	C04;C12;C13	Neoplastic Process	0.3		2011	2011	1	0	CTD_human	1
949	SCARB1	0.584	0.621	C1257925	Mammary Carcinoma, Animal	disease	C04;C22	Neoplastic Process	0.3		2002	2002	1	0	CTD_human	1
949	SCARB1	0.584	0.621	C1266042	Chromophobe Renal Cell Carcinoma	disease	C04;C12;C13	Neoplastic Process	0.3		2011	2011	1	0	CTD_human	1
949	SCARB1	0.584	0.621	C1266043	Sarcomatoid Renal Cell Carcinoma	disease	C04;C12;C13	Neoplastic Process	0.3		2011	2011	1	0	CTD_human	1
949	SCARB1	0.584	0.621	C1266044	Collecting Duct Carcinoma of the Kidney	disease	C04;C12;C13	Neoplastic Process	0.3		2011	2011	1	0	CTD_human	1
949	SCARB1	0.584	0.621	C1306837	Papillary Renal Cell Carcinoma	disease	C04;C12;C13	Neoplastic Process	0.3		2011	2011	1	0	CTD_human	1
100	ADA	0.494	0.793	C0242379	Malignant neoplasm of lung	disease	C04;C08	Neoplastic Process	0.3		1990	1990	1	0	CTD_human	1
960	CD44	0.389	0.862	C1333990	Hereditary Nonpolyposis Colorectal Cancer	disease	C04;C06;C16;C18	Neoplastic Process	0.3		2017	2017	1	0	CTD_human	1
960	CD44	0.389	0.862	C1708349	Hereditary Diffuse Gastric Cancer	disease	C04;C06	Neoplastic Process	0.3		2011	2011	1	0	CTD_human	1
123	PLIN2	0.645	0.517	C0024623	Malignant neoplasm of stomach	disease	C04;C06	Neoplastic Process	0.3		2006	2006	1	0	CTD_human	1
998	CDC42	0.511	0.828	C0007097	Carcinoma	group	C04	Neoplastic Process	0.3		2006	2006	1	0	CTD_human	1
998	CDC42	0.511	0.828	C0205696	Anaplastic carcinoma	disease	C04	Neoplastic Process	0.3		2006	2006	1	0	CTD_human	1
998	CDC42	0.511	0.828	C0205697	Carcinoma, Spindle-Cell	disease	C04	Neoplastic Process	0.3		2006	2006	1	0	CTD_human	1
998	CDC42	0.511	0.828	C0205698	Undifferentiated carcinoma	phenotype	C04	Neoplastic Process	0.3		2006	2006	1	0	CTD_human	1
998	CDC42	0.511	0.828	C0205699	Carcinomatosis	phenotype	C04	Neoplastic Process	0.3		2006	2006	1	0	CTD_human	1
998	CDC42	0.511	0.828	C0750887	Adrenal Cancer	disease	C04;C19	Neoplastic Process	0.3		2014	2014	1	0	CTD_human	1
998	CDC42	0.511	0.828	C1257925	Mammary Carcinoma, Animal	disease	C04;C22	Neoplastic Process	0.3		2006	2006	1	0	CTD_human	1
131	ADH7	0.656	0.448	C0007107	Malignant neoplasm of larynx	disease	C04;C08;C09	Neoplastic Process	0.3		2008	2008	1	0	CTD_human	1
131	ADH7	0.656	0.448	C0153381	Malignant neoplasm of mouth	disease	C04;C07	Neoplastic Process	0.3		2008	2008	1	0	CTD_human	1
999	CDH1	0.432	0.759	C0007097	Carcinoma	group	C04	Neoplastic Process	0.3		1994	2007	3	0	CTD_human	1
999	CDH1	0.432	0.759	C0021367	Mammary Ductal Carcinoma	disease	C04;C17	Neoplastic Process	0.3		1996	2007	2	0	CTD_human	1
131	ADH7	0.656	0.448	C0153405	Malignant neoplasm of pharynx	disease	C04;C07;C09	Neoplastic Process	0.3		2008	2008	1	0	CTD_human	1
999	CDH1	0.432	0.759	C0154060	Carcinoma in situ of stomach	disease		Neoplastic Process	0.3				0	0	CGI	1
999	CDH1	0.432	0.759	C0205696	Anaplastic carcinoma	disease	C04	Neoplastic Process	0.3		1994	2007	3	0	CTD_human	1
999	CDH1	0.432	0.759	C0205697	Carcinoma, Spindle-Cell	disease	C04	Neoplastic Process	0.3		1994	2007	3	0	CTD_human	1
999	CDH1	0.432	0.759	C0205698	Undifferentiated carcinoma	phenotype	C04	Neoplastic Process	0.3		1994	2007	3	0	CTD_human	1
999	CDH1	0.432	0.759	C0205699	Carcinomatosis	phenotype	C04	Neoplastic Process	0.3		1994	2007	3	0	CTD_human	1
131	ADH7	0.656	0.448	C0546837	Malignant neoplasm of esophagus	disease	C04;C06	Neoplastic Process	0.3		2008	2008	1	0	CTD_human	1
999	CDH1	0.432	0.759	C0346153	Breast Cancer, Familial	disease	C04;C17	Neoplastic Process	0.3				0	0	GENOMICS_ENGLAND	1
999	CDH1	0.432	0.759	C1112155	Hereditary non-polyposis colorectal cancer syndrome	disease		Congenital Abnormality	0.3		1998	2016	6	0	CLINGEN	1
143	PARP4	0.762	0.276	C0007102	Malignant tumor of colon	disease	C04;C06	Neoplastic Process	0.3		2005	2005	1	0	CTD_human	1
999	CDH1	0.432	0.759	C1257925	Mammary Carcinoma, Animal	disease	C04;C22	Neoplastic Process	0.3		2006	2006	1	0	CTD_human	1
153	ADRB1	0.586	0.586	C0024623	Malignant neoplasm of stomach	disease	C04;C06	Neoplastic Process	0.3		2007	2007	1	0	CTD_human	1
1000	CDH2	0.59	0.586	C1708349	Hereditary Diffuse Gastric Cancer	disease	C04;C06	Neoplastic Process	0.3		2006	2006	1	0	CTD_human	1
1005	CDH7	0.815	0.103	C0009402	Colorectal Carcinoma	disease	C04;C06	Neoplastic Process	0.3		2005	2005	1	0	CTD_human	1
1005	CDH7	0.815	0.103	C1527249	Colorectal Cancer	disease	C04;C06	Neoplastic Process	0.3		2005	2005	1	0	CTD_human	1
182	JAG1	0.467	0.724	C0220636	Malignant neoplasm of salivary gland	disease	C04;C07	Neoplastic Process	0.3		2007	2007	1	0	CTD_human	1
186	AGTR2	0.554	0.621	C0024623	Malignant neoplasm of stomach	disease	C04;C06	Neoplastic Process	0.3		2010	2010	1	0	CTD_human	1
1019	CDK4	0.449	0.724	C0205696	Anaplastic carcinoma	disease	C04	Neoplastic Process	0.3		2002	2003	2	0	CTD_human	1
1019	CDK4	0.449	0.724	C0205697	Carcinoma, Spindle-Cell	disease	C04	Neoplastic Process	0.3		2002	2003	2	0	CTD_human	1
1019	CDK4	0.449	0.724	C0205698	Undifferentiated carcinoma	phenotype	C04	Neoplastic Process	0.3		2002	2003	2	0	CTD_human	1
1019	CDK4	0.449	0.724	C0205699	Carcinomatosis	phenotype	C04	Neoplastic Process	0.3		2002	2003	2	0	CTD_human	1
1019	CDK4	0.449	0.724	C1257925	Mammary Carcinoma, Animal	disease	C04;C22	Neoplastic Process	0.3		2002	2003	2	0	CTD_human	1
1019	CDK4	0.449	0.724	C1708349	Hereditary Diffuse Gastric Cancer	disease	C04;C06	Neoplastic Process	0.3		2011	2011	1	0	CTD_human	1
196	AHR	0.462	0.862	C0153619	Malignant neoplasm of ureter	disease	C04;C12;C13	Neoplastic Process	0.3		2010	2010	1	0	CTD_human	1
1024	CDK8	0.663	0.414	C1319315	Adenocarcinoma of large intestine	disease		Neoplastic Process	0.3				0	0	UNIPROT	1
196	AHR	0.462	0.862	C0346647	Malignant neoplasm of pancreas	disease	C04;C06;C19	Neoplastic Process	0.3		2002	2016	2	0	CTD_human	1
1026	CDKN1A	0.415	0.724	C1708349	Hereditary Diffuse Gastric Cancer	disease	C04;C06	Neoplastic Process	0.3		2004	2004	1	0	CTD_human	1
208	AKT2	0.512	0.655	C0006826	Malignant Neoplasms	group	C04	Neoplastic Process	0.3				0	0	CGI	1
1027	CDKN1B	0.424	0.724	C0153567	Uterine Cancer	disease	C04;C13	Neoplastic Process	0.3		2006	2006	1	0	CTD_human	1
1027	CDKN1B	0.424	0.724	C0346627	Intestinal Cancer	group	C04;C06	Neoplastic Process	0.3		2014	2014	1	0	CTD_human	1
1027	CDKN1B	0.424	0.724	C0687150	Parathyroid Gland Adenocarcinoma	disease	C04;C19	Neoplastic Process	0.3				0	0	GENOMICS_ENGLAND	1
1027	CDKN1B	0.424	0.724	C0858252	Breast adenocarcinoma	disease		Neoplastic Process	0.3				0	0	CGI	1
1027	CDKN1B	0.424	0.724	C1112155	Hereditary non-polyposis colorectal cancer syndrome	disease		Congenital Abnormality	0.3		1998	2015	8	0	CLINGEN	1
1027	CDKN1B	0.424	0.724	C1333990	Hereditary Nonpolyposis Colorectal Cancer	disease	C04;C06;C16;C18	Neoplastic Process	0.3		1998	2015	8	0	CLINGEN	1
1027	CDKN1B	0.424	0.724	C1708349	Hereditary Diffuse Gastric Cancer	disease	C04;C06	Neoplastic Process	0.3		2004	2004	1	0	CTD_human	1
1028	CDKN1C	0.479	0.724	C0001418	Adenocarcinoma	group	C04	Neoplastic Process	0.3		2011	2011	1	0	CTD_human	1
1028	CDKN1C	0.479	0.724	C0205641	Adenocarcinoma, Basal Cell	disease	C04	Neoplastic Process	0.3		2011	2011	1	0	CTD_human	1
1028	CDKN1C	0.479	0.724	C0205642	Adenocarcinoma, Oxyphilic	disease	C04	Neoplastic Process	0.3		2011	2011	1	0	CTD_human	1
1028	CDKN1C	0.479	0.724	C0205643	Carcinoma, Cribriform	disease	C04	Neoplastic Process	0.3		2011	2011	1	0	CTD_human	1
1028	CDKN1C	0.479	0.724	C0205644	Carcinoma, Granular Cell	disease	C04	Neoplastic Process	0.3		2011	2011	1	0	CTD_human	1
1028	CDKN1C	0.479	0.724	C0205645	Adenocarcinoma, Tubular	disease	C04	Neoplastic Process	0.3		2011	2011	1	0	CTD_human	1
1028	CDKN1C	0.479	0.724	C0476089	Endometrial Carcinoma	disease	C04;C13	Neoplastic Process	0.3		2012	2012	1	0	CTD_human	1
220	ALDH1A3	0.633	0.552	C0024623	Malignant neoplasm of stomach	disease	C04;C06	Neoplastic Process	0.3		2006	2006	1	0	CTD_human	1
226	ALDOA	0.672	0.379	C0006142	Malignant neoplasm of breast	disease	C04;C17	Neoplastic Process	0.3		2011	2011	1	0	CTD_human	1
229	ALDOB	0.648	0.483	C0024623	Malignant neoplasm of stomach	disease	C04;C06	Neoplastic Process	0.3		2009	2009	1	0	CTD_human	1
238	ALK	0.448	0.724	C0750979	Primary malignant neoplasm of brain	disease	C04;C10	Neoplastic Process	0.3		2013	2013	1	0	CTD_human	1
1029	CDKN2A	0.321	0.828	C0205641	Adenocarcinoma, Basal Cell	disease	C04	Neoplastic Process	0.3		2010	2010	1	0	CTD_human	1
1029	CDKN2A	0.321	0.828	C0205642	Adenocarcinoma, Oxyphilic	disease	C04	Neoplastic Process	0.3		2010	2010	1	0	CTD_human	1
1029	CDKN2A	0.321	0.828	C0205643	Carcinoma, Cribriform	disease	C04	Neoplastic Process	0.3		2010	2010	1	0	CTD_human	1
1029	CDKN2A	0.321	0.828	C0205644	Carcinoma, Granular Cell	disease	C04	Neoplastic Process	0.3		2010	2010	1	0	CTD_human	1
1029	CDKN2A	0.321	0.828	C0205645	Adenocarcinoma, Tubular	disease	C04	Neoplastic Process	0.3		2010	2010	1	0	CTD_human	1
240	ALOX5	0.482	0.724	C0024623	Malignant neoplasm of stomach	disease	C04;C06	Neoplastic Process	0.3		2010	2010	1	0	CTD_human	1
267	AMFR	0.701	0.31	C0005684	Malignant neoplasm of urinary bladder	disease	C04;C12;C13	Neoplastic Process	0.3		1997	1997	1	0	CTD_human	1
286	ANK1	0.586	0.828	C0006142	Malignant neoplasm of breast	disease	C04;C17	Neoplastic Process	0.3				0	0	UNIPROT	1
287	ANK2	0.663	0.345	C0006142	Malignant neoplasm of breast	disease	C04;C17	Neoplastic Process	0.3				0	0	UNIPROT	1
1029	CDKN2A	0.321	0.828	C0750887	Adrenal Cancer	disease	C04;C19	Neoplastic Process	0.3		2014	2014	1	0	CTD_human	1
288	ANK3	0.602	0.379	C0242379	Malignant neoplasm of lung	disease	C04;C08	Neoplastic Process	0.3		2017	2017	1	0	CTD_human	1
1029	CDKN2A	0.321	0.828	C0751569	Genitourinary Cancer	disease	C04;C12;C13	Neoplastic Process	0.3		2007	2007	1	0	CTD_human	1
1029	CDKN2A	0.321	0.828	C1708349	Hereditary Diffuse Gastric Cancer	disease	C04;C06	Neoplastic Process	0.3		2006	2006	1	0	CTD_human	1
290	ANPEP	0.534	0.621	C0005684	Malignant neoplasm of urinary bladder	disease	C04;C12;C13	Neoplastic Process	0.3		2016	2016	1	0	CTD_human	1
302	ANXA2	0.485	0.793	C0153381	Malignant neoplasm of mouth	disease	C04;C07	Neoplastic Process	0.3		2005	2005	1	0	CTD_human	1
302	ANXA2	0.485	0.793	C0345904	Malignant neoplasm of liver	disease	C04;C06	Neoplastic Process	0.3		2009	2009	1	0	CTD_human	1
1032	CDKN2D	0.584	0.655	C1708349	Hereditary Diffuse Gastric Cancer	disease	C04;C06	Neoplastic Process	0.3		2006	2006	1	0	CTD_human	1
1040	CDS1	0.701	0.414	C0007097	Carcinoma	group	C04	Neoplastic Process	0.3		2006	2006	1	0	CTD_human	1
1040	CDS1	0.701	0.414	C0205696	Anaplastic carcinoma	disease	C04	Neoplastic Process	0.3		2006	2006	1	0	CTD_human	1
1040	CDS1	0.701	0.414	C0205697	Carcinoma, Spindle-Cell	disease	C04	Neoplastic Process	0.3		2006	2006	1	0	CTD_human	1
1040	CDS1	0.701	0.414	C0205698	Undifferentiated carcinoma	phenotype	C04	Neoplastic Process	0.3		2006	2006	1	0	CTD_human	1
1040	CDS1	0.701	0.414	C0205699	Carcinomatosis	phenotype	C04	Neoplastic Process	0.3		2006	2006	1	0	CTD_human	1
1040	CDS1	0.701	0.414	C1257925	Mammary Carcinoma, Animal	disease	C04;C22	Neoplastic Process	0.3		2006	2006	1	0	CTD_human	1
307	ANXA4	0.636	0.448	C0345904	Malignant neoplasm of liver	disease	C04;C06	Neoplastic Process	0.3		2009	2009	1	0	CTD_human	1
1050	CEBPA	0.533	0.586	C0032927	Precancerous Conditions	group	C04	Neoplastic Process	0.3		2012	2012	1	0	CTD_human	1
307	ANXA4	0.636	0.448	C0376358	Malignant neoplasm of prostate	disease	C04;C12	Neoplastic Process	0.3		2007	2007	1	0	CTD_human	1
1050	CEBPA	0.533	0.586	C0746787	Cancer of Neck	disease	C04	Neoplastic Process	0.3		2007	2007	1	0	CTD_human	1
1050	CEBPA	0.533	0.586	C0751177	Cancer of Head	disease	C04	Neoplastic Process	0.3		2007	2007	1	0	CTD_human	1
1050	CEBPA	0.533	0.586	C0751366	Radiation-Induced Cancer	disease	C04;C26	Neoplastic Process	0.3		2011	2011	1	0	CTD_human	1
308	ANXA5	0.49	0.69	C0153381	Malignant neoplasm of mouth	disease	C04;C07	Neoplastic Process	0.3		2005	2005	1	0	CTD_human	1
1072	CFL1	0.639	0.552	C0032927	Precancerous Conditions	group	C04	Neoplastic Process	0.3		2012	2012	1	0	CTD_human	1
318	NUDT2	0.834	0.103	C0006142	Malignant neoplasm of breast	disease	C04;C17	Neoplastic Process	0.3		2011	2011	1	0	CTD_human	1
1075	CTSC	0.6	0.586	C1708349	Hereditary Diffuse Gastric Cancer	disease	C04;C06	Neoplastic Process	0.3		2011	2011	1	0	CTD_human	1
1081	CGA	0.586	0.586	C2931367	Thyroid cancer, follicular	disease	C04	Neoplastic Process	0.3		1999	1999	1	0	CTD_human	1
1108	CHD4	0.642	0.483	C0476089	Endometrial Carcinoma	disease	C04;C13	Neoplastic Process	0.3		2013	2013	1	0	CTD_human	1
324	APC	0.397	0.828	C0153633	Malignant neoplasm of brain	disease	C04;C10	Neoplastic Process	0.3				0	0	GENOMICS_ENGLAND	1
1124	CHN2	0.785	0.379	C0032927	Precancerous Conditions	group	C04	Neoplastic Process	0.3		2009	2009	1	0	CTD_human	1
324	APC	0.397	0.828	C0345904	Malignant neoplasm of liver	disease	C04;C06	Neoplastic Process	0.3		2016	2016	1	0	CTD_human	1
325	APCS	0.565	0.655	C0345904	Malignant neoplasm of liver	disease	C04;C06	Neoplastic Process	0.3		2010	2010	1	0	CTD_human	1
326	AIRE	0.55	0.621	C0007114	Malignant neoplasm of skin	disease	C04;C17	Neoplastic Process	0.3		2015	2015	1	0	CTD_human	1
1152	CKB	0.636	0.483	C0205641	Adenocarcinoma, Basal Cell	disease	C04	Neoplastic Process	0.3		2005	2005	1	0	CTD_human	1
1152	CKB	0.636	0.483	C0205642	Adenocarcinoma, Oxyphilic	disease	C04	Neoplastic Process	0.3		2005	2005	1	0	CTD_human	1
1152	CKB	0.636	0.483	C0205643	Carcinoma, Cribriform	disease	C04	Neoplastic Process	0.3		2005	2005	1	0	CTD_human	1
1152	CKB	0.636	0.483	C0205644	Carcinoma, Granular Cell	disease	C04	Neoplastic Process	0.3		2005	2005	1	0	CTD_human	1
1152	CKB	0.636	0.483	C0205645	Adenocarcinoma, Tubular	disease	C04	Neoplastic Process	0.3		2005	2005	1	0	CTD_human	1
1152	CKB	0.636	0.483	C1708349	Hereditary Diffuse Gastric Cancer	disease	C04;C06	Neoplastic Process	0.3		2005	2005	1	0	CTD_human	1
1154	CISH	0.541	0.724	C0032927	Precancerous Conditions	group	C04	Neoplastic Process	0.3		2016	2016	1	0	CTD_human	1
329	BIRC2	0.575	0.69	C0024623	Malignant neoplasm of stomach	disease	C04;C06	Neoplastic Process	0.3		2004	2004	1	0	CTD_human	1
330	BIRC3	0.524	0.724	C0005684	Malignant neoplasm of urinary bladder	disease	C04;C12;C13	Neoplastic Process	0.3		2003	2003	1	0	CTD_human	1
1182	CLCN3	0.667	0.483	C1708349	Hereditary Diffuse Gastric Cancer	disease	C04;C06	Neoplastic Process	0.3		2011	2011	1	0	CTD_human	1
1192	CLIC1	0.681	0.31	C0279626	Squamous cell carcinoma of esophagus	disease	C04;C06	Neoplastic Process	0.3		2011	2011	1	0	CTD_human	1
1192	CLIC1	0.681	0.31	C0678222	Breast Carcinoma	disease	C04;C17	Neoplastic Process	0.3		2011	2011	1	0	CTD_human	1
335	APOA1	0.463	0.759	C0242379	Malignant neoplasm of lung	disease	C04;C08	Neoplastic Process	0.3		2009	2009	1	0	CTD_human	1
1201	CLN3	0.614	0.586	C1708349	Hereditary Diffuse Gastric Cancer	disease	C04;C06	Neoplastic Process	0.3		2011	2011	1	0	CTD_human	1
343	AQP8	0.799	0.276	C0006142	Malignant neoplasm of breast	disease	C04;C17	Neoplastic Process	0.3				0	0	UNIPROT	1
1213	CLTC	0.659	0.483	C4518356	MiT family translocation renal cell carcinoma	disease		Neoplastic Process	0.3				0	0	ORPHANET	1
346	APOC4	0.773	0.241	C0006142	Malignant neoplasm of breast	disease	C04;C17	Neoplastic Process	0.3				0	0	UNIPROT	1
1265	CNN2	0.727	0.207	C0007134	Renal Cell Carcinoma	disease	C04;C12;C13	Neoplastic Process	0.3		2004	2004	1	0	CTD_human	1
1265	CNN2	0.727	0.207	C0279702	Conventional (Clear Cell) Renal Cell Carcinoma	disease	C04;C12;C13	Neoplastic Process	0.3		2004	2004	1	0	CTD_human	1
1265	CNN2	0.727	0.207	C1266042	Chromophobe Renal Cell Carcinoma	disease	C04;C12;C13	Neoplastic Process	0.3		2004	2004	1	0	CTD_human	1
1265	CNN2	0.727	0.207	C1266043	Sarcomatoid Renal Cell Carcinoma	disease	C04;C12;C13	Neoplastic Process	0.3		2004	2004	1	0	CTD_human	1
1265	CNN2	0.727	0.207	C1266044	Collecting Duct Carcinoma of the Kidney	disease	C04;C12;C13	Neoplastic Process	0.3		2004	2004	1	0	CTD_human	1
1265	CNN2	0.727	0.207	C1306837	Papillary Renal Cell Carcinoma	disease	C04;C12;C13	Neoplastic Process	0.3		2004	2004	1	0	CTD_human	1
1266	CNN3	0.799	0.207	C0007097	Carcinoma	group	C04	Neoplastic Process	0.3		2002	2002	1	0	CTD_human	1
1266	CNN3	0.799	0.207	C0205696	Anaplastic carcinoma	disease	C04	Neoplastic Process	0.3		2002	2002	1	0	CTD_human	1
1266	CNN3	0.799	0.207	C0205697	Carcinoma, Spindle-Cell	disease	C04	Neoplastic Process	0.3		2002	2002	1	0	CTD_human	1
1266	CNN3	0.799	0.207	C0205698	Undifferentiated carcinoma	phenotype	C04	Neoplastic Process	0.3		2002	2002	1	0	CTD_human	1
1266	CNN3	0.799	0.207	C0205699	Carcinomatosis	phenotype	C04	Neoplastic Process	0.3		2002	2002	1	0	CTD_human	1
1266	CNN3	0.799	0.207	C1257925	Mammary Carcinoma, Animal	disease	C04;C22	Neoplastic Process	0.3		2002	2002	1	0	CTD_human	1
1272	CNTN1	0.667	0.31	C1527249	Colorectal Cancer	disease	C04;C06	Neoplastic Process	0.3				0	0	UNIPROT	1
1284	COL4A2	0.642	0.448	C0149925	Small cell carcinoma of lung	disease	C04;C08	Neoplastic Process	0.3		2012	2012	1	0	CTD_human	1
1288	COL4A6	0.69	0.345	C1527249	Colorectal Cancer	disease	C04;C06	Neoplastic Process	0.3				0	0	UNIPROT	1
1289	COL5A1	0.586	0.621	C0007097	Carcinoma	group	C04	Neoplastic Process	0.3		2002	2002	1	0	CTD_human	1
1289	COL5A1	0.586	0.621	C0205696	Anaplastic carcinoma	disease	C04	Neoplastic Process	0.3		2002	2002	1	0	CTD_human	1
1289	COL5A1	0.586	0.621	C0205697	Carcinoma, Spindle-Cell	disease	C04	Neoplastic Process	0.3		2002	2002	1	0	CTD_human	1
1289	COL5A1	0.586	0.621	C0205698	Undifferentiated carcinoma	phenotype	C04	Neoplastic Process	0.3		2002	2002	1	0	CTD_human	1
1289	COL5A1	0.586	0.621	C0205699	Carcinomatosis	phenotype	C04	Neoplastic Process	0.3		2002	2002	1	0	CTD_human	1
1289	COL5A1	0.586	0.621	C1257925	Mammary Carcinoma, Animal	disease	C04;C22	Neoplastic Process	0.3		2002	2002	1	0	CTD_human	1
357	SHROOM2	0.834	0.241	C0006142	Malignant neoplasm of breast	disease	C04;C17	Neoplastic Process	0.3		2006	2006	1	1	UNIPROT	1
358	AQP1	0.518	0.759	C0220636	Malignant neoplasm of salivary gland	disease	C04;C07	Neoplastic Process	0.3		2007	2007	1	0	CTD_human	1
1294	COL7A1	0.552	0.586	C0009402	Colorectal Carcinoma	disease	C04;C06	Neoplastic Process	0.3		2008	2008	1	0	CTD_human	1
1294	COL7A1	0.552	0.586	C0678222	Breast Carcinoma	disease	C04;C17	Neoplastic Process	0.3		2008	2008	1	0	CTD_human	1
1294	COL7A1	0.552	0.586	C1527249	Colorectal Cancer	disease	C04;C06	Neoplastic Process	0.3		2008	2008	1	0	CTD_human	1
360	AQP3	0.577	0.621	C0005684	Malignant neoplasm of urinary bladder	disease	C04;C12;C13	Neoplastic Process	0.3		2012	2012	1	0	CTD_human	1
360	AQP3	0.577	0.621	C0546837	Malignant neoplasm of esophagus	disease	C04;C06	Neoplastic Process	0.3		2011	2011	1	0	CTD_human	1
360	AQP3	0.577	0.621	C1140680	Malignant neoplasm of ovary	disease	C04;C13;C19	Neoplastic Process	0.3		2008	2008	1	0	CTD_human	1
1312	COMT	0.426	0.897	C1257925	Mammary Carcinoma, Animal	disease	C04;C22	Neoplastic Process	0.3		2008	2008	1	0	CTD_human	1
1316	KLF6	0.534	0.69	C0154060	Carcinoma in situ of stomach	disease		Neoplastic Process	0.3				0	0	CGI	1
369	ARAF	0.701	0.414	C0006142	Malignant neoplasm of breast	disease	C04;C17	Neoplastic Process	0.3		2003	2003	1	0	CTD_human	1
1316	KLF6	0.534	0.69	C1708349	Hereditary Diffuse Gastric Cancer	disease	C04;C06	Neoplastic Process	0.3				0	0	CTD_human	1
1364	CLDN4	0.573	0.448	C0021367	Mammary Ductal Carcinoma	disease	C04;C17	Neoplastic Process	0.3		2009	2009	1	0	CTD_human	1
1364	CLDN4	0.573	0.448	C1134719	Invasive Ductal Breast Carcinoma	disease	C04;C17	Neoplastic Process	0.3		2009	2009	1	0	CTD_human	1
387	RHOA	0.565	0.586	C0005684	Malignant neoplasm of urinary bladder	disease	C04;C12;C13	Neoplastic Process	0.3		2010	2010	1	0	CTD_human	1
1365	CLDN3	0.607	0.379	C1708349	Hereditary Diffuse Gastric Cancer	disease	C04;C06	Neoplastic Process	0.3		2006	2006	1	0	CTD_human	1
1373	CPS1	0.645	0.379	C0032927	Precancerous Conditions	group	C04	Neoplastic Process	0.3		2012	2012	1	0	CTD_human	1
435	ASL	0.69	0.345	C0006142	Malignant neoplasm of breast	disease	C04;C17	Neoplastic Process	0.3				0	0	UNIPROT	1
1381	CRABP1	0.648	0.448	C1266042	Chromophobe Renal Cell Carcinoma	disease	C04;C12;C13	Neoplastic Process	0.3		2005	2005	1	0	CTD_human	1
1381	CRABP1	0.648	0.448	C1266043	Sarcomatoid Renal Cell Carcinoma	disease	C04;C12;C13	Neoplastic Process	0.3		2005	2005	1	0	CTD_human	1
1381	CRABP1	0.648	0.448	C1266044	Collecting Duct Carcinoma of the Kidney	disease	C04;C12;C13	Neoplastic Process	0.3		2005	2005	1	0	CTD_human	1
1381	CRABP1	0.648	0.448	C1306837	Papillary Renal Cell Carcinoma	disease	C04;C12;C13	Neoplastic Process	0.3		2005	2005	1	0	CTD_human	1
440	ASNS	0.636	0.552	C0345904	Malignant neoplasm of liver	disease	C04;C06	Neoplastic Process	0.3		2017	2017	1	0	CTD_human	1
467	ATF3	0.517	0.69	C0345904	Malignant neoplasm of liver	disease	C04;C06	Neoplastic Process	0.3		2011	2011	1	0	CTD_human	1
1387	CREBBP	0.451	0.862	C0152013	Adenocarcinoma of lung (disorder)	disease	C04;C08	Neoplastic Process	0.3		2016	2016	1	0	CTD_human	1
1404	HAPLN1	0.727	0.31	C0009402	Colorectal Carcinoma	disease	C04;C06	Neoplastic Process	0.3		2011	2011	1	0	CTD_human	1
1410	CRYAB	0.546	0.621	C0007134	Renal Cell Carcinoma	disease	C04;C12;C13	Neoplastic Process	0.3		2004	2004	1	0	CTD_human	1
1410	CRYAB	0.546	0.621	C0279702	Conventional (Clear Cell) Renal Cell Carcinoma	disease	C04;C12;C13	Neoplastic Process	0.3		2004	2004	1	0	CTD_human	1
1410	CRYAB	0.546	0.621	C1266042	Chromophobe Renal Cell Carcinoma	disease	C04;C12;C13	Neoplastic Process	0.3		2004	2004	1	0	CTD_human	1
1410	CRYAB	0.546	0.621	C1266043	Sarcomatoid Renal Cell Carcinoma	disease	C04;C12;C13	Neoplastic Process	0.3		2004	2004	1	0	CTD_human	1
1410	CRYAB	0.546	0.621	C1266044	Collecting Duct Carcinoma of the Kidney	disease	C04;C12;C13	Neoplastic Process	0.3		2004	2004	1	0	CTD_human	1
1410	CRYAB	0.546	0.621	C1306837	Papillary Renal Cell Carcinoma	disease	C04;C12;C13	Neoplastic Process	0.3		2004	2004	1	0	CTD_human	1
475	ATOX1	0.743	0.345	C0242379	Malignant neoplasm of lung	disease	C04;C08	Neoplastic Process	0.3		2014	2014	1	0	CTD_human	1
1432	MAPK14	0.449	0.862	C0278701	Gastric Adenocarcinoma	disease		Neoplastic Process	0.3				0	0	UNIPROT	1
501	ALDH7A1	0.594	0.621	C0024623	Malignant neoplasm of stomach	disease	C04;C06	Neoplastic Process	0.3		2011	2011	1	0	CTD_human	1
513	ATP5F1D	1	0.103	C0005684	Malignant neoplasm of urinary bladder	disease	C04;C12;C13	Neoplastic Process	0.3		2016	2016	1	0	CTD_human	1
533	ATP6V0B	1	0.069	C0006142	Malignant neoplasm of breast	disease	C04;C17	Neoplastic Process	0.3		2006	2006	1	1	UNIPROT	1
1436	CSF1R	0.508	0.655	C0149782	Squamous cell carcinoma of lung	disease		Neoplastic Process	0.3				0	0	UNIPROT	1
540	ATP7B	0.547	0.621	C0006142	Malignant neoplasm of breast	disease	C04;C17	Neoplastic Process	0.3		2002	2002	1	0	CTD_human	1
1437	CSF2	0.356	0.966	C0007097	Carcinoma	group	C04	Neoplastic Process	0.3		2001	2001	1	0	CTD_human	1
1437	CSF2	0.356	0.966	C0205696	Anaplastic carcinoma	disease	C04	Neoplastic Process	0.3		2001	2001	1	0	CTD_human	1
1437	CSF2	0.356	0.966	C0205697	Carcinoma, Spindle-Cell	disease	C04	Neoplastic Process	0.3		2001	2001	1	0	CTD_human	1
1437	CSF2	0.356	0.966	C0205698	Undifferentiated carcinoma	phenotype	C04	Neoplastic Process	0.3		2001	2001	1	0	CTD_human	1
1437	CSF2	0.356	0.966	C0205699	Carcinomatosis	phenotype	C04	Neoplastic Process	0.3		2001	2001	1	0	CTD_human	1
1437	CSF2	0.356	0.966	C0242594	Residual Cancer	phenotype	C04;C23	Neoplastic Process	0.3		2004	2004	1	0	CTD_human	1
540	ATP7B	0.547	0.621	C0153381	Malignant neoplasm of mouth	disease	C04;C07	Neoplastic Process	0.3		2003	2003	1	0	CTD_human	1
1437	CSF2	0.356	0.966	C0549473	Thyroid carcinoma	disease	C04;C19	Neoplastic Process	0.3		2016	2016	1	0	CTD_human	1
540	ATP7B	0.547	0.621	C0376358	Malignant neoplasm of prostate	disease	C04;C12	Neoplastic Process	0.3		2014	2014	1	0	CTD_human	1
1440	CSF3	0.421	0.828	C0007097	Carcinoma	group	C04	Neoplastic Process	0.3		1997	1997	1	0	CTD_human	1
540	ATP7B	0.547	0.621	C0740457	Malignant neoplasm of kidney	disease	C04;C12;C13	Neoplastic Process	0.3		2001	2001	1	0	CTD_human	1
1440	CSF3	0.421	0.828	C0007138	Carcinoma, Transitional Cell	disease	C04	Neoplastic Process	0.3		1994	1995	2	0	CTD_human	1
1440	CSF3	0.421	0.828	C0149925	Small cell carcinoma of lung	disease	C04;C08	Neoplastic Process	0.3		1997	1997	1	0	CTD_human	1
1440	CSF3	0.421	0.828	C0153567	Uterine Cancer	disease	C04;C13	Neoplastic Process	0.3		1998	1998	1	0	CTD_human	1
1440	CSF3	0.421	0.828	C0205697	Carcinoma, Spindle-Cell	disease	C04	Neoplastic Process	0.3		1997	1997	1	0	CTD_human	1
1440	CSF3	0.421	0.828	C0205699	Carcinomatosis	phenotype	C04	Neoplastic Process	0.3		1997	1997	1	0	CTD_human	1
545	ATR	0.486	0.759	C0007103	Malignant neoplasm of endometrium	disease		Neoplastic Process	0.3				0	0	CGI	1
1440	CSF3	0.421	0.828	C0746787	Cancer of Neck	disease	C04	Neoplastic Process	0.3		1993	1993	1	0	CTD_human	1
1440	CSF3	0.421	0.828	C0751177	Cancer of Head	disease	C04	Neoplastic Process	0.3		1993	1993	1	0	CTD_human	1
1447	CSN2	0.727	0.345	C0007097	Carcinoma	group	C04	Neoplastic Process	0.3		1999	2006	2	0	CTD_human	1
1447	CSN2	0.727	0.345	C0205696	Anaplastic carcinoma	disease	C04	Neoplastic Process	0.3		1999	2006	2	0	CTD_human	1
1447	CSN2	0.727	0.345	C0205697	Carcinoma, Spindle-Cell	disease	C04	Neoplastic Process	0.3		1999	2006	2	0	CTD_human	1
1447	CSN2	0.727	0.345	C0205698	Undifferentiated carcinoma	phenotype	C04	Neoplastic Process	0.3		1999	2006	2	0	CTD_human	1
1447	CSN2	0.727	0.345	C0205699	Carcinomatosis	phenotype	C04	Neoplastic Process	0.3		1999	2006	2	0	CTD_human	1
1447	CSN2	0.727	0.345	C1257925	Mammary Carcinoma, Animal	disease	C04;C22	Neoplastic Process	0.3		1999	2006	2	0	CTD_human	1
1448	CSN3	0.752	0.241	C0007097	Carcinoma	group	C04	Neoplastic Process	0.3		2006	2006	1	0	CTD_human	1
1448	CSN3	0.752	0.241	C0205696	Anaplastic carcinoma	disease	C04	Neoplastic Process	0.3		2006	2006	1	0	CTD_human	1
1448	CSN3	0.752	0.241	C0205697	Carcinoma, Spindle-Cell	disease	C04	Neoplastic Process	0.3		2006	2006	1	0	CTD_human	1
1448	CSN3	0.752	0.241	C0205698	Undifferentiated carcinoma	phenotype	C04	Neoplastic Process	0.3		2006	2006	1	0	CTD_human	1
1448	CSN3	0.752	0.241	C0205699	Carcinomatosis	phenotype	C04	Neoplastic Process	0.3		2006	2006	1	0	CTD_human	1
1448	CSN3	0.752	0.241	C1257925	Mammary Carcinoma, Animal	disease	C04;C22	Neoplastic Process	0.3		2006	2006	1	0	CTD_human	1
1454	CSNK1E	0.707	0.414	C0152013	Adenocarcinoma of lung (disorder)	disease	C04;C08	Neoplastic Process	0.3				0	0	UNIPROT	1
545	ATR	0.486	0.759	C0376358	Malignant neoplasm of prostate	disease	C04;C12	Neoplastic Process	0.3		2015	2015	1	0	CTD_human	1
1459	CSNK2A2	0.69	0.379	C0007137	Squamous cell carcinoma	disease	C04	Neoplastic Process	0.3		2008	2008	1	0	CTD_human	1
546	ATRX	0.489	0.69	C0346647	Malignant neoplasm of pancreas	disease	C04;C06;C19	Neoplastic Process	0.3		2011	2011	1	0	CTD_human	1
1460	CSNK2B	0.727	0.345	C0007137	Squamous cell carcinoma	disease	C04	Neoplastic Process	0.3		2008	2008	1	0	CTD_human	1
1462	VCAN	0.523	0.759	C0010606	Adenoid Cystic Carcinoma	disease	C04	Neoplastic Process	0.3		2007	2007	1	0	CTD_human	1
554	AVPR2	0.616	0.483	C0006142	Malignant neoplasm of breast	disease	C04;C17	Neoplastic Process	0.3		2006	2006	1	1	UNIPROT	1
558	AXL	0.529	0.517	C0740457	Malignant neoplasm of kidney	disease	C04;C12;C13	Neoplastic Process	0.3		2015	2015	1	0	CTD_human	1
1468	SLC25A10	0.799	0.276	C0007097	Carcinoma	group	C04	Neoplastic Process	0.3		2002	2002	1	0	CTD_human	1
1468	SLC25A10	0.799	0.276	C0205696	Anaplastic carcinoma	disease	C04	Neoplastic Process	0.3		2002	2002	1	0	CTD_human	1
1468	SLC25A10	0.799	0.276	C0205697	Carcinoma, Spindle-Cell	disease	C04	Neoplastic Process	0.3		2002	2002	1	0	CTD_human	1
1468	SLC25A10	0.799	0.276	C0205698	Undifferentiated carcinoma	phenotype	C04	Neoplastic Process	0.3		2002	2002	1	0	CTD_human	1
1468	SLC25A10	0.799	0.276	C0205699	Carcinomatosis	phenotype	C04	Neoplastic Process	0.3		2002	2002	1	0	CTD_human	1
1468	SLC25A10	0.799	0.276	C1257925	Mammary Carcinoma, Animal	disease	C04;C22	Neoplastic Process	0.3		2002	2002	1	0	CTD_human	1
1469	CST1	0.707	0.345	C1708349	Hereditary Diffuse Gastric Cancer	disease	C04;C06	Neoplastic Process	0.3		2009	2009	1	0	CTD_human	1
1474	CST6	0.6	0.621	C0007131	Non-Small Cell Lung Carcinoma	disease	C04;C08	Neoplastic Process	0.3		2007	2007	1	0	CTD_human	1
578	BAK1	0.588	0.586	C0007102	Malignant tumor of colon	disease	C04;C06	Neoplastic Process	0.3		2008	2008	1	0	CTD_human	1
1476	CSTB	0.559	0.483	C0279626	Squamous cell carcinoma of esophagus	disease	C04;C06	Neoplastic Process	0.3		2011	2011	1	0	CTD_human	1
580	BARD1	0.624	0.379	C0006826	Malignant Neoplasms	group	C04	Neoplastic Process	0.3				0	0	CGI	1
1490	CTGF	0.443	0.759	C0205641	Adenocarcinoma, Basal Cell	disease	C04	Neoplastic Process	0.3		2011	2011	1	0	CTD_human	1
1490	CTGF	0.443	0.759	C0205642	Adenocarcinoma, Oxyphilic	disease	C04	Neoplastic Process	0.3		2011	2011	1	0	CTD_human	1
1490	CTGF	0.443	0.759	C0205643	Carcinoma, Cribriform	disease	C04	Neoplastic Process	0.3		2011	2011	1	0	CTD_human	1
1490	CTGF	0.443	0.759	C0205644	Carcinoma, Granular Cell	disease	C04	Neoplastic Process	0.3		2011	2011	1	0	CTD_human	1
1490	CTGF	0.443	0.759	C0205645	Adenocarcinoma, Tubular	disease	C04	Neoplastic Process	0.3		2011	2011	1	0	CTD_human	1
1495	CTNNA1	0.636	0.483	C1112155	Hereditary non-polyposis colorectal cancer syndrome	disease		Congenital Abnormality	0.3				0	0	CLINGEN	1
1495	CTNNA1	0.636	0.483	C1333990	Hereditary Nonpolyposis Colorectal Cancer	disease	C04;C06;C16;C18	Neoplastic Process	0.3				0	0	CLINGEN	1
1496	CTNNA2	0.785	0.207	C1708349	Hereditary Diffuse Gastric Cancer	disease	C04;C06	Neoplastic Process	0.3		2014	2014	1	0	CTD_human	1
581	BAX	0.45	0.862	C0546837	Malignant neoplasm of esophagus	disease	C04;C06	Neoplastic Process	0.3		2007	2007	1	0	CTD_human	1
595	CCND1	0.365	0.828	C0006826	Malignant Neoplasms	group	C04	Neoplastic Process	0.3				0	0	CGI	1
1499	CTNNB1	0.417	0.759	C0205641	Adenocarcinoma, Basal Cell	disease	C04	Neoplastic Process	0.3		2000	2005	3	0	CTD_human	1
1499	CTNNB1	0.417	0.759	C0205642	Adenocarcinoma, Oxyphilic	disease	C04	Neoplastic Process	0.3		2000	2005	3	0	CTD_human	1
1499	CTNNB1	0.417	0.759	C0205643	Carcinoma, Cribriform	disease	C04	Neoplastic Process	0.3		2000	2005	3	0	CTD_human	1
1499	CTNNB1	0.417	0.759	C0205644	Carcinoma, Granular Cell	disease	C04	Neoplastic Process	0.3		2000	2005	3	0	CTD_human	1
1499	CTNNB1	0.417	0.759	C0205645	Adenocarcinoma, Tubular	disease	C04	Neoplastic Process	0.3		2000	2005	3	0	CTD_human	1
1499	CTNNB1	0.417	0.759	C0279606	Childhood Hepatocellular Carcinoma	disease		Neoplastic Process	0.3				0	0	ORPHANET	1
1499	CTNNB1	0.417	0.759	C0279607	Adult Hepatocellular Carcinoma	disease		Neoplastic Process	0.3				0	0	ORPHANET	1
595	CCND1	0.365	0.828	C0153437	Malignant neoplasm of cecum	disease	C04;C06	Neoplastic Process	0.3		2004	2004	1	0	CTD_human	1
595	CCND1	0.365	0.828	C0153633	Malignant neoplasm of brain	disease	C04;C10	Neoplastic Process	0.3		2011	2017	2	0	CTD_human	1
1499	CTNNB1	0.417	0.759	C0346191	Carcinoma in situ of endometrium	disease		Neoplastic Process	0.3				0	0	CGI	1
1499	CTNNB1	0.417	0.759	C0346627	Intestinal Cancer	group	C04;C06	Neoplastic Process	0.3		1999	1999	1	0	CTD_human	1
595	CCND1	0.365	0.828	C0220636	Malignant neoplasm of salivary gland	disease	C04;C07	Neoplastic Process	0.3		2007	2007	1	0	CTD_human	1
1499	CTNNB1	0.417	0.759	C0750887	Adrenal Cancer	disease	C04;C19	Neoplastic Process	0.3		2014	2014	1	0	CTD_human	1
1499	CTNNB1	0.417	0.759	C1319315	Adenocarcinoma of large intestine	disease		Neoplastic Process	0.3				0	0	CGI	1
1508	CTSB	0.49	0.828	C0007134	Renal Cell Carcinoma	disease	C04;C12;C13	Neoplastic Process	0.3		2004	2004	1	0	CTD_human	1
1508	CTSB	0.49	0.828	C0279702	Conventional (Clear Cell) Renal Cell Carcinoma	disease	C04;C12;C13	Neoplastic Process	0.3		2004	2004	1	0	CTD_human	1
1508	CTSB	0.49	0.828	C1266042	Chromophobe Renal Cell Carcinoma	disease	C04;C12;C13	Neoplastic Process	0.3		2004	2004	1	0	CTD_human	1
1508	CTSB	0.49	0.828	C1266043	Sarcomatoid Renal Cell Carcinoma	disease	C04;C12;C13	Neoplastic Process	0.3		2004	2004	1	0	CTD_human	1
1508	CTSB	0.49	0.828	C1266044	Collecting Duct Carcinoma of the Kidney	disease	C04;C12;C13	Neoplastic Process	0.3		2004	2004	1	0	CTD_human	1
1508	CTSB	0.49	0.828	C1306837	Papillary Renal Cell Carcinoma	disease	C04;C12;C13	Neoplastic Process	0.3		2004	2004	1	0	CTD_human	1
1509	CTSD	0.505	0.759	C0007134	Renal Cell Carcinoma	disease	C04;C12;C13	Neoplastic Process	0.3		2004	2004	1	0	CTD_human	1
1509	CTSD	0.505	0.759	C0279702	Conventional (Clear Cell) Renal Cell Carcinoma	disease	C04;C12;C13	Neoplastic Process	0.3		2004	2004	1	0	CTD_human	1
1509	CTSD	0.505	0.759	C1266042	Chromophobe Renal Cell Carcinoma	disease	C04;C12;C13	Neoplastic Process	0.3		2004	2004	1	0	CTD_human	1
1509	CTSD	0.505	0.759	C1266043	Sarcomatoid Renal Cell Carcinoma	disease	C04;C12;C13	Neoplastic Process	0.3		2004	2004	1	0	CTD_human	1
1509	CTSD	0.505	0.759	C1266044	Collecting Duct Carcinoma of the Kidney	disease	C04;C12;C13	Neoplastic Process	0.3		2004	2004	1	0	CTD_human	1
1509	CTSD	0.505	0.759	C1306837	Papillary Renal Cell Carcinoma	disease	C04;C12;C13	Neoplastic Process	0.3		2004	2004	1	0	CTD_human	1
1512	CTSH	0.663	0.517	C1527249	Colorectal Cancer	disease	C04;C06	Neoplastic Process	0.3				0	0	UNIPROT	1
595	CCND1	0.365	0.828	C0750979	Primary malignant neoplasm of brain	disease	C04;C10	Neoplastic Process	0.3		2011	2017	2	0	CTD_human	1
1514	CTSL	0.518	0.655	C1708349	Hereditary Diffuse Gastric Cancer	disease	C04;C06	Neoplastic Process	0.3		2006	2006	1	0	CTD_human	1
1523	CUX1	0.52	0.655	C0346191	Carcinoma in situ of endometrium	disease		Neoplastic Process	0.3				0	0	CGI	1
1523	CUX1	0.52	0.655	C0476089	Endometrial Carcinoma	disease	C04;C13	Neoplastic Process	0.3				0	0	CGI	1
1523	CUX1	0.52	0.655	C1319315	Adenocarcinoma of large intestine	disease		Neoplastic Process	0.3				0	0	CGI	1
1540	CYLD	0.561	0.586	C0007131	Non-Small Cell Lung Carcinoma	disease	C04;C08	Neoplastic Process	0.3		2007	2007	1	0	CTD_human	1
1540	CYLD	0.561	0.586	C0205969	Thymic Carcinoma	disease	C04;C15	Neoplastic Process	0.3		2015	2015	1	0	CTD_human	1
1540	CYLD	0.561	0.586	C3887461	Head and Neck Carcinoma	disease		Neoplastic Process	0.3				0	0	CGI	1
597	BCL2A1	0.582	0.621	C0546837	Malignant neoplasm of esophagus	disease	C04;C06	Neoplastic Process	0.3		2007	2007	1	0	CTD_human	1
1548	CYP2A6	0.546	0.69	C0205641	Adenocarcinoma, Basal Cell	disease	C04	Neoplastic Process	0.3		2002	2002	1	0	CTD_human	1
1548	CYP2A6	0.546	0.69	C0205642	Adenocarcinoma, Oxyphilic	disease	C04	Neoplastic Process	0.3		2002	2002	1	0	CTD_human	1
1548	CYP2A6	0.546	0.69	C0205643	Carcinoma, Cribriform	disease	C04	Neoplastic Process	0.3		2002	2002	1	0	CTD_human	1
1548	CYP2A6	0.546	0.69	C0205644	Carcinoma, Granular Cell	disease	C04	Neoplastic Process	0.3		2002	2002	1	0	CTD_human	1
1548	CYP2A6	0.546	0.69	C0205645	Adenocarcinoma, Tubular	disease	C04	Neoplastic Process	0.3		2002	2002	1	0	CTD_human	1
1548	CYP2A6	0.546	0.69	C0206704	Carcinoma, Large Cell	disease	C04	Neoplastic Process	0.3		2007	2007	1	0	CTD_human	1
1548	CYP2A6	0.546	0.69	C0238301	Cancer of Nasopharynx	disease	C04;C07;C09	Neoplastic Process	0.3		2006	2006	1	0	CTD_human	1
1548	CYP2A6	0.546	0.69	C1708349	Hereditary Diffuse Gastric Cancer	disease	C04;C06	Neoplastic Process	0.3		2002	2011	2	0	CTD_human	1
641	BLM	0.562	0.69	C0006826	Malignant Neoplasms	group	C04	Neoplastic Process	0.3				0	0	CGI	1
645	BLVRB	0.735	0.379	C0024623	Malignant neoplasm of stomach	disease	C04;C06	Neoplastic Process	0.3		2009	2009	1	0	CTD_human	1
1571	CYP2E1	0.473	0.759	C0205641	Adenocarcinoma, Basal Cell	disease	C04	Neoplastic Process	0.3		2006	2006	1	0	CTD_human	1
1571	CYP2E1	0.473	0.759	C0205642	Adenocarcinoma, Oxyphilic	disease	C04	Neoplastic Process	0.3		2006	2006	1	0	CTD_human	1
1571	CYP2E1	0.473	0.759	C0205643	Carcinoma, Cribriform	disease	C04	Neoplastic Process	0.3		2006	2006	1	0	CTD_human	1
1571	CYP2E1	0.473	0.759	C0205644	Carcinoma, Granular Cell	disease	C04	Neoplastic Process	0.3		2006	2006	1	0	CTD_human	1
1571	CYP2E1	0.473	0.759	C0205645	Adenocarcinoma, Tubular	disease	C04	Neoplastic Process	0.3		2006	2006	1	0	CTD_human	1
657	BMPR1A	0.58	0.517	C0006826	Malignant Neoplasms	group	C04	Neoplastic Process	0.3				0	0	CGI	1
658	BMPR1B	0.604	0.483	C0376358	Malignant neoplasm of prostate	disease	C04;C12	Neoplastic Process	0.3		2007	2007	1	0	CTD_human	1
1588	CYP19A1	0.482	0.69	C0205641	Adenocarcinoma, Basal Cell	disease	C04	Neoplastic Process	0.3		2011	2011	1	0	CTD_human	1
1588	CYP19A1	0.482	0.69	C0205642	Adenocarcinoma, Oxyphilic	disease	C04	Neoplastic Process	0.3		2011	2011	1	0	CTD_human	1
1588	CYP19A1	0.482	0.69	C0205643	Carcinoma, Cribriform	disease	C04	Neoplastic Process	0.3		2011	2011	1	0	CTD_human	1
1588	CYP19A1	0.482	0.69	C0205644	Carcinoma, Granular Cell	disease	C04	Neoplastic Process	0.3		2011	2011	1	0	CTD_human	1
1588	CYP19A1	0.482	0.69	C0205645	Adenocarcinoma, Tubular	disease	C04	Neoplastic Process	0.3		2011	2011	1	0	CTD_human	1
1592	CYP26A1	0.636	0.414	C0205641	Adenocarcinoma, Basal Cell	disease	C04	Neoplastic Process	0.3		2008	2008	1	0	CTD_human	1
1592	CYP26A1	0.636	0.414	C0205642	Adenocarcinoma, Oxyphilic	disease	C04	Neoplastic Process	0.3		2008	2008	1	0	CTD_human	1
1592	CYP26A1	0.636	0.414	C0205643	Carcinoma, Cribriform	disease	C04	Neoplastic Process	0.3		2008	2008	1	0	CTD_human	1
1592	CYP26A1	0.636	0.414	C0205644	Carcinoma, Granular Cell	disease	C04	Neoplastic Process	0.3		2008	2008	1	0	CTD_human	1
1592	CYP26A1	0.636	0.414	C0205645	Adenocarcinoma, Tubular	disease	C04	Neoplastic Process	0.3		2008	2008	1	0	CTD_human	1
1612	DAPK1	0.513	0.655	C0205641	Adenocarcinoma, Basal Cell	disease	C04	Neoplastic Process	0.3		2004	2004	1	0	CTD_human	1
1612	DAPK1	0.513	0.655	C0205642	Adenocarcinoma, Oxyphilic	disease	C04	Neoplastic Process	0.3		2004	2004	1	0	CTD_human	1
1612	DAPK1	0.513	0.655	C0205643	Carcinoma, Cribriform	disease	C04	Neoplastic Process	0.3		2004	2004	1	0	CTD_human	1
1612	DAPK1	0.513	0.655	C0205644	Carcinoma, Granular Cell	disease	C04	Neoplastic Process	0.3		2004	2004	1	0	CTD_human	1
1612	DAPK1	0.513	0.655	C0205645	Adenocarcinoma, Tubular	disease	C04	Neoplastic Process	0.3		2004	2004	1	0	CTD_human	1
673	BRAF	0.352	0.793	C0345904	Malignant neoplasm of liver	disease	C04;C06	Neoplastic Process	0.3		2007	2007	1	0	CTD_human	1
1612	DAPK1	0.513	0.655	C1266042	Chromophobe Renal Cell Carcinoma	disease	C04;C12;C13	Neoplastic Process	0.3		2007	2007	1	0	CTD_human	1
1612	DAPK1	0.513	0.655	C1266043	Sarcomatoid Renal Cell Carcinoma	disease	C04;C12;C13	Neoplastic Process	0.3		2007	2007	1	0	CTD_human	1
1612	DAPK1	0.513	0.655	C1266044	Collecting Duct Carcinoma of the Kidney	disease	C04;C12;C13	Neoplastic Process	0.3		2007	2007	1	0	CTD_human	1
1612	DAPK1	0.513	0.655	C1306837	Papillary Renal Cell Carcinoma	disease	C04;C12;C13	Neoplastic Process	0.3		2007	2007	1	0	CTD_human	1
1613	DAPK3	0.645	0.448	C1319315	Adenocarcinoma of large intestine	disease		Neoplastic Process	0.3				0	0	UNIPROT	1
1613	DAPK3	0.645	0.448	C1335167	Ovarian Mucinous Adenocarcinoma	disease		Neoplastic Process	0.3				0	0	UNIPROT	1
1616	DAXX	0.602	0.552	C0206686	Adrenocortical carcinoma	disease	C04;C19	Neoplastic Process	0.3		2014	2014	1	0	CTD_human	1
1616	DAXX	0.602	0.552	C1328479	Pancreatic Endocrine Carcinoma	disease	C04;C06;C19	Neoplastic Process	0.3				0	0	CGI	1
1620	BRINP1	0.667	0.517	C1527249	Colorectal Cancer	disease	C04;C06	Neoplastic Process	0.3				0	0	UNIPROT	1
1622	DBI	0.727	0.414	C0007097	Carcinoma	group	C04	Neoplastic Process	0.3		2002	2002	1	0	CTD_human	1
1622	DBI	0.727	0.414	C0205696	Anaplastic carcinoma	disease	C04	Neoplastic Process	0.3		2002	2002	1	0	CTD_human	1
1622	DBI	0.727	0.414	C0205697	Carcinoma, Spindle-Cell	disease	C04	Neoplastic Process	0.3		2002	2002	1	0	CTD_human	1
1622	DBI	0.727	0.414	C0205698	Undifferentiated carcinoma	phenotype	C04	Neoplastic Process	0.3		2002	2002	1	0	CTD_human	1
1622	DBI	0.727	0.414	C0205699	Carcinomatosis	phenotype	C04	Neoplastic Process	0.3		2002	2002	1	0	CTD_human	1
1622	DBI	0.727	0.414	C1257925	Mammary Carcinoma, Animal	disease	C04;C22	Neoplastic Process	0.3		2002	2002	1	0	CTD_human	1
675	BRCA2	0.426	0.793	C0005684	Malignant neoplasm of urinary bladder	disease	C04;C12;C13	Neoplastic Process	0.3				0	1	UNIPROT	1
1630	DCC	0.504	0.655	C0154059	Carcinoma in situ of esophagus	disease		Neoplastic Process	0.3				0	0	CGI	1
1630	DCC	0.504	0.655	C1319315	Adenocarcinoma of large intestine	disease		Neoplastic Process	0.3				0	0	CGI	1
1636	ACE	0.367	0.897	C0001418	Adenocarcinoma	group	C04	Neoplastic Process	0.3		2011	2011	1	0	CTD_human	1
1636	ACE	0.367	0.897	C0205641	Adenocarcinoma, Basal Cell	disease	C04	Neoplastic Process	0.3		2011	2011	1	0	CTD_human	1
1636	ACE	0.367	0.897	C0205642	Adenocarcinoma, Oxyphilic	disease	C04	Neoplastic Process	0.3		2011	2011	1	0	CTD_human	1
1636	ACE	0.367	0.897	C0205643	Carcinoma, Cribriform	disease	C04	Neoplastic Process	0.3		2011	2011	1	0	CTD_human	1
1636	ACE	0.367	0.897	C0205644	Carcinoma, Granular Cell	disease	C04	Neoplastic Process	0.3		2011	2011	1	0	CTD_human	1
1636	ACE	0.367	0.897	C0205645	Adenocarcinoma, Tubular	disease	C04	Neoplastic Process	0.3		2011	2011	1	0	CTD_human	1
1636	ACE	0.367	0.897	C1708349	Hereditary Diffuse Gastric Cancer	disease	C04;C06	Neoplastic Process	0.3		2010	2010	1	0	CTD_human	1
1642	DDB1	0.735	0.448	C1708349	Hereditary Diffuse Gastric Cancer	disease	C04;C06	Neoplastic Process	0.3		2011	2011	1	0	CTD_human	1
1643	DDB2	0.607	0.552	C0007137	Squamous cell carcinoma	disease	C04	Neoplastic Process	0.3				0	0	CGI	1
1646	AKR1C2	0.624	0.483	C2239176	Liver carcinoma	disease	C04;C06	Neoplastic Process	0.3		2012	2012	1	0	CTD_human	1
675	BRCA2	0.426	0.793	C0740457	Malignant neoplasm of kidney	disease	C04;C12;C13	Neoplastic Process	0.3				0	1	UNIPROT	1
678	ZFP36L2	0.72	0.31	C0376358	Malignant neoplasm of prostate	disease	C04;C12	Neoplastic Process	0.3		2007	2007	1	0	CTD_human	1
1647	GADD45A	0.546	0.69	C1708349	Hereditary Diffuse Gastric Cancer	disease	C04;C06	Neoplastic Process	0.3		2005	2005	1	0	CTD_human	1
710	SERPING1	0.607	0.655	C0242379	Malignant neoplasm of lung	disease	C04;C08	Neoplastic Process	0.3		2017	2017	1	0	CTD_human	1
1669	DEFA4	0.928	0.069	C1527249	Colorectal Cancer	disease	C04;C06	Neoplastic Process	0.3		2006	2006	1	1	UNIPROT	1
713	C1QB	0.72	0.379	C0006142	Malignant neoplasm of breast	disease	C04;C17	Neoplastic Process	0.3		2006	2006	1	1	UNIPROT	1
741	ZNHIT2	0.886	0.103	C0006142	Malignant neoplasm of breast	disease	C04;C17	Neoplastic Process	0.3				0	0	UNIPROT	1
759	CA1	0.672	0.379	C0024623	Malignant neoplasm of stomach	disease	C04;C06	Neoplastic Process	0.3		2005	2009	2	0	CTD_human	1
1674	DES	0.503	0.759	C0007097	Carcinoma	group	C04	Neoplastic Process	0.3		2002	2002	1	0	CTD_human	1
760	CA2	0.557	0.69	C0024623	Malignant neoplasm of stomach	disease	C04;C06	Neoplastic Process	0.3		2005	2005	1	0	CTD_human	1
1674	DES	0.503	0.759	C0205696	Anaplastic carcinoma	disease	C04	Neoplastic Process	0.3		2002	2002	1	0	CTD_human	1
1674	DES	0.503	0.759	C0205698	Undifferentiated carcinoma	phenotype	C04	Neoplastic Process	0.3		2002	2002	1	0	CTD_human	1
1674	DES	0.503	0.759	C0205699	Carcinomatosis	phenotype	C04	Neoplastic Process	0.3		2002	2002	1	0	CTD_human	1
1674	DES	0.503	0.759	C1257925	Mammary Carcinoma, Animal	disease	C04;C22	Neoplastic Process	0.3		2002	2002	1	0	CTD_human	1
1674	DES	0.503	0.759	C1708349	Hereditary Diffuse Gastric Cancer	disease	C04;C06	Neoplastic Process	0.3		2009	2009	1	0	CTD_human	1
771	CA12	0.672	0.586	C0242379	Malignant neoplasm of lung	disease	C04;C08	Neoplastic Process	0.3		2017	2017	1	0	CTD_human	1
781	CACNA2D1	0.696	0.379	C0007102	Malignant tumor of colon	disease	C04;C06	Neoplastic Process	0.3		2004	2004	1	0	CTD_human	1
810	CALML3	0.773	0.276	C0242379	Malignant neoplasm of lung	disease	C04;C08	Neoplastic Process	0.3		2017	2017	1	0	CTD_human	1
1735	DIO3	0.663	0.517	C0678222	Breast Carcinoma	disease	C04;C17	Neoplastic Process	0.3		2015	2015	1	0	CTD_human	1
1735	DIO3	0.663	0.517	C3501843	Non-medullary thyroid carcinoma	disease	C04;C19	Neoplastic Process	0.3		2017	2017	1	0	CTD_human	1
1735	DIO3	0.663	0.517	C3501844	Familial Nonmedullary Thyroid Cancer	disease	C04;C19	Neoplastic Process	0.3		2017	2017	1	0	CTD_human	1
1741	DLG3	0.575	0.414	C1527249	Colorectal Cancer	disease	C04;C06	Neoplastic Process	0.3				0	0	UNIPROT	1
823	CAPN1	0.627	0.621	C0006826	Malignant Neoplasms	group	C04	Neoplastic Process	0.3		2011	2011	1	0	CTD_human	1
1756	DMD	0.477	0.724	C1527249	Colorectal Cancer	disease	C04;C06	Neoplastic Process	0.3				0	0	UNIPROT	1
1760	DMPK	0.627	0.69	C0149925	Small cell carcinoma of lung	disease	C04;C08	Neoplastic Process	0.3				0	0	UNIPROT	1
1761	DMRT1	0.592	0.414	C0740345	Germ Cell Cancer	disease	C04	Neoplastic Process	0.3		2010	2010	1	0	CTD_human	1
1761	DMRT1	0.592	0.414	C0751364	Cancer, Embryonal	phenotype	C04	Neoplastic Process	0.3		2010	2010	1	0	CTD_human	1
1761	DMRT1	0.592	0.414	C0751365	Cancer, Embryonal and Mixed	disease	C04	Neoplastic Process	0.3		2010	2010	1	0	CTD_human	1
841	CASP8	0.443	0.793	C0007114	Malignant neoplasm of skin	disease	C04;C17	Neoplastic Process	0.3		2009	2009	1	0	CTD_human	1
1776	DNASE1L3	0.645	0.483	C1527249	Colorectal Cancer	disease	C04;C06	Neoplastic Process	0.3				0	0	UNIPROT	1
1778	DYNC1H1	0.596	0.552	C0238463	Papillary thyroid carcinoma	disease	C04;C19	Neoplastic Process	0.3		2017	2017	1	0	CTD_human	1
1778	DYNC1H1	0.596	0.552	C3501843	Non-medullary thyroid carcinoma	disease	C04;C19	Neoplastic Process	0.3		2017	2017	1	0	CTD_human	1
1778	DYNC1H1	0.596	0.552	C3501844	Familial Nonmedullary Thyroid Cancer	disease	C04;C19	Neoplastic Process	0.3		2017	2017	1	0	CTD_human	1
1786	DNMT1	0.438	0.759	C0007097	Carcinoma	group	C04	Neoplastic Process	0.3		2011	2011	1	0	CTD_human	1
1786	DNMT1	0.438	0.759	C0205641	Adenocarcinoma, Basal Cell	disease	C04	Neoplastic Process	0.3		2008	2008	1	0	CTD_human	1
1786	DNMT1	0.438	0.759	C0205642	Adenocarcinoma, Oxyphilic	disease	C04	Neoplastic Process	0.3		2008	2008	1	0	CTD_human	1
1786	DNMT1	0.438	0.759	C0205643	Carcinoma, Cribriform	disease	C04	Neoplastic Process	0.3		2008	2008	1	0	CTD_human	1
1786	DNMT1	0.438	0.759	C0205644	Carcinoma, Granular Cell	disease	C04	Neoplastic Process	0.3		2008	2008	1	0	CTD_human	1
1786	DNMT1	0.438	0.759	C0205645	Adenocarcinoma, Tubular	disease	C04	Neoplastic Process	0.3		2008	2008	1	0	CTD_human	1
1786	DNMT1	0.438	0.759	C0205696	Anaplastic carcinoma	disease	C04	Neoplastic Process	0.3		2011	2011	1	0	CTD_human	1
1786	DNMT1	0.438	0.759	C0205697	Carcinoma, Spindle-Cell	disease	C04	Neoplastic Process	0.3		2011	2011	1	0	CTD_human	1
1786	DNMT1	0.438	0.759	C0205698	Undifferentiated carcinoma	phenotype	C04	Neoplastic Process	0.3		2011	2011	1	0	CTD_human	1
1786	DNMT1	0.438	0.759	C0205699	Carcinomatosis	phenotype	C04	Neoplastic Process	0.3		2011	2011	1	0	CTD_human	1
843	CASP10	0.561	0.517	C0007114	Malignant neoplasm of skin	disease	C04;C17	Neoplastic Process	0.3		2009	2009	1	0	CTD_human	1
1786	DNMT1	0.438	0.759	C1708349	Hereditary Diffuse Gastric Cancer	disease	C04;C06	Neoplastic Process	0.3		2008	2011	2	0	CTD_human	1
1786	DNMT1	0.438	0.759	C2931852	Clear-cell metastatic renal cell carcinoma	disease	C04;C12;C13	Neoplastic Process	0.3		2017	2017	1	0	CTD_human	1
1788	DNMT3A	0.507	0.69	C2931852	Clear-cell metastatic renal cell carcinoma	disease	C04;C12;C13	Neoplastic Process	0.3		2017	2017	1	0	CTD_human	1
847	CAT	0.397	0.828	C0006826	Malignant Neoplasms	group	C04	Neoplastic Process	0.3		2011	2011	1	0	CTD_human	1
1789	DNMT3B	0.495	0.759	C0007097	Carcinoma	group	C04	Neoplastic Process	0.3		2011	2011	1	0	CTD_human	1
1789	DNMT3B	0.495	0.759	C0205696	Anaplastic carcinoma	disease	C04	Neoplastic Process	0.3		2011	2011	1	0	CTD_human	1
1789	DNMT3B	0.495	0.759	C0205697	Carcinoma, Spindle-Cell	disease	C04	Neoplastic Process	0.3		2011	2011	1	0	CTD_human	1
1789	DNMT3B	0.495	0.759	C0205698	Undifferentiated carcinoma	phenotype	C04	Neoplastic Process	0.3		2011	2011	1	0	CTD_human	1
1789	DNMT3B	0.495	0.759	C0205699	Carcinomatosis	phenotype	C04	Neoplastic Process	0.3		2011	2011	1	0	CTD_human	1
1789	DNMT3B	0.495	0.759	C1708349	Hereditary Diffuse Gastric Cancer	disease	C04;C06	Neoplastic Process	0.3		2011	2011	1	0	CTD_human	1
1794	DOCK2	0.799	0.138	C0279628	Adenocarcinoma Of Esophagus	disease	C04;C06	Neoplastic Process	0.3		2013	2013	1	0	CTD_human	1
858	CAV2	0.627	0.621	C0376358	Malignant neoplasm of prostate	disease	C04;C12	Neoplastic Process	0.3		2005	2005	1	0	CTD_human	1
1798	DPAGT1	0.63	0.483	C0009402	Colorectal Carcinoma	disease	C04;C06	Neoplastic Process	0.3		2016	2016	1	0	CTD_human	1
1798	DPAGT1	0.63	0.483	C1527249	Colorectal Cancer	disease	C04;C06	Neoplastic Process	0.3		2016	2016	1	0	CTD_human	1
1798	DPAGT1	0.63	0.483	C1708349	Hereditary Diffuse Gastric Cancer	disease	C04;C06	Neoplastic Process	0.3		2011	2011	1	0	CTD_human	1
883	KYAT1	0.785	0.138	C0740457	Malignant neoplasm of kidney	disease	C04;C12;C13	Neoplastic Process	0.3		2010	2010	1	0	CTD_human	1
1806	DPYD	0.52	0.69	C0746787	Cancer of Neck	disease	C04	Neoplastic Process	0.3		2009	2009	1	0	CTD_human	1
1806	DPYD	0.52	0.69	C0751177	Cancer of Head	disease	C04	Neoplastic Process	0.3		2009	2009	1	0	CTD_human	1
1806	DPYD	0.52	0.69	C1708349	Hereditary Diffuse Gastric Cancer	disease	C04;C06	Neoplastic Process	0.3		2005	2008	3	0	CTD_human	1
1808	DPYSL2	0.63	0.517	C1527249	Colorectal Cancer	disease	C04;C06	Neoplastic Process	0.3				0	0	UNIPROT	1
1813	DRD2	0.454	0.724	C0346300	Pituitary carcinoma	disease	C04;C10;C19	Neoplastic Process	0.3		2003	2003	1	0	CTD_human	1
894	CCND2	0.519	0.655	C0006826	Malignant Neoplasms	group	C04	Neoplastic Process	0.3				0	0	CGI	1
1834	DSPP	0.633	0.483	C0007137	Squamous cell carcinoma	disease	C04	Neoplastic Process	0.3		2011	2011	1	0	CTD_human	1
894	CCND2	0.519	0.655	C0007102	Malignant tumor of colon	disease	C04;C06	Neoplastic Process	0.3		2004	2004	1	0	CTD_human	1
1839	HBEGF	0.545	0.552	C1708349	Hereditary Diffuse Gastric Cancer	disease	C04;C06	Neoplastic Process	0.3		2005	2005	1	0	CTD_human	1
1840	DTX1	0.696	0.414	C0887833	Carcinoma, Pancreatic Ductal	disease	C04;C06;C19	Neoplastic Process	0.3		2009	2009	1	0	CTD_human	1
1848	DUSP6	0.548	0.724	C0007097	Carcinoma	group	C04	Neoplastic Process	0.3		2006	2006	1	0	CTD_human	1
1848	DUSP6	0.548	0.724	C0205696	Anaplastic carcinoma	disease	C04	Neoplastic Process	0.3		2006	2006	1	0	CTD_human	1
1848	DUSP6	0.548	0.724	C0205697	Carcinoma, Spindle-Cell	disease	C04	Neoplastic Process	0.3		2006	2006	1	0	CTD_human	1
1848	DUSP6	0.548	0.724	C0205698	Undifferentiated carcinoma	phenotype	C04	Neoplastic Process	0.3		2006	2006	1	0	CTD_human	1
1848	DUSP6	0.548	0.724	C0205699	Carcinomatosis	phenotype	C04	Neoplastic Process	0.3		2006	2006	1	0	CTD_human	1
1848	DUSP6	0.548	0.724	C1257925	Mammary Carcinoma, Animal	disease	C04;C22	Neoplastic Process	0.3		2006	2006	1	0	CTD_human	1
896	CCND3	0.58	0.517	C0006826	Malignant Neoplasms	group	C04	Neoplastic Process	0.3				0	0	CGI	1
1890	TYMP	0.513	0.655	C0007097	Carcinoma	group	C04	Neoplastic Process	0.3		2000	2003	2	0	CTD_human	1
1890	TYMP	0.513	0.655	C0205696	Anaplastic carcinoma	disease	C04	Neoplastic Process	0.3		2000	2003	2	0	CTD_human	1
1890	TYMP	0.513	0.655	C0205697	Carcinoma, Spindle-Cell	disease	C04	Neoplastic Process	0.3		2000	2003	2	0	CTD_human	1
1890	TYMP	0.513	0.655	C0205698	Undifferentiated carcinoma	phenotype	C04	Neoplastic Process	0.3		2000	2003	2	0	CTD_human	1
1890	TYMP	0.513	0.655	C0205699	Carcinomatosis	phenotype	C04	Neoplastic Process	0.3		2000	2003	2	0	CTD_human	1
898	CCNE1	0.59	0.517	C0006826	Malignant Neoplasms	group	C04	Neoplastic Process	0.3				0	0	CGI	1
1890	TYMP	0.513	0.655	C1708349	Hereditary Diffuse Gastric Cancer	disease	C04;C06	Neoplastic Process	0.3		2008	2008	1	0	CTD_human	1
1892	ECHS1	0.69	0.379	C1708349	Hereditary Diffuse Gastric Cancer	disease	C04;C06	Neoplastic Process	0.3		2009	2009	1	0	CTD_human	1
900	CCNG1	0.681	0.483	C0242379	Malignant neoplasm of lung	disease	C04;C08	Neoplastic Process	0.3		2006	2006	1	0	CTD_human	1
1896	EDA	0.582	0.621	C1527249	Colorectal Cancer	disease	C04;C06	Neoplastic Process	0.3				0	0	UNIPROT	1
1901	S1PR1	0.639	0.483	C0007097	Carcinoma	group	C04	Neoplastic Process	0.3		2002	2002	1	0	CTD_human	1
1901	S1PR1	0.639	0.483	C0205696	Anaplastic carcinoma	disease	C04	Neoplastic Process	0.3		2002	2002	1	0	CTD_human	1
1901	S1PR1	0.639	0.483	C0205697	Carcinoma, Spindle-Cell	disease	C04	Neoplastic Process	0.3		2002	2002	1	0	CTD_human	1
1901	S1PR1	0.639	0.483	C0205698	Undifferentiated carcinoma	phenotype	C04	Neoplastic Process	0.3		2002	2002	1	0	CTD_human	1
1901	S1PR1	0.639	0.483	C0205699	Carcinomatosis	phenotype	C04	Neoplastic Process	0.3		2002	2002	1	0	CTD_human	1
1901	S1PR1	0.639	0.483	C1257925	Mammary Carcinoma, Animal	disease	C04;C22	Neoplastic Process	0.3		2002	2002	1	0	CTD_human	1
914	CD2	0.672	0.414	C0006142	Malignant neoplasm of breast	disease	C04;C17	Neoplastic Process	0.3				0	0	UNIPROT	1
928	CD9	0.54	0.759	C0376358	Malignant neoplasm of prostate	disease	C04;C12	Neoplastic Process	0.3		2007	2007	1	0	CTD_human	1
1909	EDNRA	0.469	0.828	C0238301	Cancer of Nasopharynx	disease	C04;C07;C09	Neoplastic Process	0.3		2006	2006	1	0	CTD_human	1
1911	PHC1	0.676	0.552	C0740345	Germ Cell Cancer	disease	C04	Neoplastic Process	0.3		2005	2005	1	0	CTD_human	1
1911	PHC1	0.676	0.552	C0751364	Cancer, Embryonal	phenotype	C04	Neoplastic Process	0.3		2005	2005	1	0	CTD_human	1
1911	PHC1	0.676	0.552	C0751365	Cancer, Embryonal and Mixed	disease	C04	Neoplastic Process	0.3		2005	2005	1	0	CTD_human	1
1915	EEF1A1	0.63	0.448	C0007097	Carcinoma	group	C04	Neoplastic Process	0.3		2002	2002	1	0	CTD_human	1
1915	EEF1A1	0.63	0.448	C0205696	Anaplastic carcinoma	disease	C04	Neoplastic Process	0.3		2002	2002	1	0	CTD_human	1
1915	EEF1A1	0.63	0.448	C0205697	Carcinoma, Spindle-Cell	disease	C04	Neoplastic Process	0.3		2002	2002	1	0	CTD_human	1
1915	EEF1A1	0.63	0.448	C0205698	Undifferentiated carcinoma	phenotype	C04	Neoplastic Process	0.3		2002	2002	1	0	CTD_human	1
1915	EEF1A1	0.63	0.448	C0205699	Carcinomatosis	phenotype	C04	Neoplastic Process	0.3		2002	2002	1	0	CTD_human	1
1915	EEF1A1	0.63	0.448	C1257925	Mammary Carcinoma, Animal	disease	C04;C22	Neoplastic Process	0.3		2002	2002	1	0	CTD_human	1
1915	EEF1A1	0.63	0.448	C1708349	Hereditary Diffuse Gastric Cancer	disease	C04;C06	Neoplastic Process	0.3		2009	2009	1	0	CTD_human	1
1917	EEF1A2	0.51	0.69	C1708349	Hereditary Diffuse Gastric Cancer	disease	C04;C06	Neoplastic Process	0.3		2006	2006	1	0	CTD_human	1
987	LRBA	0.648	0.517	C0006142	Malignant neoplasm of breast	disease	C04;C17	Neoplastic Process	0.3				0	0	UNIPROT	1
1933	EEF1B2	0.834	0.207	C0678222	Breast Carcinoma	disease	C04;C17	Neoplastic Process	0.3		2011	2011	1	0	CTD_human	1
1938	EEF2	0.627	0.586	C0001418	Adenocarcinoma	group	C04	Neoplastic Process	0.3		2011	2011	1	0	CTD_human	1
1938	EEF2	0.627	0.586	C0007134	Renal Cell Carcinoma	disease	C04;C12;C13	Neoplastic Process	0.3		2004	2004	1	0	CTD_human	1
1938	EEF2	0.627	0.586	C0205641	Adenocarcinoma, Basal Cell	disease	C04	Neoplastic Process	0.3		2011	2011	1	0	CTD_human	1
1938	EEF2	0.627	0.586	C0205642	Adenocarcinoma, Oxyphilic	disease	C04	Neoplastic Process	0.3		2011	2011	1	0	CTD_human	1
1938	EEF2	0.627	0.586	C0205643	Carcinoma, Cribriform	disease	C04	Neoplastic Process	0.3		2011	2011	1	0	CTD_human	1
1938	EEF2	0.627	0.586	C0205644	Carcinoma, Granular Cell	disease	C04	Neoplastic Process	0.3		2011	2011	1	0	CTD_human	1
1938	EEF2	0.627	0.586	C0205645	Adenocarcinoma, Tubular	disease	C04	Neoplastic Process	0.3		2011	2011	1	0	CTD_human	1
1938	EEF2	0.627	0.586	C0279702	Conventional (Clear Cell) Renal Cell Carcinoma	disease	C04;C12;C13	Neoplastic Process	0.3		2004	2004	1	0	CTD_human	1
1938	EEF2	0.627	0.586	C0678222	Breast Carcinoma	disease	C04;C17	Neoplastic Process	0.3		2011	2011	1	0	CTD_human	1
1938	EEF2	0.627	0.586	C1266042	Chromophobe Renal Cell Carcinoma	disease	C04;C12;C13	Neoplastic Process	0.3		2004	2004	1	0	CTD_human	1
1938	EEF2	0.627	0.586	C1266043	Sarcomatoid Renal Cell Carcinoma	disease	C04;C12;C13	Neoplastic Process	0.3		2004	2004	1	0	CTD_human	1
1938	EEF2	0.627	0.586	C1266044	Collecting Duct Carcinoma of the Kidney	disease	C04;C12;C13	Neoplastic Process	0.3		2004	2004	1	0	CTD_human	1
1938	EEF2	0.627	0.586	C1306837	Papillary Renal Cell Carcinoma	disease	C04;C12;C13	Neoplastic Process	0.3		2004	2004	1	0	CTD_human	1
1948	EFNB2	0.621	0.552	C0032927	Precancerous Conditions	group	C04	Neoplastic Process	0.3		2009	2009	1	0	CTD_human	1
1950	EGF	0.386	0.897	C0205641	Adenocarcinoma, Basal Cell	disease	C04	Neoplastic Process	0.3		2013	2013	1	0	CTD_human	1
1950	EGF	0.386	0.897	C0205642	Adenocarcinoma, Oxyphilic	disease	C04	Neoplastic Process	0.3		2013	2013	1	0	CTD_human	1
1950	EGF	0.386	0.897	C0205643	Carcinoma, Cribriform	disease	C04	Neoplastic Process	0.3		2013	2013	1	0	CTD_human	1
1950	EGF	0.386	0.897	C0205644	Carcinoma, Granular Cell	disease	C04	Neoplastic Process	0.3		2013	2013	1	0	CTD_human	1
1950	EGF	0.386	0.897	C0205645	Adenocarcinoma, Tubular	disease	C04	Neoplastic Process	0.3		2013	2013	1	0	CTD_human	1
1950	EGF	0.386	0.897	C0279607	Adult Hepatocellular Carcinoma	disease		Neoplastic Process	0.3				0	0	ORPHANET	1
999	CDH1	0.432	0.759	C0220636	Malignant neoplasm of salivary gland	disease	C04;C07	Neoplastic Process	0.3		2007	2007	1	0	CTD_human	1
1000	CDH2	0.59	0.586	C0024623	Malignant neoplasm of stomach	disease	C04;C06	Neoplastic Process	0.3		2006	2006	1	0	CTD_human	1
1008	CDH10	0.799	0.207	C0006142	Malignant neoplasm of breast	disease	C04;C17	Neoplastic Process	0.3				0	0	UNIPROT	1
1010	CDH12	0.815	0.276	C0376358	Malignant neoplasm of prostate	disease	C04;C12	Neoplastic Process	0.3		2018	2018	1	0	CTD_human	1
1956	EGFR	0.325	0.862	C0154059	Carcinoma in situ of esophagus	disease		Neoplastic Process	0.3				0	0	CGI	1
1956	EGFR	0.325	0.862	C0205641	Adenocarcinoma, Basal Cell	disease	C04	Neoplastic Process	0.3		1989	2016	5	0	CTD_human	1
1956	EGFR	0.325	0.862	C0205642	Adenocarcinoma, Oxyphilic	disease	C04	Neoplastic Process	0.3		1989	2016	5	0	CTD_human	1
1956	EGFR	0.325	0.862	C0205643	Carcinoma, Cribriform	disease	C04	Neoplastic Process	0.3		1989	2016	5	0	CTD_human	1
1956	EGFR	0.325	0.862	C0205644	Carcinoma, Granular Cell	disease	C04	Neoplastic Process	0.3		1989	2016	5	0	CTD_human	1
1956	EGFR	0.325	0.862	C0238301	Cancer of Nasopharynx	disease	C04;C07;C09	Neoplastic Process	0.3		2013	2013	1	0	CTD_human	1
1012	CDH13	0.529	0.793	C0376358	Malignant neoplasm of prostate	disease	C04;C12	Neoplastic Process	0.3		2007	2008	2	0	CTD_human	1
1012	CDH13	0.529	0.793	C0546837	Malignant neoplasm of esophagus	disease	C04;C06	Neoplastic Process	0.3		2008	2008	1	0	CTD_human	1
1956	EGFR	0.325	0.862	C0346191	Carcinoma in situ of endometrium	disease		Neoplastic Process	0.3				0	0	CGI	1
1019	CDK4	0.449	0.724	C0024623	Malignant neoplasm of stomach	disease	C04;C06	Neoplastic Process	0.3		2011	2011	1	0	CTD_human	1
1956	EGFR	0.325	0.862	C0746787	Cancer of Neck	disease	C04	Neoplastic Process	0.3		2004	2013	3	0	CTD_human	1
1956	EGFR	0.325	0.862	C0751177	Cancer of Head	disease	C04	Neoplastic Process	0.3		2004	2013	3	0	CTD_human	1
1019	CDK4	0.449	0.724	C0750979	Primary malignant neoplasm of brain	disease	C04;C10	Neoplastic Process	0.3		2011	2011	1	0	CTD_human	1
1956	EGFR	0.325	0.862	C1257925	Mammary Carcinoma, Animal	disease	C04;C22	Neoplastic Process	0.3		1996	1996	1	0	CTD_human	1
1956	EGFR	0.325	0.862	C1708349	Hereditary Diffuse Gastric Cancer	disease	C04;C06	Neoplastic Process	0.3		2005	2012	3	0	CTD_human	1
1021	CDK6	0.508	0.69	C0006826	Malignant Neoplasms	group	C04	Neoplastic Process	0.3				0	0	CGI	1
1026	CDKN1A	0.415	0.724	C0006826	Malignant Neoplasms	group	C04	Neoplastic Process	0.3				0	0	CGI	1
1967	EIF2B1	0.701	0.414	C0152013	Adenocarcinoma of lung (disorder)	disease	C04;C08	Neoplastic Process	0.3		2016	2016	1	0	CTD_human	1
1969	EPHA2	0.526	0.69	C0278701	Gastric Adenocarcinoma	disease		Neoplastic Process	0.3		2007	2007	1	1	UNIPROT	1
1978	EIF4EBP1	0.529	0.793	C0032927	Precancerous Conditions	group	C04	Neoplastic Process	0.3		2016	2016	1	0	CTD_human	1
1981	EIF4G1	0.63	0.586	C1527249	Colorectal Cancer	disease	C04;C06	Neoplastic Process	0.3		2006	2006	1	1	UNIPROT	1
1027	CDKN1B	0.424	0.724	C0006826	Malignant Neoplasms	group	C04	Neoplastic Process	0.3				0	0	CGI	1
1984	EIF5A	0.633	0.483	C0007097	Carcinoma	group	C04	Neoplastic Process	0.3		2006	2006	1	0	CTD_human	1
1984	EIF5A	0.633	0.483	C0205696	Anaplastic carcinoma	disease	C04	Neoplastic Process	0.3		2006	2006	1	0	CTD_human	1
1984	EIF5A	0.633	0.483	C0205697	Carcinoma, Spindle-Cell	disease	C04	Neoplastic Process	0.3		2006	2006	1	0	CTD_human	1
1984	EIF5A	0.633	0.483	C0205698	Undifferentiated carcinoma	phenotype	C04	Neoplastic Process	0.3		2006	2006	1	0	CTD_human	1
1984	EIF5A	0.633	0.483	C0205699	Carcinomatosis	phenotype	C04	Neoplastic Process	0.3		2006	2006	1	0	CTD_human	1
1984	EIF5A	0.633	0.483	C1257925	Mammary Carcinoma, Animal	disease	C04;C22	Neoplastic Process	0.3		2006	2006	1	0	CTD_human	1
1999	ELF3	0.611	0.586	C0750952	Biliary Tract Cancer	disease	C04;C06	Neoplastic Process	0.3		2016	2016	1	0	CTD_human	1
2011	MARK2	0.554	0.655	C0010606	Adenoid Cystic Carcinoma	disease	C04	Neoplastic Process	0.3		2007	2007	1	0	CTD_human	1
1027	CDKN1B	0.424	0.724	C0345904	Malignant neoplasm of liver	disease	C04;C06	Neoplastic Process	0.3		2006	2006	1	0	CTD_human	1
2019	EN1	0.799	0.276	C0010606	Adenoid Cystic Carcinoma	disease	C04	Neoplastic Process	0.3		2007	2007	1	0	CTD_human	1
2023	ENO1	0.516	0.828	C0001418	Adenocarcinoma	group	C04	Neoplastic Process	0.3		2005	2005	1	0	CTD_human	1
2023	ENO1	0.516	0.828	C0007097	Carcinoma	group	C04	Neoplastic Process	0.3		2002	2002	1	0	CTD_human	1
2023	ENO1	0.516	0.828	C0007131	Non-Small Cell Lung Carcinoma	disease	C04;C08	Neoplastic Process	0.3		2007	2007	1	0	CTD_human	1
2023	ENO1	0.516	0.828	C0152013	Adenocarcinoma of lung (disorder)	disease	C04;C08	Neoplastic Process	0.3		2011	2016	2	0	CTD_human	1
2023	ENO1	0.516	0.828	C0205641	Adenocarcinoma, Basal Cell	disease	C04	Neoplastic Process	0.3		2005	2005	1	0	CTD_human	1
2023	ENO1	0.516	0.828	C0205642	Adenocarcinoma, Oxyphilic	disease	C04	Neoplastic Process	0.3		2005	2005	1	0	CTD_human	1
2023	ENO1	0.516	0.828	C0205643	Carcinoma, Cribriform	disease	C04	Neoplastic Process	0.3		2005	2005	1	0	CTD_human	1
2023	ENO1	0.516	0.828	C0205644	Carcinoma, Granular Cell	disease	C04	Neoplastic Process	0.3		2005	2005	1	0	CTD_human	1
2023	ENO1	0.516	0.828	C0205645	Adenocarcinoma, Tubular	disease	C04	Neoplastic Process	0.3		2005	2005	1	0	CTD_human	1
2023	ENO1	0.516	0.828	C0205696	Anaplastic carcinoma	disease	C04	Neoplastic Process	0.3		2002	2002	1	0	CTD_human	1
2023	ENO1	0.516	0.828	C0205697	Carcinoma, Spindle-Cell	disease	C04	Neoplastic Process	0.3		2002	2002	1	0	CTD_human	1
2023	ENO1	0.516	0.828	C0205698	Undifferentiated carcinoma	phenotype	C04	Neoplastic Process	0.3		2002	2002	1	0	CTD_human	1
2023	ENO1	0.516	0.828	C0205699	Carcinomatosis	phenotype	C04	Neoplastic Process	0.3		2002	2002	1	0	CTD_human	1
2023	ENO1	0.516	0.828	C1257925	Mammary Carcinoma, Animal	disease	C04;C22	Neoplastic Process	0.3		2002	2002	1	0	CTD_human	1
2023	ENO1	0.516	0.828	C1708349	Hereditary Diffuse Gastric Cancer	disease	C04;C06	Neoplastic Process	0.3		2005	2005	1	0	CTD_human	1
2030	SLC29A1	0.604	0.586	C1527249	Colorectal Cancer	disease	C04;C06	Neoplastic Process	0.3		2006	2006	1	1	UNIPROT	1
2033	EP300	0.489	0.828	C0007137	Squamous cell carcinoma	disease	C04	Neoplastic Process	0.3		2016	2016	1	0	CTD_human	1
2033	EP300	0.489	0.828	C0010606	Adenoid Cystic Carcinoma	disease	C04	Neoplastic Process	0.3		2013	2013	1	0	CTD_human	1
2033	EP300	0.489	0.828	C0149925	Small cell carcinoma of lung	disease	C04;C08	Neoplastic Process	0.3		2012	2012	1	0	CTD_human	1
2033	EP300	0.489	0.828	C0152013	Adenocarcinoma of lung (disorder)	disease	C04;C08	Neoplastic Process	0.3		2016	2016	1	0	CTD_human	1
2033	EP300	0.489	0.828	C0235974	Pancreatic carcinoma	disease	C04;C06;C19	Neoplastic Process	0.3				0	0	CGI	1
2033	EP300	0.489	0.828	C0858252	Breast adenocarcinoma	disease		Neoplastic Process	0.3				0	0	CGI	1
2033	EP300	0.489	0.828	C1319315	Adenocarcinoma of large intestine	disease		Neoplastic Process	0.3				0	0	CGI	1
1029	CDKN2A	0.321	0.828	C0750979	Primary malignant neoplasm of brain	disease	C04;C10	Neoplastic Process	0.3		2004	2007	2	0	CTD_human	1
1030	CDKN2B	0.438	0.759	C0006826	Malignant Neoplasms	group	C04	Neoplastic Process	0.3				0	0	CGI	1
2034	EPAS1	0.509	0.586	C1266042	Chromophobe Renal Cell Carcinoma	disease	C04;C12;C13	Neoplastic Process	0.3		2011	2011	1	0	CTD_human	1
2034	EPAS1	0.509	0.586	C1266043	Sarcomatoid Renal Cell Carcinoma	disease	C04;C12;C13	Neoplastic Process	0.3		2011	2011	1	0	CTD_human	1
2034	EPAS1	0.509	0.586	C1266044	Collecting Duct Carcinoma of the Kidney	disease	C04;C12;C13	Neoplastic Process	0.3		2011	2011	1	0	CTD_human	1
2034	EPAS1	0.509	0.586	C1306837	Papillary Renal Cell Carcinoma	disease	C04;C12;C13	Neoplastic Process	0.3		2011	2011	1	0	CTD_human	1
2042	EPHA3	0.552	0.586	C0149782	Squamous cell carcinoma of lung	disease		Neoplastic Process	0.3				0	0	UNIPROT	1
2042	EPHA3	0.552	0.586	C0152013	Adenocarcinoma of lung (disorder)	disease	C04;C08	Neoplastic Process	0.3				0	0	UNIPROT	1
2042	EPHA3	0.552	0.586	C0345958	Large cell carcinoma of lung	disease		Neoplastic Process	0.3				0	0	UNIPROT	1
2042	EPHA3	0.552	0.586	C1335302	Pancreatic Ductal Adenocarcinoma	disease		Neoplastic Process	0.3		2011	2011	1	1	UNIPROT	1
2043	EPHA4	0.609	0.586	C0699885	Carcinoma of bladder	disease		Neoplastic Process	0.3		2007	2007	1	1	UNIPROT	1
2044	EPHA5	0.743	0.241	C0149782	Squamous cell carcinoma of lung	disease		Neoplastic Process	0.3				0	0	UNIPROT	1
2044	EPHA5	0.743	0.241	C0345958	Large cell carcinoma of lung	disease		Neoplastic Process	0.3				0	0	UNIPROT	1
2045	EPHA7	0.659	0.379	C0149925	Small cell carcinoma of lung	disease	C04;C08	Neoplastic Process	0.3		2012	2012	1	0	CTD_human	1
2045	EPHA7	0.659	0.379	C1319315	Adenocarcinoma of large intestine	disease		Neoplastic Process	0.3				0	0	UNIPROT	1
2046	EPHA8	0.656	0.414	C0152013	Adenocarcinoma of lung (disorder)	disease	C04;C08	Neoplastic Process	0.3				0	0	UNIPROT	1
2046	EPHA8	0.656	0.414	C0278701	Gastric Adenocarcinoma	disease		Neoplastic Process	0.3				0	0	UNIPROT	1
2046	EPHA8	0.656	0.414	C3165106	Infiltrating duct carcinoma of female breast	disease		Neoplastic Process	0.3				0	0	UNIPROT	1
2047	EPHB1	0.6	0.724	C0278701	Gastric Adenocarcinoma	disease		Neoplastic Process	0.3				0	0	UNIPROT	1
2047	EPHB1	0.6	0.724	C0346167	Undifferentiated carcinoma of ovary	disease		Neoplastic Process	0.3				0	0	UNIPROT	1
2048	EPHB2	0.425	0.759	C0007112	Adenocarcinoma of prostate	disease		Neoplastic Process	0.3				0	0	CGI	1
1031	CDKN2C	0.573	0.483	C0006826	Malignant Neoplasms	group	C04	Neoplastic Process	0.3				0	0	CGI	1
2049	EPHB3	0.762	0.207	C0149925	Small cell carcinoma of lung	disease	C04;C08	Neoplastic Process	0.3				0	0	UNIPROT	1
1032	CDKN2D	0.584	0.655	C0024623	Malignant neoplasm of stomach	disease	C04;C06	Neoplastic Process	0.3		2006	2006	1	0	CTD_human	1
2050	EPHB4	0.569	0.586	C0278701	Gastric Adenocarcinoma	disease		Neoplastic Process	0.3		2007	2007	1	1	UNIPROT	1
2051	EPHB6	0.656	0.345	C1335167	Ovarian Mucinous Adenocarcinoma	disease		Neoplastic Process	0.3				0	0	UNIPROT	1
2051	EPHB6	0.656	0.345	C1527249	Colorectal Cancer	disease	C04;C06	Neoplastic Process	0.3				0	0	UNIPROT	1
2052	EPHX1	0.51	0.759	C0007097	Carcinoma	group	C04	Neoplastic Process	0.3		2002	2002	1	0	CTD_human	1
2052	EPHX1	0.51	0.759	C0205696	Anaplastic carcinoma	disease	C04	Neoplastic Process	0.3		2002	2002	1	0	CTD_human	1
2052	EPHX1	0.51	0.759	C0205697	Carcinoma, Spindle-Cell	disease	C04	Neoplastic Process	0.3		2002	2002	1	0	CTD_human	1
2052	EPHX1	0.51	0.759	C0205698	Undifferentiated carcinoma	phenotype	C04	Neoplastic Process	0.3		2002	2002	1	0	CTD_human	1
2052	EPHX1	0.51	0.759	C0205699	Carcinomatosis	phenotype	C04	Neoplastic Process	0.3		2002	2002	1	0	CTD_human	1
1040	CDS1	0.701	0.414	C0006142	Malignant neoplasm of breast	disease	C04;C17	Neoplastic Process	0.3				0	0	UNIPROT	1
2052	EPHX1	0.51	0.759	C1112155	Hereditary non-polyposis colorectal cancer syndrome	disease		Congenital Abnormality	0.3		1994	2015	3	0	CLINGEN	1
2052	EPHX1	0.51	0.759	C1257925	Mammary Carcinoma, Animal	disease	C04;C22	Neoplastic Process	0.3		2002	2002	1	0	CTD_human	1
2052	EPHX1	0.51	0.759	C1333990	Hereditary Nonpolyposis Colorectal Cancer	disease	C04;C06;C16;C18	Neoplastic Process	0.3		1994	2015	3	0	CLINGEN	1
2056	EPO	0.425	0.759	C0549473	Thyroid carcinoma	disease	C04;C19	Neoplastic Process	0.3		2006	2006	1	0	CTD_human	1
1066	CES1	0.63	0.655	C0242379	Malignant neoplasm of lung	disease	C04;C08	Neoplastic Process	0.3		2007	2007	2	0	CTD_human	1
2057	EPOR	0.555	0.552	C0549473	Thyroid carcinoma	disease	C04;C19	Neoplastic Process	0.3		2006	2006	1	0	CTD_human	1
1075	CTSC	0.6	0.586	C0024623	Malignant neoplasm of stomach	disease	C04;C06	Neoplastic Process	0.3		2011	2011	1	0	CTD_human	1
2064	ERBB2	0.352	0.862	C0007117	Basal cell carcinoma	disease	C04	Neoplastic Process	0.3		2016	2016	1	0	CTD_human	1
1107	CHD3	0.815	0.31	C0376358	Malignant neoplasm of prostate	disease	C04;C12	Neoplastic Process	0.3		2018	2018	1	0	CTD_human	1
2064	ERBB2	0.352	0.862	C0154060	Carcinoma in situ of stomach	disease		Neoplastic Process	0.3				0	0	CGI	1
2064	ERBB2	0.352	0.862	C0205641	Adenocarcinoma, Basal Cell	disease	C04	Neoplastic Process	0.3		2011	2012	2	0	CTD_human	1
2064	ERBB2	0.352	0.862	C0205642	Adenocarcinoma, Oxyphilic	disease	C04	Neoplastic Process	0.3		2011	2012	2	0	CTD_human	1
2064	ERBB2	0.352	0.862	C0205643	Carcinoma, Cribriform	disease	C04	Neoplastic Process	0.3		2011	2012	2	0	CTD_human	1
2064	ERBB2	0.352	0.862	C0205644	Carcinoma, Granular Cell	disease	C04	Neoplastic Process	0.3		2011	2012	2	0	CTD_human	1
1124	CHN2	0.785	0.379	C0345904	Malignant neoplasm of liver	disease	C04;C06	Neoplastic Process	0.3		2009	2009	1	0	CTD_human	1
2064	ERBB2	0.352	0.862	C0279702	Conventional (Clear Cell) Renal Cell Carcinoma	disease	C04;C12;C13	Neoplastic Process	0.3		2000	2000	1	0	CTD_human	1
1135	CHRNA2	0.727	0.31	C0242379	Malignant neoplasm of lung	disease	C04;C08	Neoplastic Process	0.3		2017	2017	1	0	CTD_human	1
2064	ERBB2	0.352	0.862	C1257925	Mammary Carcinoma, Animal	disease	C04;C22	Neoplastic Process	0.3		1996	1996	1	0	CTD_human	1
2064	ERBB2	0.352	0.862	C1266043	Sarcomatoid Renal Cell Carcinoma	disease	C04;C12;C13	Neoplastic Process	0.3		2000	2000	1	0	CTD_human	1
2064	ERBB2	0.352	0.862	C1306837	Papillary Renal Cell Carcinoma	disease	C04;C12;C13	Neoplastic Process	0.3		2000	2000	1	0	CTD_human	1
2064	ERBB2	0.352	0.862	C1368275	Pigmented Basal Cell Carcinoma	disease	C04	Neoplastic Process	0.3		2016	2016	1	0	CTD_human	1
2064	ERBB2	0.352	0.862	C1708349	Hereditary Diffuse Gastric Cancer	disease	C04;C06	Neoplastic Process	0.3		2005	2012	3	0	CTD_human	1
2064	ERBB2	0.352	0.862	C3150911	GASTRIC CANCER, INTESTINAL	disease		Neoplastic Process	0.3		2004	2007	2	1	UNIPROT	1
1144	CHRND	0.663	0.448	C0006142	Malignant neoplasm of breast	disease	C04;C17	Neoplastic Process	0.3				0	0	UNIPROT	1
1149	CIDEA	0.752	0.207	C0345904	Malignant neoplasm of liver	disease	C04;C06	Neoplastic Process	0.3		2015	2017	2	0	CTD_human	1
1158	CKM	0.815	0.241	C0007102	Malignant tumor of colon	disease	C04;C06	Neoplastic Process	0.3		2004	2004	1	0	CTD_human	1
1180	CLCN1	0.672	0.31	C0006142	Malignant neoplasm of breast	disease	C04;C17	Neoplastic Process	0.3		2006	2006	1	1	UNIPROT	1
1182	CLCN3	0.667	0.483	C0024623	Malignant neoplasm of stomach	disease	C04;C06	Neoplastic Process	0.3		2011	2011	1	0	CTD_human	1
2065	ERBB3	0.473	0.69	C0154060	Carcinoma in situ of stomach	disease		Neoplastic Process	0.3				0	0	CGI	1
2065	ERBB3	0.473	0.69	C0154091	Carcinoma in situ of bladder	disease		Neoplastic Process	0.3				0	0	CGI	1
1192	CLIC1	0.681	0.31	C0006142	Malignant neoplasm of breast	disease	C04;C17	Neoplastic Process	0.3		2011	2011	1	0	CTD_human	1
1200	TPP1	0.611	0.586	C0376358	Malignant neoplasm of prostate	disease	C04;C12	Neoplastic Process	0.3		2007	2007	1	0	CTD_human	1
2065	ERBB3	0.473	0.69	C1335167	Ovarian Mucinous Adenocarcinoma	disease		Neoplastic Process	0.3				0	0	UNIPROT	1
2065	ERBB3	0.473	0.69	C2931822	Nasopharyngeal carcinoma	disease	C04;C07;C09	Neoplastic Process	0.3		2015	2015	1	0	CTD_human	1
1201	CLN3	0.614	0.586	C0024623	Malignant neoplasm of stomach	disease	C04;C06	Neoplastic Process	0.3		2011	2011	1	0	CTD_human	1
1209	CLPTM1	0.773	0.207	C0346647	Malignant neoplasm of pancreas	disease	C04;C06;C19	Neoplastic Process	0.3		2015	2015	1	0	CTD_human	1
2066	ERBB4	0.494	0.69	C0149782	Squamous cell carcinoma of lung	disease		Neoplastic Process	0.3				0	0	UNIPROT	1
1212	CLTB	0.928	0.103	C0242379	Malignant neoplasm of lung	disease	C04;C08	Neoplastic Process	0.3		2017	2017	1	0	CTD_human	1
2066	ERBB4	0.494	0.69	C0858252	Breast adenocarcinoma	disease		Neoplastic Process	0.3				0	0	CGI	1
2066	ERBB4	0.494	0.69	C1319315	Adenocarcinoma of large intestine	disease		Neoplastic Process	0.3				0	0	UNIPROT	1
1233	CCR4	0.573	0.655	C0345904	Malignant neoplasm of liver	disease	C04;C06	Neoplastic Process	0.3		2009	2009	1	0	CTD_human	1
1260	CNGA2	0.928	0.138	C0006142	Malignant neoplasm of breast	disease	C04;C17	Neoplastic Process	0.3		2006	2006	1	2	UNIPROT	1
1266	CNN3	0.799	0.207	C0376358	Malignant neoplasm of prostate	disease	C04;C12	Neoplastic Process	0.3		2007	2007	1	0	CTD_human	1
1268	CNR1	0.47	0.69	C0346647	Malignant neoplasm of pancreas	disease	C04;C06;C19	Neoplastic Process	0.3		2006	2006	1	0	CTD_human	1
2067	ERCC1	0.463	0.724	C0740345	Germ Cell Cancer	disease	C04	Neoplastic Process	0.3		2010	2010	1	0	CTD_human	1
2067	ERCC1	0.463	0.724	C0751364	Cancer, Embryonal	phenotype	C04	Neoplastic Process	0.3		2010	2010	1	0	CTD_human	1
2067	ERCC1	0.463	0.724	C0751365	Cancer, Embryonal and Mixed	disease	C04	Neoplastic Process	0.3		2010	2010	1	0	CTD_human	1
2067	ERCC1	0.463	0.724	C1708349	Hereditary Diffuse Gastric Cancer	disease	C04;C06	Neoplastic Process	0.3		2011	2011	1	0	CTD_human	1
1269	CNR2	0.554	0.621	C0346647	Malignant neoplasm of pancreas	disease	C04;C06;C19	Neoplastic Process	0.3		2006	2006	1	0	CTD_human	1
1289	COL5A1	0.586	0.621	C0376358	Malignant neoplasm of prostate	disease	C04;C12	Neoplastic Process	0.3		2018	2018	1	0	CTD_human	1
2068	ERCC2	0.447	0.828	C0154091	Carcinoma in situ of bladder	disease		Neoplastic Process	0.3				0	0	CGI	1
1291	COL6A1	0.645	0.621	C0242379	Malignant neoplasm of lung	disease	C04;C08	Neoplastic Process	0.3		2013	2013	1	0	CTD_human	1
2068	ERCC2	0.447	0.828	C1708349	Hereditary Diffuse Gastric Cancer	disease	C04;C06	Neoplastic Process	0.3		2006	2006	1	0	CTD_human	1
1306	COL15A1	0.72	0.448	C0376358	Malignant neoplasm of prostate	disease	C04;C12	Neoplastic Process	0.3		2018	2018	1	0	CTD_human	1
2071	ERCC3	0.541	0.793	C0007137	Squamous cell carcinoma	disease	C04	Neoplastic Process	0.3				0	0	CGI	1
1310	COL19A1	1	0.069	C0006142	Malignant neoplasm of breast	disease	C04;C17	Neoplastic Process	0.3		2006	2006	1	1	UNIPROT	1
2072	ERCC4	0.503	0.724	C0740345	Germ Cell Cancer	disease	C04	Neoplastic Process	0.3		2010	2010	1	0	CTD_human	1
2072	ERCC4	0.503	0.724	C0751364	Cancer, Embryonal	phenotype	C04	Neoplastic Process	0.3		2010	2010	1	0	CTD_human	1
2072	ERCC4	0.503	0.724	C0751365	Cancer, Embryonal and Mixed	disease	C04	Neoplastic Process	0.3		2010	2010	1	0	CTD_human	1
1356	CP	0.5	0.586	C0007102	Malignant tumor of colon	disease	C04;C06	Neoplastic Process	0.3		2014	2014	1	0	CTD_human	1
2081	ERN1	0.588	0.69	C0278701	Gastric Adenocarcinoma	disease		Neoplastic Process	0.3		2007	2007	1	1	UNIPROT	1
2081	ERN1	0.588	0.69	C0279702	Conventional (Clear Cell) Renal Cell Carcinoma	disease	C04;C12;C13	Neoplastic Process	0.3				0	0	UNIPROT	1
2081	ERN1	0.588	0.69	C1335177	Ovarian Serous Adenocarcinoma	disease		Neoplastic Process	0.3				0	0	UNIPROT	1
1363	CPE	0.633	0.448	C0242379	Malignant neoplasm of lung	disease	C04;C08	Neoplastic Process	0.3		2017	2017	1	0	CTD_human	1
2091	FBL	0.681	0.276	C0152013	Adenocarcinoma of lung (disorder)	disease	C04;C08	Neoplastic Process	0.3		2016	2016	1	0	CTD_human	1
2099	ESR1	0.355	0.897	C0205641	Adenocarcinoma, Basal Cell	disease	C04	Neoplastic Process	0.3		2005	2012	2	0	CTD_human	1
2099	ESR1	0.355	0.897	C0205642	Adenocarcinoma, Oxyphilic	disease	C04	Neoplastic Process	0.3		2005	2012	2	0	CTD_human	1
2099	ESR1	0.355	0.897	C0205643	Carcinoma, Cribriform	disease	C04	Neoplastic Process	0.3		2005	2012	2	0	CTD_human	1
2099	ESR1	0.355	0.897	C0205644	Carcinoma, Granular Cell	disease	C04	Neoplastic Process	0.3		2005	2012	2	0	CTD_human	1
2099	ESR1	0.355	0.897	C0205696	Anaplastic carcinoma	disease	C04	Neoplastic Process	0.3		2005	2007	2	0	CTD_human	1
2099	ESR1	0.355	0.897	C0205697	Carcinoma, Spindle-Cell	disease	C04	Neoplastic Process	0.3		2005	2007	2	0	CTD_human	1
2099	ESR1	0.355	0.897	C0205698	Undifferentiated carcinoma	phenotype	C04	Neoplastic Process	0.3		2005	2007	2	0	CTD_human	1
2099	ESR1	0.355	0.897	C0205699	Carcinomatosis	phenotype	C04	Neoplastic Process	0.3		2005	2007	2	0	CTD_human	1
1366	CLDN7	0.555	0.655	C0376358	Malignant neoplasm of prostate	disease	C04;C12	Neoplastic Process	0.3		2007	2007	1	0	CTD_human	1
1375	CPT1B	0.701	0.31	C0345904	Malignant neoplasm of liver	disease	C04;C06	Neoplastic Process	0.3		2015	2015	1	0	CTD_human	1
1381	CRABP1	0.648	0.448	C0345904	Malignant neoplasm of liver	disease	C04;C06	Neoplastic Process	0.3		2009	2009	1	0	CTD_human	1
2099	ESR1	0.355	0.897	C1257925	Mammary Carcinoma, Animal	disease	C04;C22	Neoplastic Process	0.3		2005	2007	2	0	CTD_human	1
1386	ATF2	0.594	0.724	C0006826	Malignant Neoplasms	group	C04	Neoplastic Process	0.3		2013	2013	1	0	CTD_human	1
2100	ESR2	0.445	0.828	C0007097	Carcinoma	group	C04	Neoplastic Process	0.3		2005	2005	1	0	CTD_human	1
2100	ESR2	0.445	0.828	C0007138	Carcinoma, Transitional Cell	disease	C04	Neoplastic Process	0.3		2006	2006	1	0	CTD_human	1
2100	ESR2	0.445	0.828	C0205641	Adenocarcinoma, Basal Cell	disease	C04	Neoplastic Process	0.3		2007	2007	1	0	CTD_human	1
2100	ESR2	0.445	0.828	C0205642	Adenocarcinoma, Oxyphilic	disease	C04	Neoplastic Process	0.3		2007	2007	1	0	CTD_human	1
2100	ESR2	0.445	0.828	C0205643	Carcinoma, Cribriform	disease	C04	Neoplastic Process	0.3		2007	2007	1	0	CTD_human	1
2100	ESR2	0.445	0.828	C0205644	Carcinoma, Granular Cell	disease	C04	Neoplastic Process	0.3		2007	2007	1	0	CTD_human	1
2100	ESR2	0.445	0.828	C0205645	Adenocarcinoma, Tubular	disease	C04	Neoplastic Process	0.3		2007	2007	1	0	CTD_human	1
2100	ESR2	0.445	0.828	C0205696	Anaplastic carcinoma	disease	C04	Neoplastic Process	0.3		2005	2005	1	0	CTD_human	1
2100	ESR2	0.445	0.828	C0205697	Carcinoma, Spindle-Cell	disease	C04	Neoplastic Process	0.3		2005	2005	1	0	CTD_human	1
2100	ESR2	0.445	0.828	C0205698	Undifferentiated carcinoma	phenotype	C04	Neoplastic Process	0.3		2005	2005	1	0	CTD_human	1
2100	ESR2	0.445	0.828	C0205699	Carcinomatosis	phenotype	C04	Neoplastic Process	0.3		2005	2005	1	0	CTD_human	1
1387	CREBBP	0.451	0.862	C0005684	Malignant neoplasm of urinary bladder	disease	C04;C12;C13	Neoplastic Process	0.3		2011	2011	1	0	CTD_human	1
2100	ESR2	0.445	0.828	C1257925	Mammary Carcinoma, Animal	disease	C04;C22	Neoplastic Process	0.3		2005	2005	1	0	CTD_human	1
2100	ESR2	0.445	0.828	C1833921	Familial medullary thyroid carcinoma	disease	C04;C16;C19	Neoplastic Process	0.3				0	0	ORPHANET	1
2108	ETFA	0.611	0.655	C2239176	Liver carcinoma	disease	C04;C06	Neoplastic Process	0.3		2012	2012	1	0	CTD_human	1
2110	ETFDH	0.667	0.448	C1527249	Colorectal Cancer	disease	C04;C06	Neoplastic Process	0.3		2006	2006	1	1	UNIPROT	1
1409	CRYAA	0.663	0.345	C0006142	Malignant neoplasm of breast	disease	C04;C17	Neoplastic Process	0.3				0	0	UNIPROT	1
1410	CRYAB	0.546	0.621	C0007102	Malignant tumor of colon	disease	C04;C06	Neoplastic Process	0.3		2004	2004	1	0	CTD_human	1
1410	CRYAB	0.546	0.621	C0153349	Malignant neoplasm of tongue	disease	C04;C07	Neoplastic Process	0.3		2010	2010	1	0	CTD_human	1
1410	CRYAB	0.546	0.621	C0376358	Malignant neoplasm of prostate	disease	C04;C12	Neoplastic Process	0.3		2007	2007	1	0	CTD_human	1
1410	CRYAB	0.546	0.621	C0546837	Malignant neoplasm of esophagus	disease	C04;C06	Neoplastic Process	0.3		2005	2005	1	0	CTD_human	1
2122	MECOM	0.551	0.552	C0238301	Cancer of Nasopharynx	disease	C04;C07;C09	Neoplastic Process	0.3		2010	2010	1	0	CTD_human	1
1432	MAPK14	0.449	0.862	C0345904	Malignant neoplasm of liver	disease	C04;C06	Neoplastic Process	0.3		2007	2007	1	0	CTD_human	1
2149	F2R	0.478	0.759	C1708349	Hereditary Diffuse Gastric Cancer	disease	C04;C06	Neoplastic Process	0.3		2006	2006	1	0	CTD_human	1
1437	CSF2	0.356	0.966	C0345904	Malignant neoplasm of liver	disease	C04;C06	Neoplastic Process	0.3		2007	2007	1	0	CTD_human	1
1440	CSF3	0.421	0.828	C0007114	Malignant neoplasm of skin	disease	C04;C17	Neoplastic Process	0.3		1998	1998	1	0	CTD_human	1
2167	FABP4	0.59	0.552	C0007097	Carcinoma	group	C04	Neoplastic Process	0.3		2006	2006	1	0	CTD_human	1
2167	FABP4	0.59	0.552	C0205696	Anaplastic carcinoma	disease	C04	Neoplastic Process	0.3		2006	2006	1	0	CTD_human	1
2167	FABP4	0.59	0.552	C0205697	Carcinoma, Spindle-Cell	disease	C04	Neoplastic Process	0.3		2006	2006	1	0	CTD_human	1
2167	FABP4	0.59	0.552	C0205698	Undifferentiated carcinoma	phenotype	C04	Neoplastic Process	0.3		2006	2006	1	0	CTD_human	1
2167	FABP4	0.59	0.552	C0205699	Carcinomatosis	phenotype	C04	Neoplastic Process	0.3		2006	2006	1	0	CTD_human	1
2167	FABP4	0.59	0.552	C1257925	Mammary Carcinoma, Animal	disease	C04;C22	Neoplastic Process	0.3		2006	2006	1	0	CTD_human	1
1440	CSF3	0.421	0.828	C0345904	Malignant neoplasm of liver	disease	C04;C06	Neoplastic Process	0.3		1997	1997	1	0	CTD_human	1
1440	CSF3	0.421	0.828	C0546837	Malignant neoplasm of esophagus	disease	C04;C06	Neoplastic Process	0.3		1993	1993	1	0	CTD_human	1
2175	FANCA	0.567	0.621	C0007112	Adenocarcinoma of prostate	disease		Neoplastic Process	0.3				0	0	CGI	1
2175	FANCA	0.567	0.621	C0010606	Adenoid Cystic Carcinoma	disease	C04	Neoplastic Process	0.3		2007	2007	1	0	CTD_human	1
1457	CSNK2A1	0.619	0.655	C0007114	Malignant neoplasm of skin	disease	C04;C17	Neoplastic Process	0.3		2008	2008	1	0	CTD_human	1
1459	CSNK2A2	0.69	0.379	C0007114	Malignant neoplasm of skin	disease	C04;C17	Neoplastic Process	0.3		2008	2008	1	0	CTD_human	1
1460	CSNK2B	0.727	0.345	C0007114	Malignant neoplasm of skin	disease	C04;C17	Neoplastic Process	0.3		2008	2008	1	0	CTD_human	1
2176	FANCC	0.569	0.655	C0154091	Carcinoma in situ of bladder	disease		Neoplastic Process	0.3				0	0	CGI	1
1462	VCAN	0.523	0.759	C0220636	Malignant neoplasm of salivary gland	disease	C04;C07	Neoplastic Process	0.3		2007	2007	1	0	CTD_human	1
2176	FANCC	0.569	0.655	C0699885	Carcinoma of bladder	disease		Neoplastic Process	0.3				0	0	CGI	1
1463	NCAN	0.727	0.345	C0005684	Malignant neoplasm of urinary bladder	disease	C04;C12;C13	Neoplastic Process	0.3		2016	2016	1	0	CTD_human	1
2180	ACSL1	0.685	0.31	C0007097	Carcinoma	group	C04	Neoplastic Process	0.3		2006	2006	1	0	CTD_human	1
2180	ACSL1	0.685	0.31	C0205696	Anaplastic carcinoma	disease	C04	Neoplastic Process	0.3		2006	2006	1	0	CTD_human	1
2180	ACSL1	0.685	0.31	C0205697	Carcinoma, Spindle-Cell	disease	C04	Neoplastic Process	0.3		2006	2006	1	0	CTD_human	1
2180	ACSL1	0.685	0.31	C0205698	Undifferentiated carcinoma	phenotype	C04	Neoplastic Process	0.3		2006	2006	1	0	CTD_human	1
2180	ACSL1	0.685	0.31	C0205699	Carcinomatosis	phenotype	C04	Neoplastic Process	0.3		2006	2006	1	0	CTD_human	1
2180	ACSL1	0.685	0.31	C1257925	Mammary Carcinoma, Animal	disease	C04;C22	Neoplastic Process	0.3		2006	2006	1	0	CTD_human	1
2182	ACSL4	0.609	0.552	C0152013	Adenocarcinoma of lung (disorder)	disease	C04;C08	Neoplastic Process	0.3		2016	2016	1	0	CTD_human	1
2182	ACSL4	0.609	0.552	C1527249	Colorectal Cancer	disease	C04;C06	Neoplastic Process	0.3		2006	2006	1	1	UNIPROT	1
1469	CST1	0.707	0.345	C0376358	Malignant neoplasm of prostate	disease	C04;C12	Neoplastic Process	0.3		2010	2010	1	0	CTD_human	1
1472	CST4	0.928	0.138	C0006142	Malignant neoplasm of breast	disease	C04;C17	Neoplastic Process	0.3				0	0	UNIPROT	1
2189	FANCG	0.648	0.483	C1527249	Colorectal Cancer	disease	C04;C06	Neoplastic Process	0.3		2006	2006	1	1	UNIPROT	1
1496	CTNNA2	0.785	0.207	C0024623	Malignant neoplasm of stomach	disease	C04;C06	Neoplastic Process	0.3		2014	2014	1	0	CTD_human	1
2194	FASN	0.516	0.793	C0279626	Squamous cell carcinoma of esophagus	disease	C04;C06	Neoplastic Process	0.3		2018	2018	1	0	CTD_human	1
1499	CTNNB1	0.417	0.759	C0006826	Malignant Neoplasms	group	C04	Neoplastic Process	0.3				0	0	CGI	1
2195	FAT1	0.573	0.655	C0010606	Adenoid Cystic Carcinoma	disease	C04	Neoplastic Process	0.3		2007	2007	1	0	CTD_human	1
2195	FAT1	0.573	0.655	C0746787	Cancer of Neck	disease	C04	Neoplastic Process	0.3		2013	2013	1	0	CTD_human	1
2195	FAT1	0.573	0.655	C0751177	Cancer of Head	disease	C04	Neoplastic Process	0.3		2013	2013	1	0	CTD_human	1
2196	FAT2	0.886	0.138	C0279626	Squamous cell carcinoma of esophagus	disease	C04;C06	Neoplastic Process	0.3		2014	2014	1	0	CTD_human	1
2199	FBLN2	0.735	0.448	C0009402	Colorectal Carcinoma	disease	C04;C06	Neoplastic Process	0.3		2007	2007	1	0	CTD_human	1
2199	FBLN2	0.735	0.448	C1527249	Colorectal Cancer	disease	C04;C06	Neoplastic Process	0.3		2007	2007	1	0	CTD_human	1
1499	CTNNB1	0.417	0.759	C0153437	Malignant neoplasm of cecum	disease	C04;C06	Neoplastic Process	0.3		2004	2004	1	0	CTD_human	1
2202	EFEMP1	0.572	0.552	C0007097	Carcinoma	group	C04	Neoplastic Process	0.3		2002	2002	1	0	CTD_human	1
2202	EFEMP1	0.572	0.552	C0009402	Colorectal Carcinoma	disease	C04;C06	Neoplastic Process	0.3		2007	2007	1	0	CTD_human	1
2202	EFEMP1	0.572	0.552	C0205641	Adenocarcinoma, Basal Cell	disease	C04	Neoplastic Process	0.3		2007	2007	1	0	CTD_human	1
2202	EFEMP1	0.572	0.552	C0205642	Adenocarcinoma, Oxyphilic	disease	C04	Neoplastic Process	0.3		2007	2007	1	0	CTD_human	1
2202	EFEMP1	0.572	0.552	C0205643	Carcinoma, Cribriform	disease	C04	Neoplastic Process	0.3		2007	2007	1	0	CTD_human	1
2202	EFEMP1	0.572	0.552	C0205644	Carcinoma, Granular Cell	disease	C04	Neoplastic Process	0.3		2007	2007	1	0	CTD_human	1
2202	EFEMP1	0.572	0.552	C0205645	Adenocarcinoma, Tubular	disease	C04	Neoplastic Process	0.3		2007	2007	1	0	CTD_human	1
2202	EFEMP1	0.572	0.552	C0205696	Anaplastic carcinoma	disease	C04	Neoplastic Process	0.3		2002	2002	1	0	CTD_human	1
2202	EFEMP1	0.572	0.552	C0205697	Carcinoma, Spindle-Cell	disease	C04	Neoplastic Process	0.3		2002	2002	1	0	CTD_human	1
2202	EFEMP1	0.572	0.552	C0205698	Undifferentiated carcinoma	phenotype	C04	Neoplastic Process	0.3		2002	2002	1	0	CTD_human	1
2202	EFEMP1	0.572	0.552	C0205699	Carcinomatosis	phenotype	C04	Neoplastic Process	0.3		2002	2002	1	0	CTD_human	1
1499	CTNNB1	0.417	0.759	C0153633	Malignant neoplasm of brain	disease	C04;C10	Neoplastic Process	0.3				0	0	CGI	1
2202	EFEMP1	0.572	0.552	C1257925	Mammary Carcinoma, Animal	disease	C04;C22	Neoplastic Process	0.3		2002	2002	1	0	CTD_human	1
2202	EFEMP1	0.572	0.552	C1527249	Colorectal Cancer	disease	C04;C06	Neoplastic Process	0.3		2007	2007	1	0	CTD_human	1
2203	FBP1	0.667	0.379	C1708349	Hereditary Diffuse Gastric Cancer	disease	C04;C06	Neoplastic Process	0.3		2012	2012	1	0	CTD_human	1
2219	FCN1	0.743	0.345	C1527249	Colorectal Cancer	disease	C04;C06	Neoplastic Process	0.3				0	0	UNIPROT	1
2220	FCN2	0.584	0.793	C1527249	Colorectal Cancer	disease	C04;C06	Neoplastic Process	0.3				0	0	UNIPROT	1
2222	FDFT1	0.642	0.552	C2239176	Liver carcinoma	disease	C04;C06	Neoplastic Process	0.3		2011	2011	1	0	CTD_human	1
2241	FER	0.696	0.379	C0149925	Small cell carcinoma of lung	disease	C04;C08	Neoplastic Process	0.3				0	0	UNIPROT	1
2241	FER	0.696	0.379	C0346163	Endometrioid carcinoma ovary	disease		Neoplastic Process	0.3				0	0	UNIPROT	1
1514	CTSL	0.518	0.655	C0024623	Malignant neoplasm of stomach	disease	C04;C06	Neoplastic Process	0.3		2006	2006	1	0	CTD_human	1
1523	CUX1	0.52	0.655	C0006826	Malignant Neoplasms	group	C04	Neoplastic Process	0.3				0	0	CGI	1
1523	CUX1	0.52	0.655	C0007103	Malignant neoplasm of endometrium	disease		Neoplastic Process	0.3				0	0	CGI	1
2248	FGF3	0.554	0.69	C0858252	Breast adenocarcinoma	disease		Neoplastic Process	0.3				0	0	CGI	1
2249	FGF4	0.616	0.483	C0858252	Breast adenocarcinoma	disease		Neoplastic Process	0.3				0	0	CGI	1
2254	FGF9	0.577	0.621	C0205641	Adenocarcinoma, Basal Cell	disease	C04	Neoplastic Process	0.3		2010	2010	1	0	CTD_human	1
2254	FGF9	0.577	0.621	C0205642	Adenocarcinoma, Oxyphilic	disease	C04	Neoplastic Process	0.3		2010	2010	1	0	CTD_human	1
2254	FGF9	0.577	0.621	C0205643	Carcinoma, Cribriform	disease	C04	Neoplastic Process	0.3		2010	2010	1	0	CTD_human	1
2254	FGF9	0.577	0.621	C0205644	Carcinoma, Granular Cell	disease	C04	Neoplastic Process	0.3		2010	2010	1	0	CTD_human	1
2254	FGF9	0.577	0.621	C0205645	Adenocarcinoma, Tubular	disease	C04	Neoplastic Process	0.3		2010	2010	1	0	CTD_human	1
1545	CYP1B1	0.489	0.69	C0153381	Malignant neoplasm of mouth	disease	C04;C07	Neoplastic Process	0.3		2012	2012	1	0	CTD_human	1
1548	CYP2A6	0.546	0.69	C0024623	Malignant neoplasm of stomach	disease	C04;C06	Neoplastic Process	0.3		2002	2011	2	0	CTD_human	1
2260	FGFR1	0.388	0.759	C0345958	Large cell carcinoma of lung	disease		Neoplastic Process	0.3				0	0	UNIPROT	1
2260	FGFR1	0.388	0.759	C0858252	Breast adenocarcinoma	disease		Neoplastic Process	0.3				0	0	CGI	1
2260	FGFR1	0.388	0.759	C3165106	Infiltrating duct carcinoma of female breast	disease		Neoplastic Process	0.3				0	1	UNIPROT	1
2260	FGFR1	0.388	0.759	C3887461	Head and Neck Carcinoma	disease		Neoplastic Process	0.3				0	0	CGI	1
1548	CYP2A6	0.546	0.69	C0376358	Malignant neoplasm of prostate	disease	C04;C12	Neoplastic Process	0.3		2012	2012	1	0	CTD_human	1
1557	CYP2C19	0.501	0.793	C0376358	Malignant neoplasm of prostate	disease	C04;C12	Neoplastic Process	0.3		2012	2012	1	0	CTD_human	1
2261	FGFR3	0.417	0.759	C0154091	Carcinoma in situ of bladder	disease		Neoplastic Process	0.3				0	0	CGI	1
2261	FGFR3	0.417	0.759	C0851140	Carcinoma in situ of uterine cervix	disease	C04	Neoplastic Process	0.3				0	0	CGI	1
2261	FGFR3	0.417	0.759	C3463918	EMBRYONAL CELL CARCINOMA	disease		Neoplastic Process	0.3		2009	2009	1	1	UNIPROT	1
1559	CYP2C9	0.542	0.759	C0153633	Malignant neoplasm of brain	disease	C04;C10	Neoplastic Process	0.3		2006	2006	1	0	CTD_human	1
1559	CYP2C9	0.542	0.759	C0750979	Primary malignant neoplasm of brain	disease	C04;C10	Neoplastic Process	0.3		2006	2006	1	0	CTD_human	1
1562	CYP2C18	0.69	0.517	C0376358	Malignant neoplasm of prostate	disease	C04;C12	Neoplastic Process	0.3		2012	2012	1	0	CTD_human	1
2263	FGFR2	0.398	0.759	C0154060	Carcinoma in situ of stomach	disease		Neoplastic Process	0.3				0	0	CGI	1
2263	FGFR2	0.398	0.759	C0346191	Carcinoma in situ of endometrium	disease		Neoplastic Process	0.3				0	0	CGI	1
2263	FGFR2	0.398	0.759	C1708349	Hereditary Diffuse Gastric Cancer	disease	C04;C06	Neoplastic Process	0.3		2012	2012	2	0	CTD_human	1
2263	FGFR2	0.398	0.759	C3805278	Extrahepatic Cholangiocarcinoma	disease	C04	Neoplastic Process	0.3		2016	2016	1	0	CTD_human	1
2263	FGFR2	0.398	0.759	C3887461	Head and Neck Carcinoma	disease		Neoplastic Process	0.3				0	0	CGI	1
2264	FGFR4	0.507	0.655	C0010606	Adenoid Cystic Carcinoma	disease	C04	Neoplastic Process	0.3		2013	2013	1	0	CTD_human	1
1571	CYP2E1	0.473	0.759	C0345904	Malignant neoplasm of liver	disease	C04;C06	Neoplastic Process	0.3		2007	2007	1	0	CTD_human	1
2266	FGG	0.681	0.379	C1708349	Hereditary Diffuse Gastric Cancer	disease	C04;C06	Neoplastic Process	0.3		2009	2009	1	0	CTD_human	1
2271	FH	0.533	0.69	C0206695	Carcinoma, Neuroendocrine	group	C04	Neoplastic Process	0.3				0	0	GENOMICS_ENGLAND	1
2271	FH	0.533	0.69	C0476089	Endometrial Carcinoma	disease	C04;C13	Neoplastic Process	0.3				0	0	GENOMICS_ENGLAND	1
1580	CYP4B1	0.762	0.276	C0005684	Malignant neoplasm of urinary bladder	disease	C04;C12;C13	Neoplastic Process	0.3		2008	2008	1	0	CTD_human	1
2272	FHIT	0.45	0.828	C0007097	Carcinoma	group	C04	Neoplastic Process	0.3		2005	2005	1	0	CTD_human	1
1585	CYP11B2	0.572	0.483	C0376358	Malignant neoplasm of prostate	disease	C04;C12	Neoplastic Process	0.3		2016	2016	1	0	CTD_human	1
2272	FHIT	0.45	0.828	C0205697	Carcinoma, Spindle-Cell	disease	C04	Neoplastic Process	0.3		2005	2005	1	0	CTD_human	1
2272	FHIT	0.45	0.828	C0205698	Undifferentiated carcinoma	phenotype	C04	Neoplastic Process	0.3		2005	2005	1	0	CTD_human	1
2272	FHIT	0.45	0.828	C0205699	Carcinomatosis	phenotype	C04	Neoplastic Process	0.3		2005	2005	1	0	CTD_human	1
2272	FHIT	0.45	0.828	C0751571	Cancer of Urinary Tract	disease	C04;C12;C13	Neoplastic Process	0.3		2013	2013	1	0	CTD_human	1
2272	FHIT	0.45	0.828	C1333985	Hereditary Clear Cell Renal Cell Carcinoma	phenotype		Neoplastic Process	0.3				0	0	ORPHANET	1
2272	FHIT	0.45	0.828	C1708349	Hereditary Diffuse Gastric Cancer	disease	C04;C06	Neoplastic Process	0.3		2003	2003	1	0	CTD_human	1
2280	FKBP1A	0.707	0.414	C0279626	Squamous cell carcinoma of esophagus	disease	C04;C06	Neoplastic Process	0.3		2011	2011	1	0	CTD_human	1
1588	CYP19A1	0.482	0.69	C0546837	Malignant neoplasm of esophagus	disease	C04;C06	Neoplastic Process	0.3		2011	2011	1	0	CTD_human	1
2286	FKBP2	0.834	0.172	C1708349	Hereditary Diffuse Gastric Cancer	disease	C04;C06	Neoplastic Process	0.3		2011	2011	1	0	CTD_human	1
2305	FOXM1	0.484	0.724	C0032927	Precancerous Conditions	group	C04	Neoplastic Process	0.3		2003	2003	1	0	CTD_human	1
1592	CYP26A1	0.636	0.414	C0007102	Malignant tumor of colon	disease	C04;C06	Neoplastic Process	0.3		2006	2006	1	0	CTD_human	1
1592	CYP26A1	0.636	0.414	C0546837	Malignant neoplasm of esophagus	disease	C04;C06	Neoplastic Process	0.3		2008	2008	1	0	CTD_human	1
2309	FOXO3	0.489	0.759	C0010606	Adenoid Cystic Carcinoma	disease	C04	Neoplastic Process	0.3		2013	2013	1	0	CTD_human	1
1608	DGKG	0.834	0.241	C0006142	Malignant neoplasm of breast	disease	C04;C17	Neoplastic Process	0.3				0	0	UNIPROT	1
1612	DAPK1	0.513	0.655	C0153633	Malignant neoplasm of brain	disease	C04;C10	Neoplastic Process	0.3		2007	2007	1	0	CTD_human	1
1612	DAPK1	0.513	0.655	C0220636	Malignant neoplasm of salivary gland	disease	C04;C07	Neoplastic Process	0.3		2007	2007	1	0	CTD_human	1
2318	FLNC	0.624	0.448	C0009402	Colorectal Carcinoma	disease	C04;C06	Neoplastic Process	0.3		2011	2011	1	0	CTD_human	1
2318	FLNC	0.624	0.448	C1527249	Colorectal Cancer	disease	C04;C06	Neoplastic Process	0.3		2011	2011	1	0	CTD_human	1
1612	DAPK1	0.513	0.655	C0750979	Primary malignant neoplasm of brain	disease	C04;C10	Neoplastic Process	0.3		2007	2007	1	0	CTD_human	1
2321	FLT1	0.453	0.793	C0279680	Transitional cell carcinoma of bladder	disease		Neoplastic Process	0.3				0	0	UNIPROT	1
2321	FLT1	0.453	0.793	C0279702	Conventional (Clear Cell) Renal Cell Carcinoma	disease	C04;C12;C13	Neoplastic Process	0.3		2006	2006	1	0	CTD_human	1
2321	FLT1	0.453	0.793	C1266042	Chromophobe Renal Cell Carcinoma	disease	C04;C12;C13	Neoplastic Process	0.3		2006	2006	1	0	CTD_human	1
2321	FLT1	0.453	0.793	C1266043	Sarcomatoid Renal Cell Carcinoma	disease	C04;C12;C13	Neoplastic Process	0.3		2006	2006	1	0	CTD_human	1
2321	FLT1	0.453	0.793	C1266044	Collecting Duct Carcinoma of the Kidney	disease	C04;C12;C13	Neoplastic Process	0.3		2006	2006	1	0	CTD_human	1
2321	FLT1	0.453	0.793	C1306837	Papillary Renal Cell Carcinoma	disease	C04;C12;C13	Neoplastic Process	0.3		2006	2006	1	0	CTD_human	1
2324	FLT4	0.51	0.724	C0279702	Conventional (Clear Cell) Renal Cell Carcinoma	disease	C04;C12;C13	Neoplastic Process	0.3		2007	2007	1	1	UNIPROT	1
2335	FN1	0.399	0.828	C0007097	Carcinoma	group	C04	Neoplastic Process	0.3		2002	2002	1	0	CTD_human	1
2335	FN1	0.399	0.828	C0205697	Carcinoma, Spindle-Cell	disease	C04	Neoplastic Process	0.3		2002	2002	1	0	CTD_human	1
2335	FN1	0.399	0.828	C0205699	Carcinomatosis	phenotype	C04	Neoplastic Process	0.3		2002	2002	1	0	CTD_human	1
1627	DBN1	0.69	0.414	C0006142	Malignant neoplasm of breast	disease	C04;C17	Neoplastic Process	0.3				0	0	UNIPROT	1
2335	FN1	0.399	0.828	C1257925	Mammary Carcinoma, Animal	disease	C04;C22	Neoplastic Process	0.3		2002	2002	1	0	CTD_human	1
1642	DDB1	0.735	0.448	C0024623	Malignant neoplasm of stomach	disease	C04;C06	Neoplastic Process	0.3		2011	2011	1	0	CTD_human	1
2475	MTOR	0.399	0.793	C0154091	Carcinoma in situ of bladder	disease		Neoplastic Process	0.3				0	0	CGI	1
2475	MTOR	0.399	0.793	C0205641	Adenocarcinoma, Basal Cell	disease	C04	Neoplastic Process	0.3		2008	2008	1	0	CTD_human	1
2475	MTOR	0.399	0.793	C0205642	Adenocarcinoma, Oxyphilic	disease	C04	Neoplastic Process	0.3		2008	2008	1	0	CTD_human	1
2475	MTOR	0.399	0.793	C0205643	Carcinoma, Cribriform	disease	C04	Neoplastic Process	0.3		2008	2008	1	0	CTD_human	1
2475	MTOR	0.399	0.793	C0205644	Carcinoma, Granular Cell	disease	C04	Neoplastic Process	0.3		2008	2008	1	0	CTD_human	1
2475	MTOR	0.399	0.793	C0205645	Adenocarcinoma, Tubular	disease	C04	Neoplastic Process	0.3		2008	2008	1	0	CTD_human	1
2475	MTOR	0.399	0.793	C0262584	Carcinoma, Small Cell	disease	C04	Neoplastic Process	0.3		2011	2011	1	0	CTD_human	1
2475	MTOR	0.399	0.793	C0345958	Large cell carcinoma of lung	disease		Neoplastic Process	0.3				0	0	UNIPROT	1
1670	DEFA5	0.743	0.345	C0007102	Malignant tumor of colon	disease	C04;C06	Neoplastic Process	0.3		2005	2005	1	0	CTD_human	1
2475	MTOR	0.399	0.793	C1266042	Chromophobe Renal Cell Carcinoma	disease	C04;C12;C13	Neoplastic Process	0.3		2013	2013	1	0	CTD_human	1
2475	MTOR	0.399	0.793	C1266043	Sarcomatoid Renal Cell Carcinoma	disease	C04;C12;C13	Neoplastic Process	0.3		2013	2013	1	0	CTD_human	1
2475	MTOR	0.399	0.793	C1266044	Collecting Duct Carcinoma of the Kidney	disease	C04;C12;C13	Neoplastic Process	0.3		2013	2013	1	0	CTD_human	1
2475	MTOR	0.399	0.793	C1306837	Papillary Renal Cell Carcinoma	disease	C04;C12;C13	Neoplastic Process	0.3		2013	2013	1	0	CTD_human	1
2475	MTOR	0.399	0.793	C1335167	Ovarian Mucinous Adenocarcinoma	disease		Neoplastic Process	0.3				0	0	UNIPROT	1
2495	FTH1	0.627	0.517	C0032927	Precancerous Conditions	group	C04	Neoplastic Process	0.3		2012	2012	1	0	CTD_human	1
1674	DES	0.503	0.759	C0024623	Malignant neoplasm of stomach	disease	C04;C06	Neoplastic Process	0.3		2009	2009	1	0	CTD_human	1
2520	GAST	0.512	0.69	C0205641	Adenocarcinoma, Basal Cell	disease	C04	Neoplastic Process	0.3		1986	1986	1	0	CTD_human	1
2520	GAST	0.512	0.69	C0205642	Adenocarcinoma, Oxyphilic	disease	C04	Neoplastic Process	0.3		1986	1986	1	0	CTD_human	1
2520	GAST	0.512	0.69	C0205643	Carcinoma, Cribriform	disease	C04	Neoplastic Process	0.3		1986	1986	1	0	CTD_human	1
2520	GAST	0.512	0.69	C0205644	Carcinoma, Granular Cell	disease	C04	Neoplastic Process	0.3		1986	1986	1	0	CTD_human	1
2520	GAST	0.512	0.69	C0205645	Adenocarcinoma, Tubular	disease	C04	Neoplastic Process	0.3		1986	1986	1	0	CTD_human	1
2520	GAST	0.512	0.69	C1708349	Hereditary Diffuse Gastric Cancer	disease	C04;C06	Neoplastic Process	0.3		2005	2005	1	0	CTD_human	1
1735	DIO3	0.663	0.517	C0006142	Malignant neoplasm of breast	disease	C04;C17	Neoplastic Process	0.3		2015	2015	1	0	CTD_human	1
2534	FYN	0.594	0.621	C0149782	Squamous cell carcinoma of lung	disease		Neoplastic Process	0.3				0	0	UNIPROT	1
2534	FYN	0.594	0.621	C1708349	Hereditary Diffuse Gastric Cancer	disease	C04;C06	Neoplastic Process	0.3		2006	2006	1	0	CTD_human	1
1756	DMD	0.477	0.724	C0006142	Malignant neoplasm of breast	disease	C04;C17	Neoplastic Process	0.3				0	0	UNIPROT	1
1761	DMRT1	0.592	0.414	C0153594	Malignant neoplasm of testis	disease	C04;C12;C19	Neoplastic Process	0.3		2010	2010	1	0	CTD_human	1
2543	GAGE1	0.743	0.172	C0001418	Adenocarcinoma	group	C04	Neoplastic Process	0.3		2004	2004	1	0	CTD_human	1
2543	GAGE1	0.743	0.172	C0205641	Adenocarcinoma, Basal Cell	disease	C04	Neoplastic Process	0.3		2004	2004	1	0	CTD_human	1
2543	GAGE1	0.743	0.172	C0205642	Adenocarcinoma, Oxyphilic	disease	C04	Neoplastic Process	0.3		2004	2004	1	0	CTD_human	1
2543	GAGE1	0.743	0.172	C0205643	Carcinoma, Cribriform	disease	C04	Neoplastic Process	0.3		2004	2004	1	0	CTD_human	1
2543	GAGE1	0.743	0.172	C0205644	Carcinoma, Granular Cell	disease	C04	Neoplastic Process	0.3		2004	2004	1	0	CTD_human	1
2543	GAGE1	0.743	0.172	C0205645	Adenocarcinoma, Tubular	disease	C04	Neoplastic Process	0.3		2004	2004	1	0	CTD_human	1
1770	DNAH9	0.857	0.241	C0006142	Malignant neoplasm of breast	disease	C04;C17	Neoplastic Process	0.3		2006	2006	1	1	UNIPROT	1
2547	XRCC6	0.586	0.621	C0152013	Adenocarcinoma of lung (disorder)	disease	C04;C08	Neoplastic Process	0.3		2016	2016	1	0	CTD_human	1
1775	DNASE1L2	0.928	0.103	C0376358	Malignant neoplasm of prostate	disease	C04;C12	Neoplastic Process	0.3		2007	2007	1	0	CTD_human	1
2553	GABPB1	0.928	0.138	C1527249	Colorectal Cancer	disease	C04;C06	Neoplastic Process	0.3				0	0	UNIPROT	1
1776	DNASE1L3	0.645	0.483	C0006142	Malignant neoplasm of breast	disease	C04;C17	Neoplastic Process	0.3		2006	2011	2	2	UNIPROT	1
2559	GABRA6	0.672	0.379	C1527249	Colorectal Cancer	disease	C04;C06	Neoplastic Process	0.3				0	0	UNIPROT	1
1776	DNASE1L3	0.645	0.483	C0242379	Malignant neoplasm of lung	disease	C04;C08	Neoplastic Process	0.3		2011	2011	1	0	CTD_human	1
2588	GALNS	0.616	0.655	C1527249	Colorectal Cancer	disease	C04;C06	Neoplastic Process	0.3				0	0	UNIPROT	1
2597	GAPDH	0.484	0.793	C0152013	Adenocarcinoma of lung (disorder)	disease	C04;C08	Neoplastic Process	0.3		2016	2016	1	0	CTD_human	1
2618	GART	0.735	0.483	C0152013	Adenocarcinoma of lung (disorder)	disease	C04;C08	Neoplastic Process	0.3		2016	2016	1	0	CTD_human	1
2620	GAS2	0.834	0.172	C0010606	Adenoid Cystic Carcinoma	disease	C04	Neoplastic Process	0.3		2007	2007	1	0	CTD_human	1
2621	GAS6	0.554	0.621	C0010606	Adenoid Cystic Carcinoma	disease	C04	Neoplastic Process	0.3		2007	2007	1	0	CTD_human	1
2625	GATA3	0.477	0.793	C0007097	Carcinoma	group	C04	Neoplastic Process	0.3		2006	2006	1	0	CTD_human	1
2625	GATA3	0.477	0.793	C0205696	Anaplastic carcinoma	disease	C04	Neoplastic Process	0.3		2006	2006	1	0	CTD_human	1
2625	GATA3	0.477	0.793	C0205697	Carcinoma, Spindle-Cell	disease	C04	Neoplastic Process	0.3		2006	2006	1	0	CTD_human	1
2625	GATA3	0.477	0.793	C0205698	Undifferentiated carcinoma	phenotype	C04	Neoplastic Process	0.3		2006	2006	1	0	CTD_human	1
2625	GATA3	0.477	0.793	C0205699	Carcinomatosis	phenotype	C04	Neoplastic Process	0.3		2006	2006	1	0	CTD_human	1
2625	GATA3	0.477	0.793	C0858252	Breast adenocarcinoma	disease		Neoplastic Process	0.3				0	0	CGI	1
2625	GATA3	0.477	0.793	C1257925	Mammary Carcinoma, Animal	disease	C04;C22	Neoplastic Process	0.3		2006	2006	1	0	CTD_human	1
2628	GATM	0.672	0.517	C0007097	Carcinoma	group	C04	Neoplastic Process	0.3		2006	2006	1	0	CTD_human	1
2628	GATM	0.672	0.517	C0205696	Anaplastic carcinoma	disease	C04	Neoplastic Process	0.3		2006	2006	1	0	CTD_human	1
2628	GATM	0.672	0.517	C0205697	Carcinoma, Spindle-Cell	disease	C04	Neoplastic Process	0.3		2006	2006	1	0	CTD_human	1
2628	GATM	0.672	0.517	C0205698	Undifferentiated carcinoma	phenotype	C04	Neoplastic Process	0.3		2006	2006	1	0	CTD_human	1
2628	GATM	0.672	0.517	C0205699	Carcinomatosis	phenotype	C04	Neoplastic Process	0.3		2006	2006	1	0	CTD_human	1
2628	GATM	0.672	0.517	C1257925	Mammary Carcinoma, Animal	disease	C04;C22	Neoplastic Process	0.3		2006	2006	1	0	CTD_human	1
1796	DOK1	0.707	0.345	C0242379	Malignant neoplasm of lung	disease	C04;C08	Neoplastic Process	0.3		2010	2010	1	0	CTD_human	1
1796	DOK1	0.707	0.345	C1140680	Malignant neoplasm of ovary	disease	C04;C13;C19	Neoplastic Process	0.3		2012	2012	1	0	CTD_human	1
1798	DPAGT1	0.63	0.483	C0006142	Malignant neoplasm of breast	disease	C04;C17	Neoplastic Process	0.3				0	0	UNIPROT	1
2662	GDF10	0.69	0.276	C0678222	Breast Carcinoma	disease	C04;C17	Neoplastic Process	0.3		2013	2013	1	0	CTD_human	1
2665	GDI2	0.928	0.138	C0279626	Squamous cell carcinoma of esophagus	disease	C04;C06	Neoplastic Process	0.3		2011	2011	1	0	CTD_human	1
1798	DPAGT1	0.63	0.483	C0024623	Malignant neoplasm of stomach	disease	C04;C06	Neoplastic Process	0.3		2011	2011	1	0	CTD_human	1
2678	GGT1	0.557	0.759	C0007097	Carcinoma	group	C04	Neoplastic Process	0.3		2002	2002	1	0	CTD_human	1
2678	GGT1	0.557	0.759	C0205696	Anaplastic carcinoma	disease	C04	Neoplastic Process	0.3		2002	2002	1	0	CTD_human	1
2678	GGT1	0.557	0.759	C0205697	Carcinoma, Spindle-Cell	disease	C04	Neoplastic Process	0.3		2002	2002	1	0	CTD_human	1
2678	GGT1	0.557	0.759	C0205698	Undifferentiated carcinoma	phenotype	C04	Neoplastic Process	0.3		2002	2002	1	0	CTD_human	1
2678	GGT1	0.557	0.759	C0205699	Carcinomatosis	phenotype	C04	Neoplastic Process	0.3		2002	2002	1	0	CTD_human	1
1806	DPYD	0.52	0.69	C0006826	Malignant Neoplasms	group	C04	Neoplastic Process	0.3				0	0	CGI	1
2678	GGT1	0.557	0.759	C1257925	Mammary Carcinoma, Animal	disease	C04;C22	Neoplastic Process	0.3		2002	2002	1	0	CTD_human	1
2688	GH1	0.438	0.793	C0346300	Pituitary carcinoma	disease	C04;C10;C19	Neoplastic Process	0.3		2010	2010	1	0	CTD_human	1
2692	GHRHR	0.633	0.448	C1527249	Colorectal Cancer	disease	C04;C06	Neoplastic Process	0.3				0	0	UNIPROT	1
2693	GHSR	0.565	0.621	C0751075	Cancer of Digestive System	group	C04;C06	Neoplastic Process	0.3		2008	2008	1	0	CTD_human	1
2696	GIPR	0.685	0.414	C0007131	Non-Small Cell Lung Carcinoma	disease	C04;C08	Neoplastic Process	0.3		2007	2007	1	0	CTD_human	1
2705	GJB1	0.527	0.621	C0032927	Precancerous Conditions	group	C04	Neoplastic Process	0.3		1990	1990	1	0	CTD_human	1
2705	GJB1	0.527	0.621	C0279702	Conventional (Clear Cell) Renal Cell Carcinoma	disease	C04;C12;C13	Neoplastic Process	0.3		2008	2008	1	0	CTD_human	1
2705	GJB1	0.527	0.621	C1266042	Chromophobe Renal Cell Carcinoma	disease	C04;C12;C13	Neoplastic Process	0.3		2008	2008	1	0	CTD_human	1
2705	GJB1	0.527	0.621	C1266043	Sarcomatoid Renal Cell Carcinoma	disease	C04;C12;C13	Neoplastic Process	0.3		2008	2008	1	0	CTD_human	1
2705	GJB1	0.527	0.621	C1266044	Collecting Duct Carcinoma of the Kidney	disease	C04;C12;C13	Neoplastic Process	0.3		2008	2008	1	0	CTD_human	1
2705	GJB1	0.527	0.621	C1306837	Papillary Renal Cell Carcinoma	disease	C04;C12;C13	Neoplastic Process	0.3		2008	2008	1	0	CTD_human	1
1857	DVL3	0.609	0.552	C0006142	Malignant neoplasm of breast	disease	C04;C17	Neoplastic Process	0.3				0	0	UNIPROT	1
2736	GLI2	0.504	0.759	C1368275	Pigmented Basal Cell Carcinoma	disease	C04	Neoplastic Process	0.3		2000	2000	1	0	CTD_human	1
1892	ECHS1	0.69	0.379	C0024623	Malignant neoplasm of stomach	disease	C04;C06	Neoplastic Process	0.3		2009	2009	1	0	CTD_human	1
2737	GLI3	0.485	0.724	C1708349	Hereditary Diffuse Gastric Cancer	disease	C04;C06	Neoplastic Process	0.3		2014	2014	1	0	CTD_human	1
2739	GLO1	0.592	0.621	C0279626	Squamous cell carcinoma of esophagus	disease	C04;C06	Neoplastic Process	0.3		2011	2011	1	0	CTD_human	1
1894	ECT2	0.676	0.414	C0006142	Malignant neoplasm of breast	disease	C04;C17	Neoplastic Process	0.3				0	0	UNIPROT	1
2771	GNAI2	0.656	0.414	C0007097	Carcinoma	group	C04	Neoplastic Process	0.3		2006	2006	1	0	CTD_human	1
2771	GNAI2	0.656	0.414	C0205696	Anaplastic carcinoma	disease	C04	Neoplastic Process	0.3		2006	2006	1	0	CTD_human	1
2771	GNAI2	0.656	0.414	C0205697	Carcinoma, Spindle-Cell	disease	C04	Neoplastic Process	0.3		2006	2006	1	0	CTD_human	1
2771	GNAI2	0.656	0.414	C0205698	Undifferentiated carcinoma	phenotype	C04	Neoplastic Process	0.3		2006	2006	1	0	CTD_human	1
2771	GNAI2	0.656	0.414	C0205699	Carcinomatosis	phenotype	C04	Neoplastic Process	0.3		2006	2006	1	0	CTD_human	1
2771	GNAI2	0.656	0.414	C0678222	Breast Carcinoma	disease	C04;C17	Neoplastic Process	0.3		2010	2010	1	0	CTD_human	1
2771	GNAI2	0.656	0.414	C1257925	Mammary Carcinoma, Animal	disease	C04;C22	Neoplastic Process	0.3		2006	2006	1	0	CTD_human	1
1915	EEF1A1	0.63	0.448	C0024623	Malignant neoplasm of stomach	disease	C04;C06	Neoplastic Process	0.3		2009	2009	1	0	CTD_human	1
2778	GNAS	0.443	0.793	C0750887	Adrenal Cancer	disease	C04;C19	Neoplastic Process	0.3		2014	2014	1	0	CTD_human	1
2778	GNAS	0.443	0.793	C3805278	Extrahepatic Cholangiocarcinoma	disease	C04	Neoplastic Process	0.3		2012	2012	1	0	CTD_human	1
1933	EEF1B2	0.834	0.207	C0006142	Malignant neoplasm of breast	disease	C04;C17	Neoplastic Process	0.3		2011	2011	1	0	CTD_human	1
1938	EEF2	0.627	0.586	C0006142	Malignant neoplasm of breast	disease	C04;C17	Neoplastic Process	0.3		2011	2011	1	0	CTD_human	1
2791	GNG11	0.857	0.172	C0152013	Adenocarcinoma of lung (disorder)	disease	C04;C08	Neoplastic Process	0.3		2014	2014	1	0	CTD_human	1
2796	GNRH1	0.541	0.552	C0750887	Adrenal Cancer	disease	C04;C19	Neoplastic Process	0.3		2009	2009	1	0	CTD_human	1
2798	GNRHR	0.559	0.517	C0750887	Adrenal Cancer	disease	C04;C19	Neoplastic Process	0.3		2009	2009	1	0	CTD_human	1
1938	EEF2	0.627	0.586	C0242379	Malignant neoplasm of lung	disease	C04;C08	Neoplastic Process	0.3		2011	2011	1	0	CTD_human	1
1948	EFNB2	0.621	0.552	C0242379	Malignant neoplasm of lung	disease	C04;C08	Neoplastic Process	0.3		2017	2017	1	0	CTD_human	1
1948	EFNB2	0.621	0.552	C0345904	Malignant neoplasm of liver	disease	C04;C06	Neoplastic Process	0.3		2009	2009	1	0	CTD_human	1
2832	NPBWR2	1	0.069	C1527249	Colorectal Cancer	disease	C04;C06	Neoplastic Process	0.3		2006	2006	1	1	UNIPROT	1
2846	LPAR4	0.928	0.069	C0238463	Papillary thyroid carcinoma	disease	C04;C19	Neoplastic Process	0.3				0	0	ORPHANET	1
2870	GRK6	0.762	0.379	C0278701	Gastric Adenocarcinoma	disease		Neoplastic Process	0.3		2007	2007	1	1	UNIPROT	1
2870	GRK6	0.762	0.379	C3165106	Infiltrating duct carcinoma of female breast	disease		Neoplastic Process	0.3				0	0	UNIPROT	1
2876	GPX1	0.498	0.759	C0007138	Carcinoma, Transitional Cell	disease	C04	Neoplastic Process	0.3		2004	2004	1	0	CTD_human	1
2876	GPX1	0.498	0.759	C0746787	Cancer of Neck	disease	C04	Neoplastic Process	0.3		2005	2005	1	0	CTD_human	1
2876	GPX1	0.498	0.759	C0751177	Cancer of Head	disease	C04	Neoplastic Process	0.3		2005	2005	1	0	CTD_human	1
2878	GPX3	0.575	0.586	C0205641	Adenocarcinoma, Basal Cell	disease	C04	Neoplastic Process	0.3		2011	2011	1	0	CTD_human	1
2878	GPX3	0.575	0.586	C0205642	Adenocarcinoma, Oxyphilic	disease	C04	Neoplastic Process	0.3		2011	2011	1	0	CTD_human	1
2878	GPX3	0.575	0.586	C0205643	Carcinoma, Cribriform	disease	C04	Neoplastic Process	0.3		2011	2011	1	0	CTD_human	1
2878	GPX3	0.575	0.586	C0205644	Carcinoma, Granular Cell	disease	C04	Neoplastic Process	0.3		2011	2011	1	0	CTD_human	1
2878	GPX3	0.575	0.586	C0205645	Adenocarcinoma, Tubular	disease	C04	Neoplastic Process	0.3		2011	2011	1	0	CTD_human	1
1962	EHHADH	0.685	0.414	C0376358	Malignant neoplasm of prostate	disease	C04;C12	Neoplastic Process	0.3		2018	2018	1	0	CTD_human	1
2886	GRB7	0.63	0.414	C0001418	Adenocarcinoma	group	C04	Neoplastic Process	0.3		2011	2011	1	0	CTD_human	1
2886	GRB7	0.63	0.414	C0007134	Renal Cell Carcinoma	disease	C04;C12;C13	Neoplastic Process	0.3		2013	2013	1	0	CTD_human	1
2886	GRB7	0.63	0.414	C0205641	Adenocarcinoma, Basal Cell	disease	C04	Neoplastic Process	0.3		2011	2011	1	0	CTD_human	1
2886	GRB7	0.63	0.414	C0205642	Adenocarcinoma, Oxyphilic	disease	C04	Neoplastic Process	0.3		2011	2011	1	0	CTD_human	1
2886	GRB7	0.63	0.414	C0205643	Carcinoma, Cribriform	disease	C04	Neoplastic Process	0.3		2011	2011	1	0	CTD_human	1
2886	GRB7	0.63	0.414	C0205644	Carcinoma, Granular Cell	disease	C04	Neoplastic Process	0.3		2011	2011	1	0	CTD_human	1
2886	GRB7	0.63	0.414	C0205645	Adenocarcinoma, Tubular	disease	C04	Neoplastic Process	0.3		2011	2011	1	0	CTD_human	1
2886	GRB7	0.63	0.414	C0279702	Conventional (Clear Cell) Renal Cell Carcinoma	disease	C04;C12;C13	Neoplastic Process	0.3		2013	2013	1	0	CTD_human	1
1978	EIF4EBP1	0.529	0.793	C0740457	Malignant neoplasm of kidney	disease	C04;C12;C13	Neoplastic Process	0.3		2012	2012	1	0	CTD_human	1
2886	GRB7	0.63	0.414	C1266042	Chromophobe Renal Cell Carcinoma	disease	C04;C12;C13	Neoplastic Process	0.3		2013	2013	1	0	CTD_human	1
2886	GRB7	0.63	0.414	C1266043	Sarcomatoid Renal Cell Carcinoma	disease	C04;C12;C13	Neoplastic Process	0.3		2013	2013	1	0	CTD_human	1
2886	GRB7	0.63	0.414	C1266044	Collecting Duct Carcinoma of the Kidney	disease	C04;C12;C13	Neoplastic Process	0.3		2013	2013	1	0	CTD_human	1
2886	GRB7	0.63	0.414	C1306837	Papillary Renal Cell Carcinoma	disease	C04;C12;C13	Neoplastic Process	0.3		2013	2013	1	0	CTD_human	1
2894	GRID1	0.762	0.276	C0009402	Colorectal Carcinoma	disease	C04;C06	Neoplastic Process	0.3		2011	2011	1	0	CTD_human	1
2894	GRID1	0.762	0.276	C1527249	Colorectal Cancer	disease	C04;C06	Neoplastic Process	0.3		2011	2011	1	0	CTD_human	1
2895	GRID2	0.672	0.345	C1527249	Colorectal Cancer	disease	C04;C06	Neoplastic Process	0.3				0	0	UNIPROT	1
1983	EIF5	0.785	0.241	C0006142	Malignant neoplasm of breast	disease	C04;C17	Neoplastic Process	0.3				0	0	UNIPROT	1
1990	CELA1	0.743	0.241	C0006142	Malignant neoplasm of breast	disease	C04;C17	Neoplastic Process	0.3				0	0	UNIPROT	1
2899	GRIK3	0.727	0.379	C0149925	Small cell carcinoma of lung	disease	C04;C08	Neoplastic Process	0.3		2012	2012	1	0	CTD_human	1
2899	GRIK3	0.727	0.379	C1527249	Colorectal Cancer	disease	C04;C06	Neoplastic Process	0.3		2006	2006	1	1	UNIPROT	1
2903	GRIN2A	0.577	0.414	C1527249	Colorectal Cancer	disease	C04;C06	Neoplastic Process	0.3		2008	2008	1	0	CTD_human	1
2011	MARK2	0.554	0.655	C0220636	Malignant neoplasm of salivary gland	disease	C04;C07	Neoplastic Process	0.3		2007	2007	1	0	CTD_human	1
2911	GRM1	0.555	0.586	C1527249	Colorectal Cancer	disease	C04;C06	Neoplastic Process	0.3				0	0	UNIPROT	1
2918	GRM8	0.672	0.345	C0149925	Small cell carcinoma of lung	disease	C04;C08	Neoplastic Process	0.3		2012	2012	1	0	CTD_human	1
2014	EMP3	0.681	0.241	C0376358	Malignant neoplasm of prostate	disease	C04;C12	Neoplastic Process	0.3		2005	2005	1	0	CTD_human	1
2920	CXCL2	0.555	0.69	C0678222	Breast Carcinoma	disease	C04;C17	Neoplastic Process	0.3		2006	2006	1	0	CTD_human	1
2019	EN1	0.799	0.276	C0220636	Malignant neoplasm of salivary gland	disease	C04;C07	Neoplastic Process	0.3		2007	2007	1	0	CTD_human	1
2922	GRP	0.527	0.586	C0746787	Cancer of Neck	disease	C04	Neoplastic Process	0.3		2004	2004	1	0	CTD_human	1
2922	GRP	0.527	0.586	C0751177	Cancer of Head	disease	C04	Neoplastic Process	0.3		2004	2004	1	0	CTD_human	1
2023	ENO1	0.516	0.828	C0153381	Malignant neoplasm of mouth	disease	C04;C07	Neoplastic Process	0.3		2005	2005	1	0	CTD_human	1
2023	ENO1	0.516	0.828	C0546837	Malignant neoplasm of esophagus	disease	C04;C06	Neoplastic Process	0.3		2005	2005	1	0	CTD_human	1
2026	ENO2	0.559	0.724	C0005684	Malignant neoplasm of urinary bladder	disease	C04;C12;C13	Neoplastic Process	0.3		2012	2012	1	0	CTD_human	1
2937	GSS	0.648	0.586	C0007097	Carcinoma	group	C04	Neoplastic Process	0.3		2002	2002	1	0	CTD_human	1
2937	GSS	0.648	0.586	C0205696	Anaplastic carcinoma	disease	C04	Neoplastic Process	0.3		2002	2002	1	0	CTD_human	1
2937	GSS	0.648	0.586	C0205697	Carcinoma, Spindle-Cell	disease	C04	Neoplastic Process	0.3		2002	2002	1	0	CTD_human	1
2937	GSS	0.648	0.586	C0205698	Undifferentiated carcinoma	phenotype	C04	Neoplastic Process	0.3		2002	2002	1	0	CTD_human	1
2937	GSS	0.648	0.586	C0205699	Carcinomatosis	phenotype	C04	Neoplastic Process	0.3		2002	2002	1	0	CTD_human	1
2937	GSS	0.648	0.586	C1257925	Mammary Carcinoma, Animal	disease	C04;C22	Neoplastic Process	0.3		2002	2002	1	0	CTD_human	1
2033	EP300	0.489	0.828	C0005684	Malignant neoplasm of urinary bladder	disease	C04;C12;C13	Neoplastic Process	0.3		2011	2011	1	0	CTD_human	1
2941	GSTA4	0.752	0.31	C0032927	Precancerous Conditions	group	C04	Neoplastic Process	0.3		2010	2010	1	0	CTD_human	1
2034	EPAS1	0.509	0.586	C0438413	Malignant neoplasm of aortic body and other paraganglia	disease		Neoplastic Process	0.3		2013	2016	3	0	CLINGEN	1
2042	EPHA3	0.552	0.586	C0006826	Malignant Neoplasms	group	C04	Neoplastic Process	0.3				0	0	CGI	1
2944	GSTM1	0.403	0.828	C1266042	Chromophobe Renal Cell Carcinoma	disease	C04;C12;C13	Neoplastic Process	0.3		2008	2016	2	0	CTD_human	1
2944	GSTM1	0.403	0.828	C1266043	Sarcomatoid Renal Cell Carcinoma	disease	C04;C12;C13	Neoplastic Process	0.3		2008	2016	2	0	CTD_human	1
2944	GSTM1	0.403	0.828	C1266044	Collecting Duct Carcinoma of the Kidney	disease	C04;C12;C13	Neoplastic Process	0.3		2008	2016	2	0	CTD_human	1
2944	GSTM1	0.403	0.828	C1306837	Papillary Renal Cell Carcinoma	disease	C04;C12;C13	Neoplastic Process	0.3		2008	2016	2	0	CTD_human	1
2052	EPHX1	0.51	0.759	C0007114	Malignant neoplasm of skin	disease	C04;C17	Neoplastic Process	0.3		2016	2016	1	0	CTD_human	1
2950	GSTP1	0.406	0.828	C0007097	Carcinoma	group	C04	Neoplastic Process	0.3		2001	2001	1	0	CTD_human	1
2950	GSTP1	0.406	0.828	C0205696	Anaplastic carcinoma	disease	C04	Neoplastic Process	0.3		2001	2001	1	0	CTD_human	1
2950	GSTP1	0.406	0.828	C0205697	Carcinoma, Spindle-Cell	disease	C04	Neoplastic Process	0.3		2001	2001	1	0	CTD_human	1
2950	GSTP1	0.406	0.828	C0205698	Undifferentiated carcinoma	phenotype	C04	Neoplastic Process	0.3		2001	2001	1	0	CTD_human	1
2950	GSTP1	0.406	0.828	C0205699	Carcinomatosis	phenotype	C04	Neoplastic Process	0.3		2001	2001	1	0	CTD_human	1
2063	NR2F6	0.762	0.138	C0006142	Malignant neoplasm of breast	disease	C04;C17	Neoplastic Process	0.3		2002	2002	1	0	CTD_human	1
2950	GSTP1	0.406	0.828	C0279702	Conventional (Clear Cell) Renal Cell Carcinoma	disease	C04;C12;C13	Neoplastic Process	0.3		2004	2004	1	0	CTD_human	1
2950	GSTP1	0.406	0.828	C1266042	Chromophobe Renal Cell Carcinoma	disease	C04;C12;C13	Neoplastic Process	0.3		2004	2004	1	0	CTD_human	1
2950	GSTP1	0.406	0.828	C1266043	Sarcomatoid Renal Cell Carcinoma	disease	C04;C12;C13	Neoplastic Process	0.3		2004	2004	1	0	CTD_human	1
2950	GSTP1	0.406	0.828	C1266044	Collecting Duct Carcinoma of the Kidney	disease	C04;C12;C13	Neoplastic Process	0.3		2004	2004	1	0	CTD_human	1
2950	GSTP1	0.406	0.828	C1708349	Hereditary Diffuse Gastric Cancer	disease	C04;C06	Neoplastic Process	0.3		2011	2011	2	0	CTD_human	1
2952	GSTT1	0.419	0.862	C0007097	Carcinoma	group	C04	Neoplastic Process	0.3		2010	2010	1	0	CTD_human	1
2952	GSTT1	0.419	0.862	C0205696	Anaplastic carcinoma	disease	C04	Neoplastic Process	0.3		2010	2010	1	0	CTD_human	1
2952	GSTT1	0.419	0.862	C0205697	Carcinoma, Spindle-Cell	disease	C04	Neoplastic Process	0.3		2010	2010	1	0	CTD_human	1
2952	GSTT1	0.419	0.862	C0205698	Undifferentiated carcinoma	phenotype	C04	Neoplastic Process	0.3		2010	2010	1	0	CTD_human	1
2952	GSTT1	0.419	0.862	C0205699	Carcinomatosis	phenotype	C04	Neoplastic Process	0.3		2010	2010	1	0	CTD_human	1
2952	GSTT1	0.419	0.862	C0279702	Conventional (Clear Cell) Renal Cell Carcinoma	disease	C04;C12;C13	Neoplastic Process	0.3		2008	2016	2	0	CTD_human	1
2952	GSTT1	0.419	0.862	C1266042	Chromophobe Renal Cell Carcinoma	disease	C04;C12;C13	Neoplastic Process	0.3		2008	2016	2	0	CTD_human	1
2952	GSTT1	0.419	0.862	C1266043	Sarcomatoid Renal Cell Carcinoma	disease	C04;C12;C13	Neoplastic Process	0.3		2008	2016	2	0	CTD_human	1
2952	GSTT1	0.419	0.862	C1266044	Collecting Duct Carcinoma of the Kidney	disease	C04;C12;C13	Neoplastic Process	0.3		2008	2016	2	0	CTD_human	1
2952	GSTT1	0.419	0.862	C1306837	Papillary Renal Cell Carcinoma	disease	C04;C12;C13	Neoplastic Process	0.3		2008	2016	2	0	CTD_human	1
2956	MSH6	0.495	0.586	C0152013	Adenocarcinoma of lung (disorder)	disease	C04;C08	Neoplastic Process	0.3		2011	2011	1	0	CTD_human	1
2956	MSH6	0.495	0.586	C0346191	Carcinoma in situ of endometrium	disease		Neoplastic Process	0.3				0	0	CGI	1
2956	MSH6	0.495	0.586	C1112155	Hereditary non-polyposis colorectal cancer syndrome	disease		Congenital Abnormality	0.3				0	0	ORPHANET	1
2956	MSH6	0.495	0.586	C2931456	Prostate cancer, familial	disease	C04;C12	Neoplastic Process	0.3		2017	2017	1	0	GENOMICS_ENGLAND	1
2959	GTF2B	0.834	0.241	C1527249	Colorectal Cancer	disease	C04;C06	Neoplastic Process	0.3		2006	2006	1	1	UNIPROT	1
2977	GUCY1A2	0.857	0.103	C0009402	Colorectal Carcinoma	disease	C04;C06	Neoplastic Process	0.3		2008	2011	2	0	CTD_human	1
2977	GUCY1A2	0.857	0.103	C0678222	Breast Carcinoma	disease	C04;C17	Neoplastic Process	0.3		2008	2008	1	0	CTD_human	1
2065	ERBB3	0.473	0.69	C0153452	Malignant neoplasm of gallbladder	disease	C04;C06	Neoplastic Process	0.3		2015	2015	1	0	CTD_human	1
2982	GUCY1A1	0.713	0.31	C0010606	Adenoid Cystic Carcinoma	disease	C04	Neoplastic Process	0.3		2007	2007	1	0	CTD_human	1
2986	GUCY2F	0.815	0.207	C0149782	Squamous cell carcinoma of lung	disease		Neoplastic Process	0.3				0	0	UNIPROT	1
2986	GUCY2F	0.815	0.207	C0152013	Adenocarcinoma of lung (disorder)	disease	C04;C08	Neoplastic Process	0.3				0	0	UNIPROT	1
2066	ERBB4	0.494	0.69	C0007114	Malignant neoplasm of skin	disease	C04;C17	Neoplastic Process	0.3		2009	2009	1	0	CTD_human	1
2066	ERBB4	0.494	0.69	C0153452	Malignant neoplasm of gallbladder	disease	C04;C06	Neoplastic Process	0.3		2015	2015	1	0	CTD_human	1
3006	HIST1H1C	0.815	0.172	C0678222	Breast Carcinoma	disease	C04;C17	Neoplastic Process	0.3		2008	2008	1	0	CTD_human	1
3008	HIST1H1E	0.72	0.345	C0010606	Adenoid Cystic Carcinoma	disease	C04	Neoplastic Process	0.3		2013	2013	1	0	CTD_human	1
3008	HIST1H1E	0.72	0.345	C1527249	Colorectal Cancer	disease	C04;C06	Neoplastic Process	0.3		2006	2006	1	1	UNIPROT	1
3009	HIST1H1B	0.886	0.138	C1527249	Colorectal Cancer	disease	C04;C06	Neoplastic Process	0.3				0	0	UNIPROT	1
3021	H3F3B	0.762	0.207	C0007097	Carcinoma	group	C04	Neoplastic Process	0.3		2006	2006	1	0	CTD_human	1
3021	H3F3B	0.762	0.207	C0205696	Anaplastic carcinoma	disease	C04	Neoplastic Process	0.3		2006	2006	1	0	CTD_human	1
3021	H3F3B	0.762	0.207	C0205697	Carcinoma, Spindle-Cell	disease	C04	Neoplastic Process	0.3		2006	2006	1	0	CTD_human	1
3021	H3F3B	0.762	0.207	C0205698	Undifferentiated carcinoma	phenotype	C04	Neoplastic Process	0.3		2006	2006	1	0	CTD_human	1
3021	H3F3B	0.762	0.207	C0205699	Carcinomatosis	phenotype	C04	Neoplastic Process	0.3		2006	2006	1	0	CTD_human	1
3021	H3F3B	0.762	0.207	C1257925	Mammary Carcinoma, Animal	disease	C04;C22	Neoplastic Process	0.3		2006	2006	1	0	CTD_human	1
3028	HSD17B10	0.645	0.483	C0152013	Adenocarcinoma of lung (disorder)	disease	C04;C08	Neoplastic Process	0.3		2011	2011	1	0	CTD_human	1
3032	HADHB	0.685	0.552	C0678222	Breast Carcinoma	disease	C04;C17	Neoplastic Process	0.3		2011	2011	1	0	CTD_human	1
3033	HADH	0.652	0.414	C0032927	Precancerous Conditions	group	C04	Neoplastic Process	0.3		2012	2012	1	0	CTD_human	1
3035	HARS	0.609	0.655	C0007134	Renal Cell Carcinoma	disease	C04;C12;C13	Neoplastic Process	0.3		2004	2004	1	0	CTD_human	1
3035	HARS	0.609	0.655	C0279702	Conventional (Clear Cell) Renal Cell Carcinoma	disease	C04;C12;C13	Neoplastic Process	0.3		2004	2004	1	0	CTD_human	1
3035	HARS	0.609	0.655	C1266042	Chromophobe Renal Cell Carcinoma	disease	C04;C12;C13	Neoplastic Process	0.3		2004	2004	1	0	CTD_human	1
3035	HARS	0.609	0.655	C1266043	Sarcomatoid Renal Cell Carcinoma	disease	C04;C12;C13	Neoplastic Process	0.3		2004	2004	1	0	CTD_human	1
3035	HARS	0.609	0.655	C1266044	Collecting Duct Carcinoma of the Kidney	disease	C04;C12;C13	Neoplastic Process	0.3		2004	2004	1	0	CTD_human	1
3035	HARS	0.609	0.655	C1306837	Papillary Renal Cell Carcinoma	disease	C04;C12;C13	Neoplastic Process	0.3		2004	2004	1	0	CTD_human	1
3039	HBA1	0.508	0.759	C0007097	Carcinoma	group	C04	Neoplastic Process	0.3		2002	2002	1	0	CTD_human	1
3039	HBA1	0.508	0.759	C0205696	Anaplastic carcinoma	disease	C04	Neoplastic Process	0.3		2002	2002	1	0	CTD_human	1
3039	HBA1	0.508	0.759	C0205697	Carcinoma, Spindle-Cell	disease	C04	Neoplastic Process	0.3		2002	2002	1	0	CTD_human	1
3039	HBA1	0.508	0.759	C0205698	Undifferentiated carcinoma	phenotype	C04	Neoplastic Process	0.3		2002	2002	1	0	CTD_human	1
3039	HBA1	0.508	0.759	C0205699	Carcinomatosis	phenotype	C04	Neoplastic Process	0.3		2002	2002	1	0	CTD_human	1
3039	HBA1	0.508	0.759	C1257925	Mammary Carcinoma, Animal	disease	C04;C22	Neoplastic Process	0.3		2002	2002	1	0	CTD_human	1
3055	HCK	0.707	0.448	C1335167	Ovarian Mucinous Adenocarcinoma	disease		Neoplastic Process	0.3				0	0	UNIPROT	1
3066	HDAC2	0.534	0.759	C0007112	Adenocarcinoma of prostate	disease		Neoplastic Process	0.3				0	0	CGI	1
3067	HDC	0.639	0.517	C1527249	Colorectal Cancer	disease	C04;C06	Neoplastic Process	0.3				0	0	UNIPROT	1
2071	ERCC3	0.541	0.793	C0006142	Malignant neoplasm of breast	disease	C04;C17	Neoplastic Process	0.3				0	0	UNIPROT	1
2072	ERCC4	0.503	0.724	C0153594	Malignant neoplasm of testis	disease	C04;C12;C19	Neoplastic Process	0.3		2010	2010	1	0	CTD_human	1
3091	HIF1A	0.367	0.793	C0007097	Carcinoma	group	C04	Neoplastic Process	0.3		2010	2010	1	0	CTD_human	1
3091	HIF1A	0.367	0.793	C0205696	Anaplastic carcinoma	disease	C04	Neoplastic Process	0.3		2010	2010	1	0	CTD_human	1
3091	HIF1A	0.367	0.793	C0205697	Carcinoma, Spindle-Cell	disease	C04	Neoplastic Process	0.3		2010	2010	1	0	CTD_human	1
3091	HIF1A	0.367	0.793	C0205698	Undifferentiated carcinoma	phenotype	C04	Neoplastic Process	0.3		2010	2010	1	0	CTD_human	1
3091	HIF1A	0.367	0.793	C0205699	Carcinomatosis	phenotype	C04	Neoplastic Process	0.3		2010	2010	1	0	CTD_human	1
2074	ERCC6	0.507	0.69	C1140680	Malignant neoplasm of ovary	disease	C04;C13;C19	Neoplastic Process	0.3				0	0	CGI	1
2077	ERF	0.596	0.448	C0376358	Malignant neoplasm of prostate	disease	C04;C12	Neoplastic Process	0.3		2018	2018	1	0	CTD_human	1
3091	HIF1A	0.367	0.793	C1176475	Ductal Carcinoma	disease	C04	Neoplastic Process	0.3		2010	2010	1	0	CTD_human	1
3098	HK1	0.572	0.586	C0152013	Adenocarcinoma of lung (disorder)	disease	C04;C08	Neoplastic Process	0.3		2016	2016	1	0	CTD_human	1
3099	HK2	0.584	0.552	C0152013	Adenocarcinoma of lung (disorder)	disease	C04;C08	Neoplastic Process	0.3		2016	2016	1	0	CTD_human	1
3101	HK3	0.815	0.138	C1527249	Colorectal Cancer	disease	C04;C06	Neoplastic Process	0.3		2006	2006	1	1	UNIPROT	1
3117	HLA-DQA1	0.503	0.793	C2349952	Oropharyngeal Carcinoma	disease	C04;C07;C09	Neoplastic Process	0.3		2016	2016	1	0	CTD_human	1
3119	HLA-DQB1	0.446	0.862	C2349952	Oropharyngeal Carcinoma	disease	C04;C07;C09	Neoplastic Process	0.3		2016	2016	1	1	CTD_human	1
3123	HLA-DRB1	0.347	0.897	C2349952	Oropharyngeal Carcinoma	disease	C04;C07;C09	Neoplastic Process	0.3		2016	2016	1	0	CTD_human	1
3148	HMGB2	0.681	0.379	C0152013	Adenocarcinoma of lung (disorder)	disease	C04;C08	Neoplastic Process	0.3		2014	2016	2	0	CTD_human	1
3162	HMOX1	0.403	0.862	C1708349	Hereditary Diffuse Gastric Cancer	disease	C04;C06	Neoplastic Process	0.3		2004	2012	2	0	CTD_human	1
2117	ETV3	0.799	0.241	C0376358	Malignant neoplasm of prostate	disease	C04;C12	Neoplastic Process	0.3		2018	2018	1	0	CTD_human	1
3169	FOXA1	0.59	0.586	C0007112	Adenocarcinoma of prostate	disease		Neoplastic Process	0.3				0	0	CGI	1
3169	FOXA1	0.59	0.586	C0858252	Breast adenocarcinoma	disease		Neoplastic Process	0.3				0	0	CGI	1
3178	HNRNPA1	0.561	0.69	C0007097	Carcinoma	group	C04	Neoplastic Process	0.3		2006	2006	1	0	CTD_human	1
3178	HNRNPA1	0.561	0.69	C0152013	Adenocarcinoma of lung (disorder)	disease	C04;C08	Neoplastic Process	0.3		2016	2016	1	0	CTD_human	1
3178	HNRNPA1	0.561	0.69	C0205696	Anaplastic carcinoma	disease	C04	Neoplastic Process	0.3		2006	2006	1	0	CTD_human	1
3178	HNRNPA1	0.561	0.69	C0205697	Carcinoma, Spindle-Cell	disease	C04	Neoplastic Process	0.3		2006	2006	1	0	CTD_human	1
3178	HNRNPA1	0.561	0.69	C0205698	Undifferentiated carcinoma	phenotype	C04	Neoplastic Process	0.3		2006	2006	1	0	CTD_human	1
3178	HNRNPA1	0.561	0.69	C0205699	Carcinomatosis	phenotype	C04	Neoplastic Process	0.3		2006	2006	1	0	CTD_human	1
3178	HNRNPA1	0.561	0.69	C1257925	Mammary Carcinoma, Animal	disease	C04;C22	Neoplastic Process	0.3		2006	2006	1	0	CTD_human	1
3191	HNRNPL	0.762	0.207	C0678222	Breast Carcinoma	disease	C04;C17	Neoplastic Process	0.3		2011	2011	1	0	CTD_human	1
3191	HNRNPL	0.762	0.207	C1708349	Hereditary Diffuse Gastric Cancer	disease	C04;C06	Neoplastic Process	0.3		2011	2011	1	0	CTD_human	1
2130	EWSR1	0.534	0.586	C0376358	Malignant neoplasm of prostate	disease	C04;C12	Neoplastic Process	0.3		2016	2016	1	0	CTD_human	1
3199	HOXA2	0.785	0.31	C1708349	Hereditary Diffuse Gastric Cancer	disease	C04;C06	Neoplastic Process	0.3		2007	2007	1	0	CTD_human	1
3202	HOXA5	0.648	0.483	C1168401	Squamous cell carcinoma of the head and neck	disease	C04	Neoplastic Process	0.3		2012	2012	1	0	CTD_human	1
3206	HOXA10	0.596	0.586	C0205641	Adenocarcinoma, Basal Cell	disease	C04	Neoplastic Process	0.3		2011	2011	1	0	CTD_human	1
3206	HOXA10	0.596	0.586	C0205642	Adenocarcinoma, Oxyphilic	disease	C04	Neoplastic Process	0.3		2011	2011	1	0	CTD_human	1
3206	HOXA10	0.596	0.586	C0205643	Carcinoma, Cribriform	disease	C04	Neoplastic Process	0.3		2011	2011	1	0	CTD_human	1
3206	HOXA10	0.596	0.586	C0205644	Carcinoma, Granular Cell	disease	C04	Neoplastic Process	0.3		2011	2011	1	0	CTD_human	1
3206	HOXA10	0.596	0.586	C0205645	Adenocarcinoma, Tubular	disease	C04	Neoplastic Process	0.3		2011	2011	1	0	CTD_human	1
3207	HOXA11	0.59	0.586	C0476089	Endometrial Carcinoma	disease	C04;C13	Neoplastic Process	0.3		2006	2006	1	0	CTD_human	1
2153	F5	0.468	0.69	C0007102	Malignant tumor of colon	disease	C04;C06	Neoplastic Process	0.3		2015	2015	1	0	CTD_human	1
3219	HOXB9	0.663	0.414	C0153567	Uterine Cancer	disease	C04;C13	Neoplastic Process	0.3		2017	2017	1	0	CTD_human	1
3225	HOXC9	0.773	0.276	C1527249	Colorectal Cancer	disease	C04;C06	Neoplastic Process	0.3				0	0	UNIPROT	1
3231	HOXD1	0.785	0.276	C0009402	Colorectal Carcinoma	disease	C04;C06	Neoplastic Process	0.3		2007	2007	1	0	CTD_human	1
3231	HOXD1	0.785	0.276	C1527249	Colorectal Cancer	disease	C04;C06	Neoplastic Process	0.3		2007	2007	1	0	CTD_human	1
3235	HOXD9	0.685	0.379	C0007130	Mucinous Adenocarcinoma	disease	C04	Neoplastic Process	0.3		2015	2015	1	0	CTD_human	1
3235	HOXD9	0.685	0.379	C0009402	Colorectal Carcinoma	disease	C04;C06	Neoplastic Process	0.3		2015	2015	1	0	CTD_human	1
2175	FANCA	0.567	0.621	C0220636	Malignant neoplasm of salivary gland	disease	C04;C07	Neoplastic Process	0.3		2007	2007	1	0	CTD_human	1
3235	HOXD9	0.685	0.379	C1527249	Colorectal Cancer	disease	C04;C06	Neoplastic Process	0.3		2015	2015	1	0	CTD_human	1
2176	FANCC	0.569	0.655	C0005684	Malignant neoplasm of urinary bladder	disease	C04;C12;C13	Neoplastic Process	0.3				0	0	CGI	1
3237	HOXD11	0.72	0.379	C0678222	Breast Carcinoma	disease	C04;C17	Neoplastic Process	0.3		2005	2005	1	0	CTD_human	1
2185	PTK2B	0.502	0.69	C0007114	Malignant neoplasm of skin	disease	C04;C17	Neoplastic Process	0.3		2009	2009	1	0	CTD_human	1
3237	HOXD11	0.72	0.379	C1168401	Squamous cell carcinoma of the head and neck	disease	C04	Neoplastic Process	0.3		2012	2012	1	0	CTD_human	1
2186	BPTF	0.743	0.31	C0005684	Malignant neoplasm of urinary bladder	disease	C04;C12;C13	Neoplastic Process	0.3		2014	2014	1	0	CTD_human	1
3248	HPGD	0.557	0.586	C0206693	Medullary carcinoma	disease	C04	Neoplastic Process	0.3		2001	2001	1	0	CTD_human	1
3248	HPGD	0.557	0.586	C0549473	Thyroid carcinoma	disease	C04;C19	Neoplastic Process	0.3		2001	2001	1	0	CTD_human	1
2195	FAT1	0.573	0.655	C0220636	Malignant neoplasm of salivary gland	disease	C04;C07	Neoplastic Process	0.3		2007	2007	1	0	CTD_human	1
3265	HRAS	0.404	0.828	C0007097	Carcinoma	group	C04	Neoplastic Process	0.3		1994	1994	1	0	CTD_human	1
2218	FKTN	0.522	0.586	C0006142	Malignant neoplasm of breast	disease	C04;C17	Neoplastic Process	0.3		2006	2006	1	1	UNIPROT	1
2243	FGA	0.594	0.586	C0153381	Malignant neoplasm of mouth	disease	C04;C07	Neoplastic Process	0.3		2006	2006	1	0	CTD_human	1
3265	HRAS	0.404	0.828	C0154091	Carcinoma in situ of bladder	disease		Neoplastic Process	0.3				0	0	CGI	1
3265	HRAS	0.404	0.828	C0205696	Anaplastic carcinoma	disease	C04	Neoplastic Process	0.3		1994	1994	1	0	CTD_human	1
3265	HRAS	0.404	0.828	C0205697	Carcinoma, Spindle-Cell	disease	C04	Neoplastic Process	0.3		1994	1994	1	0	CTD_human	1
3265	HRAS	0.404	0.828	C0205698	Undifferentiated carcinoma	phenotype	C04	Neoplastic Process	0.3		1994	1994	1	0	CTD_human	1
3265	HRAS	0.404	0.828	C0205699	Carcinomatosis	phenotype	C04	Neoplastic Process	0.3		1994	1994	1	0	CTD_human	1
2254	FGF9	0.577	0.621	C0242379	Malignant neoplasm of lung	disease	C04;C08	Neoplastic Process	0.3		2010	2010	1	0	CTD_human	1
3265	HRAS	0.404	0.828	C1257925	Mammary Carcinoma, Animal	disease	C04;C22	Neoplastic Process	0.3		1994	1994	1	0	CTD_human	1
3265	HRAS	0.404	0.828	C1319315	Adenocarcinoma of large intestine	disease		Neoplastic Process	0.3				0	0	CGI	1
3265	HRAS	0.404	0.828	C1708349	Hereditary Diffuse Gastric Cancer	disease	C04;C06	Neoplastic Process	0.3		2001	2016	2	0	CTD_human	1
3265	HRAS	0.404	0.828	C2145472	Urothelial Carcinoma	disease		Neoplastic Process	0.3				0	0	CGI	1
3265	HRAS	0.404	0.828	C2931367	Thyroid cancer, follicular	disease	C04	Neoplastic Process	0.3				0	0	CTD_human	1
3265	HRAS	0.404	0.828	C4225426	THYROID CANCER, NONMEDULLARY, 2	disease		Neoplastic Process	0.3		2003	2003	1	1	UNIPROT	1
3269	HRH1	0.685	0.414	C1527249	Colorectal Cancer	disease	C04;C06	Neoplastic Process	0.3				0	0	UNIPROT	1
3274	HRH2	0.663	0.31	C0007138	Carcinoma, Transitional Cell	disease	C04	Neoplastic Process	0.3		1983	1983	1	0	CTD_human	1
2255	FGF10	0.569	0.621	C0376358	Malignant neoplasm of prostate	disease	C04;C12	Neoplastic Process	0.3		2011	2011	1	0	CTD_human	1
3280	HES1	0.5	0.655	C0007131	Non-Small Cell Lung Carcinoma	disease	C04;C08	Neoplastic Process	0.3		2012	2012	1	0	CTD_human	1
3280	HES1	0.5	0.655	C0887833	Carcinoma, Pancreatic Ductal	disease	C04;C06;C19	Neoplastic Process	0.3		2009	2009	1	0	CTD_human	1
3280	HES1	0.5	0.655	C4048328	cervical cancer	disease	C04;C13	Neoplastic Process	0.3		2014	2014	1	0	CTD_human	1
3284	HSD3B2	0.588	0.448	C2239176	Liver carcinoma	disease	C04;C06	Neoplastic Process	0.3		2009	2009	1	0	CTD_human	1
3303	HSPA1A	0.516	0.793	C0887833	Carcinoma, Pancreatic Ductal	disease	C04;C06;C19	Neoplastic Process	0.3		2007	2007	1	0	CTD_human	1
3304	HSPA1B	0.514	0.793	C0887833	Carcinoma, Pancreatic Ductal	disease	C04;C06;C19	Neoplastic Process	0.3		2007	2007	1	0	CTD_human	1
2266	FGG	0.681	0.379	C0024623	Malignant neoplasm of stomach	disease	C04;C06	Neoplastic Process	0.3		2009	2009	1	0	CTD_human	1
3312	HSPA8	0.575	0.621	C0007137	Squamous cell carcinoma	disease	C04	Neoplastic Process	0.3		2005	2005	1	0	CTD_human	1
2271	FH	0.533	0.69	C0438413	Malignant neoplasm of aortic body and other paraganglia	disease		Neoplastic Process	0.3		2005	2016	6	0	CLINGEN	1
3312	HSPA8	0.575	0.621	C0205641	Adenocarcinoma, Basal Cell	disease	C04	Neoplastic Process	0.3		2005	2005	1	0	CTD_human	1
3312	HSPA8	0.575	0.621	C0205642	Adenocarcinoma, Oxyphilic	disease	C04	Neoplastic Process	0.3		2005	2005	1	0	CTD_human	1
3312	HSPA8	0.575	0.621	C0205643	Carcinoma, Cribriform	disease	C04	Neoplastic Process	0.3		2005	2005	1	0	CTD_human	1
3312	HSPA8	0.575	0.621	C0205644	Carcinoma, Granular Cell	disease	C04	Neoplastic Process	0.3		2005	2005	1	0	CTD_human	1
3312	HSPA8	0.575	0.621	C0205645	Adenocarcinoma, Tubular	disease	C04	Neoplastic Process	0.3		2005	2005	1	0	CTD_human	1
3312	HSPA8	0.575	0.621	C1708349	Hereditary Diffuse Gastric Cancer	disease	C04;C06	Neoplastic Process	0.3		2005	2005	1	0	CTD_human	1
3313	HSPA9	0.567	0.724	C0007134	Renal Cell Carcinoma	disease	C04;C12;C13	Neoplastic Process	0.3		2004	2004	1	0	CTD_human	1
3313	HSPA9	0.567	0.724	C0279702	Conventional (Clear Cell) Renal Cell Carcinoma	disease	C04;C12;C13	Neoplastic Process	0.3		2004	2004	1	0	CTD_human	1
3313	HSPA9	0.567	0.724	C1266042	Chromophobe Renal Cell Carcinoma	disease	C04;C12;C13	Neoplastic Process	0.3		2004	2004	1	0	CTD_human	1
3313	HSPA9	0.567	0.724	C1266043	Sarcomatoid Renal Cell Carcinoma	disease	C04;C12;C13	Neoplastic Process	0.3		2004	2004	1	0	CTD_human	1
3313	HSPA9	0.567	0.724	C1266044	Collecting Duct Carcinoma of the Kidney	disease	C04;C12;C13	Neoplastic Process	0.3		2004	2004	1	0	CTD_human	1
3313	HSPA9	0.567	0.724	C1306837	Papillary Renal Cell Carcinoma	disease	C04;C12;C13	Neoplastic Process	0.3		2004	2004	1	0	CTD_human	1
3315	HSPB1	0.468	0.69	C1266042	Chromophobe Renal Cell Carcinoma	disease	C04;C12;C13	Neoplastic Process	0.3		2004	2004	1	0	CTD_human	1
3315	HSPB1	0.468	0.69	C1266043	Sarcomatoid Renal Cell Carcinoma	disease	C04;C12;C13	Neoplastic Process	0.3		2004	2004	1	0	CTD_human	1
3315	HSPB1	0.468	0.69	C1266044	Collecting Duct Carcinoma of the Kidney	disease	C04;C12;C13	Neoplastic Process	0.3		2004	2004	1	0	CTD_human	1
3315	HSPB1	0.468	0.69	C1306837	Papillary Renal Cell Carcinoma	disease	C04;C12;C13	Neoplastic Process	0.3		2004	2004	1	0	CTD_human	1
3315	HSPB1	0.468	0.69	C1708349	Hereditary Diffuse Gastric Cancer	disease	C04;C06	Neoplastic Process	0.3		2009	2009	1	0	CTD_human	1
3329	HSPD1	0.481	0.793	C0007134	Renal Cell Carcinoma	disease	C04;C12;C13	Neoplastic Process	0.3		2004	2004	1	0	CTD_human	1
2286	FKBP2	0.834	0.172	C0024623	Malignant neoplasm of stomach	disease	C04;C06	Neoplastic Process	0.3		2011	2011	1	0	CTD_human	1
3329	HSPD1	0.481	0.793	C0205641	Adenocarcinoma, Basal Cell	disease	C04	Neoplastic Process	0.3		2005	2005	1	0	CTD_human	1
3329	HSPD1	0.481	0.793	C0205642	Adenocarcinoma, Oxyphilic	disease	C04	Neoplastic Process	0.3		2005	2005	1	0	CTD_human	1
3329	HSPD1	0.481	0.793	C0205643	Carcinoma, Cribriform	disease	C04	Neoplastic Process	0.3		2005	2005	1	0	CTD_human	1
3329	HSPD1	0.481	0.793	C0205644	Carcinoma, Granular Cell	disease	C04	Neoplastic Process	0.3		2005	2005	1	0	CTD_human	1
3329	HSPD1	0.481	0.793	C0205645	Adenocarcinoma, Tubular	disease	C04	Neoplastic Process	0.3		2005	2005	1	0	CTD_human	1
3329	HSPD1	0.481	0.793	C0279702	Conventional (Clear Cell) Renal Cell Carcinoma	disease	C04;C12;C13	Neoplastic Process	0.3		2004	2004	1	0	CTD_human	1
3329	HSPD1	0.481	0.793	C1266042	Chromophobe Renal Cell Carcinoma	disease	C04;C12;C13	Neoplastic Process	0.3		2004	2004	1	0	CTD_human	1
3329	HSPD1	0.481	0.793	C1266043	Sarcomatoid Renal Cell Carcinoma	disease	C04;C12;C13	Neoplastic Process	0.3		2004	2004	1	0	CTD_human	1
3329	HSPD1	0.481	0.793	C1266044	Collecting Duct Carcinoma of the Kidney	disease	C04;C12;C13	Neoplastic Process	0.3		2004	2004	1	0	CTD_human	1
3329	HSPD1	0.481	0.793	C1306837	Papillary Renal Cell Carcinoma	disease	C04;C12;C13	Neoplastic Process	0.3		2004	2004	1	0	CTD_human	1
3329	HSPD1	0.481	0.793	C1708349	Hereditary Diffuse Gastric Cancer	disease	C04;C06	Neoplastic Process	0.3		2005	2009	2	0	CTD_human	1
3350	HTR1A	0.529	0.621	C1708349	Hereditary Diffuse Gastric Cancer	disease	C04;C06	Neoplastic Process	0.3		2011	2011	1	0	CTD_human	1
3361	HTR5A	0.785	0.103	C1527249	Colorectal Cancer	disease	C04;C06	Neoplastic Process	0.3		2006	2006	1	1	UNIPROT	1
2317	FLNB	0.501	0.862	C0006142	Malignant neoplasm of breast	disease	C04;C17	Neoplastic Process	0.3		2006	2006	1	1	UNIPROT	1
3384	ICAM2	0.707	0.276	C1708349	Hereditary Diffuse Gastric Cancer	disease	C04;C06	Neoplastic Process	0.3		2006	2006	1	0	CTD_human	1
2321	FLT1	0.453	0.793	C0007114	Malignant neoplasm of skin	disease	C04;C17	Neoplastic Process	0.3		2009	2009	1	0	CTD_human	1
3398	ID2	0.592	0.552	C0149925	Small cell carcinoma of lung	disease	C04;C08	Neoplastic Process	0.3		2013	2013	1	0	CTD_human	1
3399	ID3	0.621	0.655	C0007097	Carcinoma	group	C04	Neoplastic Process	0.3		2002	2002	1	0	CTD_human	1
3399	ID3	0.621	0.655	C0205641	Adenocarcinoma, Basal Cell	disease	C04	Neoplastic Process	0.3		2011	2011	1	0	CTD_human	1
3399	ID3	0.621	0.655	C0205642	Adenocarcinoma, Oxyphilic	disease	C04	Neoplastic Process	0.3		2011	2011	1	0	CTD_human	1
3399	ID3	0.621	0.655	C0205643	Carcinoma, Cribriform	disease	C04	Neoplastic Process	0.3		2011	2011	1	0	CTD_human	1
3399	ID3	0.621	0.655	C0205644	Carcinoma, Granular Cell	disease	C04	Neoplastic Process	0.3		2011	2011	1	0	CTD_human	1
3399	ID3	0.621	0.655	C0205645	Adenocarcinoma, Tubular	disease	C04	Neoplastic Process	0.3		2011	2011	1	0	CTD_human	1
3399	ID3	0.621	0.655	C0205696	Anaplastic carcinoma	disease	C04	Neoplastic Process	0.3		2002	2002	1	0	CTD_human	1
3399	ID3	0.621	0.655	C0205697	Carcinoma, Spindle-Cell	disease	C04	Neoplastic Process	0.3		2002	2002	1	0	CTD_human	1
3399	ID3	0.621	0.655	C0205698	Undifferentiated carcinoma	phenotype	C04	Neoplastic Process	0.3		2002	2002	1	0	CTD_human	1
3399	ID3	0.621	0.655	C0205699	Carcinomatosis	phenotype	C04	Neoplastic Process	0.3		2002	2002	1	0	CTD_human	1
2348	FOLR1	0.557	0.724	C0007102	Malignant tumor of colon	disease	C04;C06	Neoplastic Process	0.3		2005	2009	2	0	CTD_human	1
3399	ID3	0.621	0.655	C1257925	Mammary Carcinoma, Animal	disease	C04;C22	Neoplastic Process	0.3		2002	2002	1	0	CTD_human	1
3400	ID4	0.627	0.483	C0007097	Carcinoma	group	C04	Neoplastic Process	0.3		2004	2004	1	0	CTD_human	1
3400	ID4	0.627	0.483	C0205696	Anaplastic carcinoma	disease	C04	Neoplastic Process	0.3		2004	2004	1	0	CTD_human	1
3400	ID4	0.627	0.483	C0205697	Carcinoma, Spindle-Cell	disease	C04	Neoplastic Process	0.3		2004	2004	1	0	CTD_human	1
3400	ID4	0.627	0.483	C0205698	Undifferentiated carcinoma	phenotype	C04	Neoplastic Process	0.3		2004	2004	1	0	CTD_human	1
3400	ID4	0.627	0.483	C0205699	Carcinomatosis	phenotype	C04	Neoplastic Process	0.3		2004	2004	1	0	CTD_human	1
3400	ID4	0.627	0.483	C1257925	Mammary Carcinoma, Animal	disease	C04;C22	Neoplastic Process	0.3		2004	2004	1	0	CTD_human	1
3400	ID4	0.627	0.483	C1708349	Hereditary Diffuse Gastric Cancer	disease	C04;C06	Neoplastic Process	0.3		2006	2006	1	0	CTD_human	1
2353	FOS	0.436	0.862	C0242379	Malignant neoplasm of lung	disease	C04;C08	Neoplastic Process	0.3		2006	2006	1	0	CTD_human	1
2354	FOSB	0.504	0.759	C0242379	Malignant neoplasm of lung	disease	C04;C08	Neoplastic Process	0.3		2017	2017	1	0	CTD_human	1
2354	FOSB	0.504	0.759	C0345904	Malignant neoplasm of liver	disease	C04;C06	Neoplastic Process	0.3		2016	2016	1	0	CTD_human	1
3420	IDH3B	0.696	0.379	C1708349	Hereditary Diffuse Gastric Cancer	disease	C04;C06	Neoplastic Process	0.3		2011	2011	1	0	CTD_human	1
2355	FOSL2	0.656	0.345	C0242379	Malignant neoplasm of lung	disease	C04;C08	Neoplastic Process	0.3		2017	2017	1	0	CTD_human	1
3439	IFNA1	0.403	0.828	C0205641	Adenocarcinoma, Basal Cell	disease	C04	Neoplastic Process	0.3		2007	2007	1	0	CTD_human	1
3439	IFNA1	0.403	0.828	C0205642	Adenocarcinoma, Oxyphilic	disease	C04	Neoplastic Process	0.3		2007	2007	1	0	CTD_human	1
3439	IFNA1	0.403	0.828	C0205643	Carcinoma, Cribriform	disease	C04	Neoplastic Process	0.3		2007	2007	1	0	CTD_human	1
3439	IFNA1	0.403	0.828	C0205644	Carcinoma, Granular Cell	disease	C04	Neoplastic Process	0.3		2007	2007	1	0	CTD_human	1
3439	IFNA1	0.403	0.828	C0205645	Adenocarcinoma, Tubular	disease	C04	Neoplastic Process	0.3		2007	2007	1	0	CTD_human	1
3440	IFNA2	0.459	0.793	C0009402	Colorectal Carcinoma	disease	C04;C06	Neoplastic Process	0.3		1994	1994	1	0	CTD_human	1
3440	IFNA2	0.459	0.793	C0279702	Conventional (Clear Cell) Renal Cell Carcinoma	disease	C04;C12;C13	Neoplastic Process	0.3		1996	1996	1	0	CTD_human	1
3440	IFNA2	0.459	0.793	C0549473	Thyroid carcinoma	disease	C04;C19	Neoplastic Process	0.3		2008	2008	1	0	CTD_human	1
3440	IFNA2	0.459	0.793	C1266042	Chromophobe Renal Cell Carcinoma	disease	C04;C12;C13	Neoplastic Process	0.3		1996	1996	1	0	CTD_human	1
3440	IFNA2	0.459	0.793	C1266043	Sarcomatoid Renal Cell Carcinoma	disease	C04;C12;C13	Neoplastic Process	0.3		1996	1996	1	0	CTD_human	1
3440	IFNA2	0.459	0.793	C1266044	Collecting Duct Carcinoma of the Kidney	disease	C04;C12;C13	Neoplastic Process	0.3		1996	1996	1	0	CTD_human	1
3440	IFNA2	0.459	0.793	C1306837	Papillary Renal Cell Carcinoma	disease	C04;C12;C13	Neoplastic Process	0.3		1996	1996	1	0	CTD_human	1
3440	IFNA2	0.459	0.793	C1527249	Colorectal Cancer	disease	C04;C06	Neoplastic Process	0.3		1994	1994	1	0	CTD_human	1
2534	FYN	0.594	0.621	C0024623	Malignant neoplasm of stomach	disease	C04;C06	Neoplastic Process	0.3		2006	2006	1	0	CTD_human	1
3456	IFNB1	0.466	0.793	C0007138	Carcinoma, Transitional Cell	disease	C04	Neoplastic Process	0.3		1990	1990	1	0	CTD_human	1
3456	IFNB1	0.466	0.793	C0279637	Anal carcinoma	disease	C04;C06	Neoplastic Process	0.3		2003	2003	2	0	CTD_human	1
2535	FZD2	0.639	0.483	C0007102	Malignant tumor of colon	disease	C04;C06	Neoplastic Process	0.3		2011	2011	1	0	CTD_human	1
2538	G6PC	0.584	0.517	C0006142	Malignant neoplasm of breast	disease	C04;C17	Neoplastic Process	0.3				0	0	UNIPROT	1
2543	GAGE1	0.743	0.172	C0346647	Malignant neoplasm of pancreas	disease	C04;C06;C19	Neoplastic Process	0.3		2004	2004	1	0	CTD_human	1
2557	GABRA4	0.773	0.207	C0006142	Malignant neoplasm of breast	disease	C04;C17	Neoplastic Process	0.3				0	0	UNIPROT	1
3476	IGBP1	0.696	0.483	C0678222	Breast Carcinoma	disease	C04;C17	Neoplastic Process	0.3		2011	2011	1	0	CTD_human	1
3476	IGBP1	0.696	0.483	C2239176	Liver carcinoma	disease	C04;C06	Neoplastic Process	0.3		2011	2011	1	0	CTD_human	1
2596	GAP43	0.624	0.517	C0007102	Malignant tumor of colon	disease	C04;C06	Neoplastic Process	0.3		2004	2004	1	0	CTD_human	1
3479	IGF1	0.355	0.828	C0346300	Pituitary carcinoma	disease	C04;C10;C19	Neoplastic Process	0.3		1992	1992	1	0	CTD_human	1
2597	GAPDH	0.484	0.793	C0153381	Malignant neoplasm of mouth	disease	C04;C07	Neoplastic Process	0.3		2005	2005	1	0	CTD_human	1
2620	GAS2	0.834	0.172	C0220636	Malignant neoplasm of salivary gland	disease	C04;C07	Neoplastic Process	0.3		2007	2007	1	0	CTD_human	1
3480	IGF1R	0.433	0.828	C0149782	Squamous cell carcinoma of lung	disease		Neoplastic Process	0.3				0	0	UNIPROT	1
2621	GAS6	0.554	0.621	C0220636	Malignant neoplasm of salivary gland	disease	C04;C07	Neoplastic Process	0.3		2007	2007	1	0	CTD_human	1
3484	IGFBP1	0.538	0.621	C0032927	Precancerous Conditions	group	C04	Neoplastic Process	0.3		2003	2003	1	0	CTD_human	1
3485	IGFBP2	0.521	0.69	C0010606	Adenoid Cystic Carcinoma	disease	C04	Neoplastic Process	0.3		2007	2007	1	0	CTD_human	1
2662	GDF10	0.69	0.276	C0006142	Malignant neoplasm of breast	disease	C04;C17	Neoplastic Process	0.3		2013	2013	1	0	CTD_human	1
2668	GDNF	0.463	0.759	C0438413	Malignant neoplasm of aortic body and other paraganglia	disease		Neoplastic Process	0.3		1997	1997	1	0	CLINGEN	1
3486	IGFBP3	0.464	0.759	C1708349	Hereditary Diffuse Gastric Cancer	disease	C04;C06	Neoplastic Process	0.3		2006	2006	1	0	CTD_human	1
2678	GGT1	0.557	0.759	C0376358	Malignant neoplasm of prostate	disease	C04;C12	Neoplastic Process	0.3		2007	2007	1	0	CTD_human	1
2697	GJA1	0.431	0.793	C0007114	Malignant neoplasm of skin	disease	C04;C17	Neoplastic Process	0.3		1995	1995	1	0	CTD_human	1
3490	IGFBP7	0.525	0.655	C1708349	Hereditary Diffuse Gastric Cancer	disease	C04;C06	Neoplastic Process	0.3		2006	2006	1	0	CTD_human	1
2705	GJB1	0.527	0.621	C0345904	Malignant neoplasm of liver	disease	C04;C06	Neoplastic Process	0.3		1990	1990	1	0	CTD_human	1
2706	GJB2	0.484	0.69	C0007114	Malignant neoplasm of skin	disease	C04;C17	Neoplastic Process	0.3		1995	1995	1	0	CTD_human	1
2709	GJB5	0.886	0.138	C0007114	Malignant neoplasm of skin	disease	C04;C17	Neoplastic Process	0.3		1995	1995	1	0	CTD_human	1
2736	GLI2	0.504	0.759	C0007114	Malignant neoplasm of skin	disease	C04;C17	Neoplastic Process	0.3		2000	2000	1	0	CTD_human	1
2737	GLI3	0.485	0.724	C0024623	Malignant neoplasm of stomach	disease	C04;C06	Neoplastic Process	0.3		2014	2014	1	0	CTD_human	1
3553	IL1B	0.312	0.931	C0205641	Adenocarcinoma, Basal Cell	disease	C04	Neoplastic Process	0.3		2009	2009	1	0	CTD_human	1
3553	IL1B	0.312	0.931	C0205642	Adenocarcinoma, Oxyphilic	disease	C04	Neoplastic Process	0.3		2009	2009	1	0	CTD_human	1
3553	IL1B	0.312	0.931	C0205643	Carcinoma, Cribriform	disease	C04	Neoplastic Process	0.3		2009	2009	1	0	CTD_human	1
3553	IL1B	0.312	0.931	C0205644	Carcinoma, Granular Cell	disease	C04	Neoplastic Process	0.3		2009	2009	1	0	CTD_human	1
3553	IL1B	0.312	0.931	C0205645	Adenocarcinoma, Tubular	disease	C04	Neoplastic Process	0.3		2009	2009	1	0	CTD_human	1
2740	GLP1R	0.598	0.586	C0006826	Malignant Neoplasms	group	C04	Neoplastic Process	0.3		2013	2013	1	0	CTD_human	1
3553	IL1B	0.312	0.931	C1708349	Hereditary Diffuse Gastric Cancer	disease	C04;C06	Neoplastic Process	0.3		2005	2012	3	0	CTD_human	1
3556	IL1RAP	0.72	0.483	C1168401	Squamous cell carcinoma of the head and neck	disease	C04	Neoplastic Process	0.3		2016	2016	1	0	CTD_human	1
2771	GNAI2	0.656	0.414	C0006142	Malignant neoplasm of breast	disease	C04;C17	Neoplastic Process	0.3		2010	2010	1	0	CTD_human	1
2771	GNAI2	0.656	0.414	C0346402	Malignant neoplasm of adrenal cortex	disease	C04;C19	Neoplastic Process	0.3				0	0	CGI	1
3557	IL1RN	0.398	0.897	C1708349	Hereditary Diffuse Gastric Cancer	disease	C04;C06	Neoplastic Process	0.3				0	0	CTD_human	1
2787	GNG5	1	0.069	C0376358	Malignant neoplasm of prostate	disease	C04;C12	Neoplastic Process	0.3		2007	2007	1	0	CTD_human	1
2803	GOLGA4	0.701	0.586	C0376358	Malignant neoplasm of prostate	disease	C04;C12	Neoplastic Process	0.3		2007	2007	1	0	CTD_human	1
2804	GOLGB1	0.773	0.31	C0006142	Malignant neoplasm of breast	disease	C04;C17	Neoplastic Process	0.3				0	0	UNIPROT	1
2810	SFN	0.621	0.586	C0153381	Malignant neoplasm of mouth	disease	C04;C07	Neoplastic Process	0.3		2005	2005	1	0	CTD_human	1
3558	IL2	0.373	0.931	C0242594	Residual Cancer	phenotype	C04;C23	Neoplastic Process	0.3		2004	2004	1	0	CTD_human	1
2831	NPBWR1	0.886	0.103	C0006142	Malignant neoplasm of breast	disease	C04;C17	Neoplastic Process	0.3		2006	2006	1	1	UNIPROT	1
2837	UTS2R	0.636	0.517	C0006142	Malignant neoplasm of breast	disease	C04;C17	Neoplastic Process	0.3		2006	2006	1	1	UNIPROT	1
3566	IL4R	0.512	0.793	C0279702	Conventional (Clear Cell) Renal Cell Carcinoma	disease	C04;C12;C13	Neoplastic Process	0.3		2012	2012	1	0	CTD_human	1
3566	IL4R	0.512	0.793	C1266042	Chromophobe Renal Cell Carcinoma	disease	C04;C12;C13	Neoplastic Process	0.3		2012	2012	1	0	CTD_human	1
3566	IL4R	0.512	0.793	C1266043	Sarcomatoid Renal Cell Carcinoma	disease	C04;C12;C13	Neoplastic Process	0.3		2012	2012	1	0	CTD_human	1
3566	IL4R	0.512	0.793	C1266044	Collecting Duct Carcinoma of the Kidney	disease	C04;C12;C13	Neoplastic Process	0.3		2012	2012	1	0	CTD_human	1
3566	IL4R	0.512	0.793	C1306837	Papillary Renal Cell Carcinoma	disease	C04;C12;C13	Neoplastic Process	0.3		2012	2012	1	0	CTD_human	1
3569	IL6	0.287	0.966	C0345905	Intrahepatic Cholangiocarcinoma	disease	C04	Neoplastic Process	0.3		2008	2008	1	0	CTD_human	1
2877	GPX2	0.656	0.552	C0345904	Malignant neoplasm of liver	disease	C04;C06	Neoplastic Process	0.3		2017	2017	1	0	CTD_human	1
2878	GPX3	0.575	0.586	C0006826	Malignant Neoplasms	group	C04	Neoplastic Process	0.3		2011	2011	1	0	CTD_human	1
3569	IL6	0.287	0.966	C0549473	Thyroid carcinoma	disease	C04;C19	Neoplastic Process	0.3		2016	2016	1	0	CTD_human	1
2878	GPX3	0.575	0.586	C0242379	Malignant neoplasm of lung	disease	C04;C08	Neoplastic Process	0.3		2009	2011	2	0	CTD_human	1
3569	IL6	0.287	0.966	C1266042	Chromophobe Renal Cell Carcinoma	disease	C04;C12;C13	Neoplastic Process	0.3		1995	1995	1	0	CTD_human	1
3569	IL6	0.287	0.966	C1266043	Sarcomatoid Renal Cell Carcinoma	disease	C04;C12;C13	Neoplastic Process	0.3		1995	1995	1	0	CTD_human	1
3569	IL6	0.287	0.966	C1266044	Collecting Duct Carcinoma of the Kidney	disease	C04;C12;C13	Neoplastic Process	0.3		1995	1995	1	0	CTD_human	1
3569	IL6	0.287	0.966	C1306837	Papillary Renal Cell Carcinoma	disease	C04;C12;C13	Neoplastic Process	0.3		1995	1995	1	0	CTD_human	1
3569	IL6	0.287	0.966	C1368275	Pigmented Basal Cell Carcinoma	disease	C04	Neoplastic Process	0.3		2012	2012	1	0	CTD_human	1
3569	IL6	0.287	0.966	C1708349	Hereditary Diffuse Gastric Cancer	disease	C04;C06	Neoplastic Process	0.3		2013	2013	1	0	CTD_human	1
3569	IL6	0.287	0.966	C3805278	Extrahepatic Cholangiocarcinoma	disease	C04	Neoplastic Process	0.3		2008	2008	1	0	CTD_human	1
3570	IL6R	0.496	0.724	C0007134	Renal Cell Carcinoma	disease	C04;C12;C13	Neoplastic Process	0.3		1995	1995	1	0	CTD_human	1
2878	GPX3	0.575	0.586	C0345904	Malignant neoplasm of liver	disease	C04;C06	Neoplastic Process	0.3		2010	2010	1	0	CTD_human	1
3570	IL6R	0.496	0.724	C0279702	Conventional (Clear Cell) Renal Cell Carcinoma	disease	C04;C12;C13	Neoplastic Process	0.3		1995	1995	1	0	CTD_human	1
3570	IL6R	0.496	0.724	C1266042	Chromophobe Renal Cell Carcinoma	disease	C04;C12;C13	Neoplastic Process	0.3		1995	1995	1	0	CTD_human	1
3570	IL6R	0.496	0.724	C1266043	Sarcomatoid Renal Cell Carcinoma	disease	C04;C12;C13	Neoplastic Process	0.3		1995	1995	1	0	CTD_human	1
3570	IL6R	0.496	0.724	C1266044	Collecting Duct Carcinoma of the Kidney	disease	C04;C12;C13	Neoplastic Process	0.3		1995	1995	1	0	CTD_human	1
3570	IL6R	0.496	0.724	C1306837	Papillary Renal Cell Carcinoma	disease	C04;C12;C13	Neoplastic Process	0.3		1995	1995	1	0	CTD_human	1
3570	IL6R	0.496	0.724	C1708349	Hereditary Diffuse Gastric Cancer	disease	C04;C06	Neoplastic Process	0.3		2006	2006	1	0	CTD_human	1
3572	IL6ST	0.522	0.759	C0007097	Carcinoma	group	C04	Neoplastic Process	0.3		2003	2003	1	0	CTD_human	1
3572	IL6ST	0.522	0.759	C0009402	Colorectal Carcinoma	disease	C04;C06	Neoplastic Process	0.3		2009	2009	1	0	CTD_human	1
3572	IL6ST	0.522	0.759	C0205696	Anaplastic carcinoma	disease	C04	Neoplastic Process	0.3		2003	2003	1	0	CTD_human	1
3572	IL6ST	0.522	0.759	C0205697	Carcinoma, Spindle-Cell	disease	C04	Neoplastic Process	0.3		2003	2003	1	0	CTD_human	1
3572	IL6ST	0.522	0.759	C0205698	Undifferentiated carcinoma	phenotype	C04	Neoplastic Process	0.3		2003	2003	1	0	CTD_human	1
3572	IL6ST	0.522	0.759	C0205699	Carcinomatosis	phenotype	C04	Neoplastic Process	0.3		2003	2003	1	0	CTD_human	1
3572	IL6ST	0.522	0.759	C1257925	Mammary Carcinoma, Animal	disease	C04;C22	Neoplastic Process	0.3		2003	2003	1	0	CTD_human	1
2886	GRB7	0.63	0.414	C0242379	Malignant neoplasm of lung	disease	C04;C08	Neoplastic Process	0.3		2011	2011	1	0	CTD_human	1
2886	GRB7	0.63	0.414	C0376358	Malignant neoplasm of prostate	disease	C04;C12	Neoplastic Process	0.3		2007	2007	1	0	CTD_human	1
3576	CXCL8	0.342	0.862	C0205641	Adenocarcinoma, Basal Cell	disease	C04	Neoplastic Process	0.3		2008	2008	1	0	CTD_human	1
3576	CXCL8	0.342	0.862	C0205642	Adenocarcinoma, Oxyphilic	disease	C04	Neoplastic Process	0.3		2008	2008	1	0	CTD_human	1
3576	CXCL8	0.342	0.862	C0205643	Carcinoma, Cribriform	disease	C04	Neoplastic Process	0.3		2008	2008	1	0	CTD_human	1
3576	CXCL8	0.342	0.862	C0205644	Carcinoma, Granular Cell	disease	C04	Neoplastic Process	0.3		2008	2008	1	0	CTD_human	1
3576	CXCL8	0.342	0.862	C0205645	Adenocarcinoma, Tubular	disease	C04	Neoplastic Process	0.3		2008	2008	1	0	CTD_human	1
2898	GRIK2	0.621	0.586	C0006142	Malignant neoplasm of breast	disease	C04;C17	Neoplastic Process	0.3				0	0	UNIPROT	1
2899	GRIK3	0.727	0.379	C0006142	Malignant neoplasm of breast	disease	C04;C17	Neoplastic Process	0.3				0	0	UNIPROT	1
2906	GRIN2D	0.735	0.31	C0006142	Malignant neoplasm of breast	disease	C04;C17	Neoplastic Process	0.3				0	0	UNIPROT	1
3576	CXCL8	0.342	0.862	C1708349	Hereditary Diffuse Gastric Cancer	disease	C04;C06	Neoplastic Process	0.3		2005	2005	2	0	CTD_human	1
2916	GRM6	0.696	0.276	C0006142	Malignant neoplasm of breast	disease	C04;C17	Neoplastic Process	0.3				0	0	UNIPROT	1
2920	CXCL2	0.555	0.69	C0006142	Malignant neoplasm of breast	disease	C04;C17	Neoplastic Process	0.3		2006	2006	1	0	CTD_human	1
2923	PDIA3	0.633	0.552	C0006826	Malignant Neoplasms	group	C04	Neoplastic Process	0.3		2007	2007	1	0	CTD_human	1
3596	IL13	0.421	0.828	C0279702	Conventional (Clear Cell) Renal Cell Carcinoma	disease	C04;C12;C13	Neoplastic Process	0.3		2012	2012	1	0	CTD_human	1
3596	IL13	0.421	0.828	C1266042	Chromophobe Renal Cell Carcinoma	disease	C04;C12;C13	Neoplastic Process	0.3		2012	2012	1	0	CTD_human	1
3596	IL13	0.421	0.828	C1266043	Sarcomatoid Renal Cell Carcinoma	disease	C04;C12;C13	Neoplastic Process	0.3		2012	2012	1	0	CTD_human	1
3596	IL13	0.421	0.828	C1266044	Collecting Duct Carcinoma of the Kidney	disease	C04;C12;C13	Neoplastic Process	0.3		2012	2012	1	0	CTD_human	1
3596	IL13	0.421	0.828	C1306837	Papillary Renal Cell Carcinoma	disease	C04;C12;C13	Neoplastic Process	0.3		2012	2012	1	0	CTD_human	1
3604	TNFRSF9	0.565	0.621	C1708349	Hereditary Diffuse Gastric Cancer	disease	C04;C06	Neoplastic Process	0.3		2014	2014	1	0	CTD_human	1
2944	GSTM1	0.403	0.828	C0345904	Malignant neoplasm of liver	disease	C04;C06	Neoplastic Process	0.3		2011	2011	1	0	CTD_human	1
2949	GSTM5	0.834	0.172	C0007102	Malignant tumor of colon	disease	C04;C06	Neoplastic Process	0.3		2004	2004	1	0	CTD_human	1
3615	IMPDH2	0.752	0.241	C0152013	Adenocarcinoma of lung (disorder)	disease	C04;C08	Neoplastic Process	0.3		2016	2016	1	0	CTD_human	1
3621	ING1	0.609	0.586	C0280302	Squamous cell carcinoma of lip	disease		Neoplastic Process	0.3				0	0	ORPHANET	1
3621	ING1	0.609	0.586	C0280313	Squamous cell carcinoma of oropharynx	disease		Neoplastic Process	0.3				0	0	ORPHANET	1
3621	ING1	0.609	0.586	C0280321	Squamous cell carcinoma of the hypopharynx	disease		Neoplastic Process	0.3				0	0	ORPHANET	1
3621	ING1	0.609	0.586	C0280324	Laryngeal Squamous Cell Carcinoma	disease		Neoplastic Process	0.3				0	0	ORPHANET	1
3621	ING1	0.609	0.586	C0585362	Squamous cell carcinoma of mouth	disease		Neoplastic Process	0.3				0	0	ORPHANET	1
3621	ING1	0.609	0.586	C1708349	Hereditary Diffuse Gastric Cancer	disease	C04;C06	Neoplastic Process	0.3		2011	2011	1	0	CTD_human	1
3624	INHBA	0.624	0.552	C0153567	Uterine Cancer	disease	C04;C13	Neoplastic Process	0.3		2012	2012	1	0	CTD_human	1
3624	INHBA	0.624	0.552	C0948216	Ovarian adenocarcinoma	disease		Neoplastic Process	0.3				0	0	ORPHANET	1
3627	CXCL10	0.437	0.828	C0549473	Thyroid carcinoma	disease	C04;C19	Neoplastic Process	0.3		2016	2016	1	0	CTD_human	1
3638	INSIG1	0.707	0.379	C0007097	Carcinoma	group	C04	Neoplastic Process	0.3		2002	2002	1	0	CTD_human	1
3638	INSIG1	0.707	0.379	C0205696	Anaplastic carcinoma	disease	C04	Neoplastic Process	0.3		2002	2002	1	0	CTD_human	1
3638	INSIG1	0.707	0.379	C0205697	Carcinoma, Spindle-Cell	disease	C04	Neoplastic Process	0.3		2002	2002	1	0	CTD_human	1
3638	INSIG1	0.707	0.379	C0205698	Undifferentiated carcinoma	phenotype	C04	Neoplastic Process	0.3		2002	2002	1	0	CTD_human	1
3638	INSIG1	0.707	0.379	C0205699	Carcinomatosis	phenotype	C04	Neoplastic Process	0.3		2002	2002	1	0	CTD_human	1
3638	INSIG1	0.707	0.379	C1257925	Mammary Carcinoma, Animal	disease	C04;C22	Neoplastic Process	0.3		2002	2002	1	0	CTD_human	1
3643	INSR	0.459	0.724	C0278701	Gastric Adenocarcinoma	disease		Neoplastic Process	0.3				0	0	UNIPROT	1
3645	INSRR	0.707	0.448	C0010606	Adenoid Cystic Carcinoma	disease	C04	Neoplastic Process	0.3		2013	2013	1	0	CTD_human	1
3645	INSRR	0.707	0.448	C0152013	Adenocarcinoma of lung (disorder)	disease	C04;C08	Neoplastic Process	0.3				0	0	UNIPROT	1
3646	EIF3E	0.72	0.276	C0152013	Adenocarcinoma of lung (disorder)	disease	C04;C08	Neoplastic Process	0.3		2016	2016	1	0	CTD_human	1
3652	IPP	0.799	0.103	C0009402	Colorectal Carcinoma	disease	C04;C06	Neoplastic Process	0.3		2016	2016	1	0	CTD_human	1
3652	IPP	0.799	0.103	C1527249	Colorectal Cancer	disease	C04;C06	Neoplastic Process	0.3		2016	2016	1	0	CTD_human	1
3654	IRAK1	0.573	0.655	C0152013	Adenocarcinoma of lung (disorder)	disease	C04;C08	Neoplastic Process	0.3				0	0	UNIPROT	1
3656	IRAK2	0.799	0.172	C0152013	Adenocarcinoma of lung (disorder)	disease	C04;C08	Neoplastic Process	0.3				0	0	UNIPROT	1
2952	GSTT1	0.419	0.862	C0006826	Malignant Neoplasms	group	C04	Neoplastic Process	0.3		2015	2015	1	0	CTD_human	1
3659	IRF1	0.503	0.724	C0154060	Carcinoma in situ of stomach	disease		Neoplastic Process	0.3				0	0	CGI	1
3659	IRF1	0.503	0.724	C1708349	Hereditary Diffuse Gastric Cancer	disease	C04;C06	Neoplastic Process	0.3				0	0	CTD_human	1
3659	IRF1	0.503	0.724	C3150911	GASTRIC CANCER, INTESTINAL	disease		Neoplastic Process	0.3		1998	1999	2	2	UNIPROT	1
3667	IRS1	0.532	0.621	C0032927	Precancerous Conditions	group	C04	Neoplastic Process	0.3		1998	1998	1	0	CTD_human	1
3671	ISLR	1	0.069	C1527249	Colorectal Cancer	disease	C04;C06	Neoplastic Process	0.3		2006	2006	1	1	UNIPROT	1
3678	ITGA5	0.557	0.655	C1708349	Hereditary Diffuse Gastric Cancer	disease	C04;C06	Neoplastic Process	0.3		2007	2007	1	0	CTD_human	1
2956	MSH6	0.495	0.586	C0153633	Malignant neoplasm of brain	disease	C04;C10	Neoplastic Process	0.3				0	0	GENOMICS_ENGLAND	1
3691	ITGB4	0.551	0.621	C0010606	Adenoid Cystic Carcinoma	disease	C04	Neoplastic Process	0.3		2007	2007	1	0	CTD_human	1
2957	GTF2A1	0.815	0.138	C0006142	Malignant neoplasm of breast	disease	C04;C17	Neoplastic Process	0.3				0	0	UNIPROT	1
3692	EIF6	0.713	0.414	C0678222	Breast Carcinoma	disease	C04;C17	Neoplastic Process	0.3		2014	2014	1	0	CTD_human	1
2977	GUCY1A2	0.857	0.103	C0006142	Malignant neoplasm of breast	disease	C04;C17	Neoplastic Process	0.3		2008	2008	1	0	CTD_human	1
3699	ITIH3	0.785	0.138	C2239176	Liver carcinoma	disease	C04;C06	Neoplastic Process	0.3		2009	2009	1	0	CTD_human	1
2982	GUCY1A1	0.713	0.31	C0007102	Malignant tumor of colon	disease	C04;C06	Neoplastic Process	0.3		2004	2004	1	0	CTD_human	1
3702	ITK	0.551	0.655	C0278701	Gastric Adenocarcinoma	disease		Neoplastic Process	0.3		2007	2007	1	1	UNIPROT	1
2982	GUCY1A1	0.713	0.31	C0220636	Malignant neoplasm of salivary gland	disease	C04;C07	Neoplastic Process	0.3		2007	2007	1	0	CTD_human	1
2986	GUCY2F	0.815	0.207	C0006142	Malignant neoplasm of breast	disease	C04;C17	Neoplastic Process	0.3		2006	2006	1	1	UNIPROT	1
2993	GYPA	0.58	0.759	C0007114	Malignant neoplasm of skin	disease	C04;C17	Neoplastic Process	0.3		2006	2006	1	0	CTD_human	1
3714	JAG2	0.642	0.517	C0887833	Carcinoma, Pancreatic Ductal	disease	C04;C06;C19	Neoplastic Process	0.3		2009	2009	1	0	CTD_human	1
3006	HIST1H1C	0.815	0.172	C0006142	Malignant neoplasm of breast	disease	C04;C17	Neoplastic Process	0.3		2008	2008	1	0	CTD_human	1
3717	JAK2	0.43	0.69	C1335177	Ovarian Serous Adenocarcinoma	disease		Neoplastic Process	0.3				0	0	UNIPROT	1
3718	JAK3	0.532	0.621	C0278701	Gastric Adenocarcinoma	disease		Neoplastic Process	0.3				0	0	UNIPROT	1
3047	HBG1	0.639	0.448	C0376358	Malignant neoplasm of prostate	disease	C04;C12	Neoplastic Process	0.3		2010	2010	1	0	CTD_human	1
3048	HBG2	0.636	0.552	C0376358	Malignant neoplasm of prostate	disease	C04;C12	Neoplastic Process	0.3		2010	2010	1	0	CTD_human	1
3725	JUN	0.473	0.828	C1708349	Hereditary Diffuse Gastric Cancer	disease	C04;C06	Neoplastic Process	0.3		2007	2007	1	0	CTD_human	1
3744	KCNA10	0.886	0.069	C1527249	Colorectal Cancer	disease	C04;C06	Neoplastic Process	0.3		2006	2006	1	1	UNIPROT	1
3752	KCND3	0.676	0.241	C1527249	Colorectal Cancer	disease	C04;C06	Neoplastic Process	0.3				0	0	UNIPROT	1
3091	HIF1A	0.367	0.793	C0007114	Malignant neoplasm of skin	disease	C04;C17	Neoplastic Process	0.3		2009	2009	1	0	CTD_human	1
3778	KCNMA1	0.572	0.586	C0007134	Renal Cell Carcinoma	disease	C04;C12;C13	Neoplastic Process	0.3		2013	2013	1	0	CTD_human	1
3778	KCNMA1	0.572	0.586	C0279702	Conventional (Clear Cell) Renal Cell Carcinoma	disease	C04;C12;C13	Neoplastic Process	0.3		2013	2013	1	0	CTD_human	1
3778	KCNMA1	0.572	0.586	C1266042	Chromophobe Renal Cell Carcinoma	disease	C04;C12;C13	Neoplastic Process	0.3		2013	2013	1	0	CTD_human	1
3778	KCNMA1	0.572	0.586	C1266043	Sarcomatoid Renal Cell Carcinoma	disease	C04;C12;C13	Neoplastic Process	0.3		2013	2013	1	0	CTD_human	1
3778	KCNMA1	0.572	0.586	C1266044	Collecting Duct Carcinoma of the Kidney	disease	C04;C12;C13	Neoplastic Process	0.3		2013	2013	1	0	CTD_human	1
3778	KCNMA1	0.572	0.586	C1306837	Papillary Renal Cell Carcinoma	disease	C04;C12;C13	Neoplastic Process	0.3		2013	2013	1	0	CTD_human	1
3784	KCNQ1	0.525	0.586	C0205641	Adenocarcinoma, Basal Cell	disease	C04	Neoplastic Process	0.3		2014	2014	1	0	CTD_human	1
3784	KCNQ1	0.525	0.586	C0205642	Adenocarcinoma, Oxyphilic	disease	C04	Neoplastic Process	0.3		2014	2014	1	0	CTD_human	1
3784	KCNQ1	0.525	0.586	C0205643	Carcinoma, Cribriform	disease	C04	Neoplastic Process	0.3		2014	2014	1	0	CTD_human	1
3784	KCNQ1	0.525	0.586	C0205644	Carcinoma, Granular Cell	disease	C04	Neoplastic Process	0.3		2014	2014	1	0	CTD_human	1
3784	KCNQ1	0.525	0.586	C0205645	Adenocarcinoma, Tubular	disease	C04	Neoplastic Process	0.3		2014	2014	1	0	CTD_human	1
3784	KCNQ1	0.525	0.586	C0346627	Intestinal Cancer	group	C04;C06	Neoplastic Process	0.3		2014	2014	1	0	CTD_human	1
3101	HK3	0.815	0.138	C0006142	Malignant neoplasm of breast	disease	C04;C17	Neoplastic Process	0.3		2006	2006	1	1	UNIPROT	1
3791	KDR	0.423	0.724	C0205641	Adenocarcinoma, Basal Cell	disease	C04	Neoplastic Process	0.3		2011	2011	1	0	CTD_human	1
3791	KDR	0.423	0.724	C0205642	Adenocarcinoma, Oxyphilic	disease	C04	Neoplastic Process	0.3		2011	2011	1	0	CTD_human	1
3791	KDR	0.423	0.724	C0205643	Carcinoma, Cribriform	disease	C04	Neoplastic Process	0.3		2011	2011	1	0	CTD_human	1
3791	KDR	0.423	0.724	C0205644	Carcinoma, Granular Cell	disease	C04	Neoplastic Process	0.3		2011	2011	1	0	CTD_human	1
3791	KDR	0.423	0.724	C0205645	Adenocarcinoma, Tubular	disease	C04	Neoplastic Process	0.3		2011	2011	1	0	CTD_human	1
3141	HLCS	0.681	0.345	C0006142	Malignant neoplasm of breast	disease	C04;C17	Neoplastic Process	0.3				0	1	UNIPROT	1
3814	KISS1	0.528	0.517	C1708349	Hereditary Diffuse Gastric Cancer	disease	C04;C06	Neoplastic Process	0.3		2006	2006	1	0	CTD_human	1
3815	KIT	0.394	0.759	C1319315	Adenocarcinoma of large intestine	disease		Neoplastic Process	0.3		2007	2007	1	2	UNIPROT	1
3162	HMOX1	0.403	0.862	C0345904	Malignant neoplasm of liver	disease	C04;C06	Neoplastic Process	0.3		2006	2006	1	0	CTD_human	1
3827	KNG1	0.53	0.862	C1257925	Mammary Carcinoma, Animal	disease	C04;C22	Neoplastic Process	0.3		2012	2012	1	0	CTD_human	1
3843	IPO5	0.886	0.138	C0152013	Adenocarcinoma of lung (disorder)	disease	C04;C08	Neoplastic Process	0.3		2016	2016	1	0	CTD_human	1
3171	FOXA3	0.857	0.172	C0376358	Malignant neoplasm of prostate	disease	C04;C12	Neoplastic Process	0.3		2012	2012	1	0	CTD_human	1
3187	HNRNPH1	0.773	0.379	C0376358	Malignant neoplasm of prostate	disease	C04;C12	Neoplastic Process	0.3		2007	2007	1	0	CTD_human	1
3191	HNRNPL	0.762	0.207	C0006142	Malignant neoplasm of breast	disease	C04;C17	Neoplastic Process	0.3		2011	2011	1	0	CTD_human	1
3191	HNRNPL	0.762	0.207	C0024623	Malignant neoplasm of stomach	disease	C04;C06	Neoplastic Process	0.3		2011	2011	1	0	CTD_human	1
3199	HOXA2	0.785	0.31	C0024623	Malignant neoplasm of stomach	disease	C04;C06	Neoplastic Process	0.3		2007	2007	1	0	CTD_human	1
3200	HOXA3	0.799	0.345	C0006142	Malignant neoplasm of breast	disease	C04;C17	Neoplastic Process	0.3		2006	2006	1	1	UNIPROT	1
3201	HOXA4	0.727	0.345	C0006142	Malignant neoplasm of breast	disease	C04;C17	Neoplastic Process	0.3				0	0	UNIPROT	1
3845	KRAS	0.35	0.724	C0205641	Adenocarcinoma, Basal Cell	disease	C04	Neoplastic Process	0.3		2002	2010	3	0	CTD_human	1
3845	KRAS	0.35	0.724	C0205642	Adenocarcinoma, Oxyphilic	disease	C04	Neoplastic Process	0.3		2002	2010	3	0	CTD_human	1
3845	KRAS	0.35	0.724	C0205643	Carcinoma, Cribriform	disease	C04	Neoplastic Process	0.3		2002	2010	3	0	CTD_human	1
3845	KRAS	0.35	0.724	C0205644	Carcinoma, Granular Cell	disease	C04	Neoplastic Process	0.3		2002	2010	3	0	CTD_human	1
3845	KRAS	0.35	0.724	C0205645	Adenocarcinoma, Tubular	disease	C04	Neoplastic Process	0.3		2002	2010	3	0	CTD_human	1
3845	KRAS	0.35	0.724	C0205696	Anaplastic carcinoma	disease	C04	Neoplastic Process	0.3		2000	2010	2	0	CTD_human	1
3845	KRAS	0.35	0.724	C0205699	Carcinomatosis	phenotype	C04	Neoplastic Process	0.3		2000	2010	2	0	CTD_human	1
3202	HOXA5	0.648	0.483	C0153381	Malignant neoplasm of mouth	disease	C04;C07	Neoplastic Process	0.3		2012	2012	1	0	CTD_human	1
3205	HOXA9	0.572	0.552	C0005684	Malignant neoplasm of urinary bladder	disease	C04;C12;C13	Neoplastic Process	0.3		2016	2016	1	0	CTD_human	1
3219	HOXB9	0.663	0.414	C0376358	Malignant neoplasm of prostate	disease	C04;C12	Neoplastic Process	0.3		2017	2017	1	0	CTD_human	1
3845	KRAS	0.35	0.724	C0851140	Carcinoma in situ of uterine cervix	disease	C04	Neoplastic Process	0.3				0	0	CGI	1
3845	KRAS	0.35	0.724	C0887833	Carcinoma, Pancreatic Ductal	disease	C04;C06;C19	Neoplastic Process	0.3		2015	2015	1	0	CTD_human	1
3845	KRAS	0.35	0.724	C1112155	Hereditary non-polyposis colorectal cancer syndrome	disease		Congenital Abnormality	0.3				0	0	ORPHANET	1
3219	HOXB9	0.663	0.414	C1140680	Malignant neoplasm of ovary	disease	C04;C13;C19	Neoplastic Process	0.3		2017	2017	1	0	CTD_human	1
3845	KRAS	0.35	0.724	C1708349	Hereditary Diffuse Gastric Cancer	disease	C04;C06	Neoplastic Process	0.3		2000	2001	2	0	CTD_human	1
3845	KRAS	0.35	0.724	C2931038	Pancreatic carcinoma, familial	disease	C04;C06;C19	Neoplastic Process	0.3				0	0	ORPHANET	1
3845	KRAS	0.35	0.724	C3150911	GASTRIC CANCER, INTESTINAL	disease		Neoplastic Process	0.3		1987	2003	3	5	UNIPROT	1
3231	HOXD1	0.785	0.276	C1140680	Malignant neoplasm of ovary	disease	C04;C13;C19	Neoplastic Process	0.3		2010	2010	1	0	CTD_human	1
3848	KRT1	0.616	0.345	C0007137	Squamous cell carcinoma	disease	C04	Neoplastic Process	0.3		2008	2008	1	0	CTD_human	1
3852	KRT5	0.555	0.552	C0007097	Carcinoma	group	C04	Neoplastic Process	0.3		2002	2002	1	0	CTD_human	1
3852	KRT5	0.555	0.552	C0010606	Adenoid Cystic Carcinoma	disease	C04	Neoplastic Process	0.3		2007	2007	1	0	CTD_human	1
3852	KRT5	0.555	0.552	C0205696	Anaplastic carcinoma	disease	C04	Neoplastic Process	0.3		2002	2002	1	0	CTD_human	1
3852	KRT5	0.555	0.552	C0205697	Carcinoma, Spindle-Cell	disease	C04	Neoplastic Process	0.3		2002	2002	1	0	CTD_human	1
3852	KRT5	0.555	0.552	C0205698	Undifferentiated carcinoma	phenotype	C04	Neoplastic Process	0.3		2002	2002	1	0	CTD_human	1
3852	KRT5	0.555	0.552	C0205699	Carcinomatosis	phenotype	C04	Neoplastic Process	0.3		2002	2002	1	0	CTD_human	1
3235	HOXD9	0.685	0.379	C1140680	Malignant neoplasm of ovary	disease	C04;C13;C19	Neoplastic Process	0.3		2015	2015	1	0	CTD_human	1
3852	KRT5	0.555	0.552	C1257925	Mammary Carcinoma, Animal	disease	C04;C22	Neoplastic Process	0.3		2002	2002	1	0	CTD_human	1
3852	KRT5	0.555	0.552	C1368275	Pigmented Basal Cell Carcinoma	disease	C04	Neoplastic Process	0.3		2009	2010	2	0	CTD_human	1
3854	KRT6B	0.69	0.414	C0007137	Squamous cell carcinoma	disease	C04	Neoplastic Process	0.3		2005	2005	1	0	CTD_human	1
3236	HOXD10	0.639	0.414	C0153381	Malignant neoplasm of mouth	disease	C04;C07	Neoplastic Process	0.3		2012	2012	1	0	CTD_human	1
3855	KRT7	0.534	0.655	C1266042	Chromophobe Renal Cell Carcinoma	disease	C04;C12;C13	Neoplastic Process	0.3		2004	2006	2	0	CTD_human	1
3855	KRT7	0.534	0.655	C1266043	Sarcomatoid Renal Cell Carcinoma	disease	C04;C12;C13	Neoplastic Process	0.3		2004	2006	2	0	CTD_human	1
3237	HOXD11	0.72	0.379	C0006142	Malignant neoplasm of breast	disease	C04;C17	Neoplastic Process	0.3		2005	2005	1	0	CTD_human	1
3856	KRT8	0.534	0.586	C0007134	Renal Cell Carcinoma	disease	C04;C12;C13	Neoplastic Process	0.3		2004	2004	1	0	CTD_human	1
3237	HOXD11	0.72	0.379	C0153381	Malignant neoplasm of mouth	disease	C04;C07	Neoplastic Process	0.3		2012	2012	1	0	CTD_human	1
3856	KRT8	0.534	0.586	C0032927	Precancerous Conditions	group	C04	Neoplastic Process	0.3		2012	2012	1	0	CTD_human	1
3856	KRT8	0.534	0.586	C0205641	Adenocarcinoma, Basal Cell	disease	C04	Neoplastic Process	0.3		2005	2005	1	0	CTD_human	1
3856	KRT8	0.534	0.586	C0205642	Adenocarcinoma, Oxyphilic	disease	C04	Neoplastic Process	0.3		2005	2005	1	0	CTD_human	1
3856	KRT8	0.534	0.586	C0205643	Carcinoma, Cribriform	disease	C04	Neoplastic Process	0.3		2005	2005	1	0	CTD_human	1
3856	KRT8	0.534	0.586	C0205644	Carcinoma, Granular Cell	disease	C04	Neoplastic Process	0.3		2005	2005	1	0	CTD_human	1
3856	KRT8	0.534	0.586	C0205645	Adenocarcinoma, Tubular	disease	C04	Neoplastic Process	0.3		2005	2005	1	0	CTD_human	1
3856	KRT8	0.534	0.586	C0279702	Conventional (Clear Cell) Renal Cell Carcinoma	disease	C04;C12;C13	Neoplastic Process	0.3		2004	2004	1	0	CTD_human	1
3856	KRT8	0.534	0.586	C1266042	Chromophobe Renal Cell Carcinoma	disease	C04;C12;C13	Neoplastic Process	0.3		2004	2004	1	0	CTD_human	1
3856	KRT8	0.534	0.586	C1266043	Sarcomatoid Renal Cell Carcinoma	disease	C04;C12;C13	Neoplastic Process	0.3		2004	2004	1	0	CTD_human	1
3856	KRT8	0.534	0.586	C1266044	Collecting Duct Carcinoma of the Kidney	disease	C04;C12;C13	Neoplastic Process	0.3		2004	2004	1	0	CTD_human	1
3856	KRT8	0.534	0.586	C1306837	Papillary Renal Cell Carcinoma	disease	C04;C12;C13	Neoplastic Process	0.3		2004	2004	1	0	CTD_human	1
3856	KRT8	0.534	0.586	C1708349	Hereditary Diffuse Gastric Cancer	disease	C04;C06	Neoplastic Process	0.3		2005	2005	1	0	CTD_human	1
3866	KRT15	0.696	0.448	C0010606	Adenoid Cystic Carcinoma	disease	C04	Neoplastic Process	0.3		2007	2007	1	0	CTD_human	1
3872	KRT17	0.59	0.414	C0007117	Basal cell carcinoma	disease	C04	Neoplastic Process	0.3		2010	2010	1	0	CTD_human	1
3872	KRT17	0.59	0.414	C0279626	Squamous cell carcinoma of esophagus	disease	C04;C06	Neoplastic Process	0.3		2011	2011	1	0	CTD_human	1
3872	KRT17	0.59	0.414	C1368275	Pigmented Basal Cell Carcinoma	disease	C04	Neoplastic Process	0.3		2010	2010	1	0	CTD_human	1
3265	HRAS	0.404	0.828	C0007847	Malignant tumor of cervix	disease		Neoplastic Process	0.3				0	0	CGI	1
3882	KRT32	0.815	0.103	C0007134	Renal Cell Carcinoma	disease	C04;C12;C13	Neoplastic Process	0.3		2013	2013	1	0	CTD_human	1
3882	KRT32	0.815	0.103	C0279702	Conventional (Clear Cell) Renal Cell Carcinoma	disease	C04;C12;C13	Neoplastic Process	0.3		2013	2013	1	0	CTD_human	1
3882	KRT32	0.815	0.103	C1266042	Chromophobe Renal Cell Carcinoma	disease	C04;C12;C13	Neoplastic Process	0.3		2013	2013	1	0	CTD_human	1
3882	KRT32	0.815	0.103	C1266043	Sarcomatoid Renal Cell Carcinoma	disease	C04;C12;C13	Neoplastic Process	0.3		2013	2013	1	0	CTD_human	1
3882	KRT32	0.815	0.103	C1266044	Collecting Duct Carcinoma of the Kidney	disease	C04;C12;C13	Neoplastic Process	0.3		2013	2013	1	0	CTD_human	1
3882	KRT32	0.815	0.103	C1306837	Papillary Renal Cell Carcinoma	disease	C04;C12;C13	Neoplastic Process	0.3		2013	2013	1	0	CTD_human	1
3897	L1CAM	0.5	0.655	C0279702	Conventional (Clear Cell) Renal Cell Carcinoma	disease	C04;C12;C13	Neoplastic Process	0.3		2011	2011	1	0	CTD_human	1
3897	L1CAM	0.5	0.655	C1266042	Chromophobe Renal Cell Carcinoma	disease	C04;C12;C13	Neoplastic Process	0.3		2011	2011	1	0	CTD_human	1
3897	L1CAM	0.5	0.655	C1266043	Sarcomatoid Renal Cell Carcinoma	disease	C04;C12;C13	Neoplastic Process	0.3		2011	2011	1	0	CTD_human	1
3897	L1CAM	0.5	0.655	C1266044	Collecting Duct Carcinoma of the Kidney	disease	C04;C12;C13	Neoplastic Process	0.3		2011	2011	1	0	CTD_human	1
3897	L1CAM	0.5	0.655	C1306837	Papillary Renal Cell Carcinoma	disease	C04;C12;C13	Neoplastic Process	0.3		2011	2011	1	0	CTD_human	1
3265	HRAS	0.404	0.828	C0153349	Malignant neoplasm of tongue	disease	C04;C07	Neoplastic Process	0.3		2010	2010	1	0	CTD_human	1
3265	HRAS	0.404	0.828	C0153470	Malignant neoplasm of spleen	disease	C04;C15	Neoplastic Process	0.3		2016	2016	1	0	CTD_human	1
3914	LAMB3	0.614	0.621	C1527249	Colorectal Cancer	disease	C04;C06	Neoplastic Process	0.3		2006	2006	1	1	UNIPROT	1
3265	HRAS	0.404	0.828	C0153633	Malignant neoplasm of brain	disease	C04;C10	Neoplastic Process	0.3		2017	2017	1	0	CTD_human	1
3925	STMN1	0.497	0.793	C0007097	Carcinoma	group	C04	Neoplastic Process	0.3		2002	2002	1	0	CTD_human	1
3925	STMN1	0.497	0.793	C0205696	Anaplastic carcinoma	disease	C04	Neoplastic Process	0.3		2002	2002	1	0	CTD_human	1
3925	STMN1	0.497	0.793	C0205697	Carcinoma, Spindle-Cell	disease	C04	Neoplastic Process	0.3		2002	2002	1	0	CTD_human	1
3925	STMN1	0.497	0.793	C0205698	Undifferentiated carcinoma	phenotype	C04	Neoplastic Process	0.3		2002	2002	1	0	CTD_human	1
3925	STMN1	0.497	0.793	C0205699	Carcinomatosis	phenotype	C04	Neoplastic Process	0.3		2002	2002	1	0	CTD_human	1
3925	STMN1	0.497	0.793	C1257925	Mammary Carcinoma, Animal	disease	C04;C22	Neoplastic Process	0.3		2002	2002	1	0	CTD_human	1
3927	LASP1	0.6	0.483	C0476089	Endometrial Carcinoma	disease	C04;C13	Neoplastic Process	0.3		2017	2017	1	0	CTD_human	1
3939	LDHA	0.562	0.655	C0152013	Adenocarcinoma of lung (disorder)	disease	C04;C08	Neoplastic Process	0.3		2016	2016	1	0	CTD_human	1
3265	HRAS	0.404	0.828	C0750979	Primary malignant neoplasm of brain	disease	C04;C10	Neoplastic Process	0.3		2017	2017	1	0	CTD_human	1
3945	LDHB	0.633	0.414	C0007134	Renal Cell Carcinoma	disease	C04;C12;C13	Neoplastic Process	0.3		2004	2004	1	0	CTD_human	1
3945	LDHB	0.633	0.414	C0279702	Conventional (Clear Cell) Renal Cell Carcinoma	disease	C04;C12;C13	Neoplastic Process	0.3		2004	2004	1	0	CTD_human	1
3945	LDHB	0.633	0.414	C1266042	Chromophobe Renal Cell Carcinoma	disease	C04;C12;C13	Neoplastic Process	0.3		2004	2004	1	0	CTD_human	1
3945	LDHB	0.633	0.414	C1266043	Sarcomatoid Renal Cell Carcinoma	disease	C04;C12;C13	Neoplastic Process	0.3		2004	2004	1	0	CTD_human	1
3945	LDHB	0.633	0.414	C1266044	Collecting Duct Carcinoma of the Kidney	disease	C04;C12;C13	Neoplastic Process	0.3		2004	2004	1	0	CTD_human	1
3945	LDHB	0.633	0.414	C1306837	Papillary Renal Cell Carcinoma	disease	C04;C12;C13	Neoplastic Process	0.3		2004	2004	1	0	CTD_human	1
3953	LEPR	0.474	0.793	C1567257	Granulosa Cell Cancer	disease	C04;C13;C19	Neoplastic Process	0.3		2017	2017	1	0	CTD_human	1
3954	LETM1	0.555	0.586	C2239176	Liver carcinoma	disease	C04;C06	Neoplastic Process	0.3		2013	2013	1	0	CTD_human	1
3958	LGALS3	0.466	0.759	C1708349	Hereditary Diffuse Gastric Cancer	disease	C04;C06	Neoplastic Process	0.3		2012	2012	1	0	CTD_human	1
3963	LGALS7	0.652	0.483	C0007097	Carcinoma	group	C04	Neoplastic Process	0.3		2006	2006	1	0	CTD_human	1
3963	LGALS7	0.652	0.483	C0205696	Anaplastic carcinoma	disease	C04	Neoplastic Process	0.3		2006	2006	1	0	CTD_human	1
3963	LGALS7	0.652	0.483	C0205697	Carcinoma, Spindle-Cell	disease	C04	Neoplastic Process	0.3		2006	2006	1	0	CTD_human	1
3963	LGALS7	0.652	0.483	C0205698	Undifferentiated carcinoma	phenotype	C04	Neoplastic Process	0.3		2006	2006	1	0	CTD_human	1
3963	LGALS7	0.652	0.483	C0205699	Carcinomatosis	phenotype	C04	Neoplastic Process	0.3		2006	2006	1	0	CTD_human	1
3963	LGALS7	0.652	0.483	C1257925	Mammary Carcinoma, Animal	disease	C04;C22	Neoplastic Process	0.3		2006	2006	1	0	CTD_human	1
3978	LIG1	0.727	0.379	C1527249	Colorectal Cancer	disease	C04;C06	Neoplastic Process	0.3		2006	2006	1	2	UNIPROT	1
3306	HSPA2	0.592	0.655	C0007102	Malignant tumor of colon	disease	C04;C06	Neoplastic Process	0.3		2004	2004	1	0	CTD_human	1
3992	FADS1	0.636	0.621	C0009402	Colorectal Carcinoma	disease	C04;C06	Neoplastic Process	0.3		2014	2014	1	0	CTD_human	1
3312	HSPA8	0.575	0.621	C0024623	Malignant neoplasm of stomach	disease	C04;C06	Neoplastic Process	0.3		2005	2005	1	0	CTD_human	1
3992	FADS1	0.636	0.621	C1527249	Colorectal Cancer	disease	C04;C06	Neoplastic Process	0.3		2014	2014	1	0	CTD_human	1
3992	FADS1	0.636	0.621	C1708349	Hereditary Diffuse Gastric Cancer	disease	C04;C06	Neoplastic Process	0.3		2006	2006	1	0	CTD_human	1
3312	HSPA8	0.575	0.621	C0153381	Malignant neoplasm of mouth	disease	C04;C07	Neoplastic Process	0.3		2005	2005	1	0	CTD_human	1
3996	LLGL1	0.681	0.31	C0678222	Breast Carcinoma	disease	C04;C17	Neoplastic Process	0.3		2006	2006	1	0	CTD_human	1
4000	LMNA	0.406	0.724	C0152013	Adenocarcinoma of lung (disorder)	disease	C04;C08	Neoplastic Process	0.3		2011	2011	1	0	CTD_human	1
4001	LMNB1	0.598	0.586	C0152013	Adenocarcinoma of lung (disorder)	disease	C04;C08	Neoplastic Process	0.3		2016	2016	1	0	CTD_human	1
4008	LMO7	0.762	0.379	C1527249	Colorectal Cancer	disease	C04;C06	Neoplastic Process	0.3				0	0	UNIPROT	1
3315	HSPB1	0.468	0.69	C0153349	Malignant neoplasm of tongue	disease	C04;C07	Neoplastic Process	0.3		2010	2010	1	0	CTD_human	1
3315	HSPB1	0.468	0.69	C0153381	Malignant neoplasm of mouth	disease	C04;C07	Neoplastic Process	0.3		2005	2005	1	0	CTD_human	1
4023	LPL	0.504	0.724	C0007097	Carcinoma	group	C04	Neoplastic Process	0.3		2002	2002	1	0	CTD_human	1
3326	HSP90AB1	0.663	0.552	C0376358	Malignant neoplasm of prostate	disease	C04;C12	Neoplastic Process	0.3		2007	2007	1	0	CTD_human	1
4023	LPL	0.504	0.724	C0205696	Anaplastic carcinoma	disease	C04	Neoplastic Process	0.3		2002	2002	1	0	CTD_human	1
4023	LPL	0.504	0.724	C0205697	Carcinoma, Spindle-Cell	disease	C04	Neoplastic Process	0.3		2002	2002	1	0	CTD_human	1
4023	LPL	0.504	0.724	C0205698	Undifferentiated carcinoma	phenotype	C04	Neoplastic Process	0.3		2002	2002	1	0	CTD_human	1
4023	LPL	0.504	0.724	C0205699	Carcinomatosis	phenotype	C04	Neoplastic Process	0.3		2002	2002	1	0	CTD_human	1
4023	LPL	0.504	0.724	C1257925	Mammary Carcinoma, Animal	disease	C04;C22	Neoplastic Process	0.3		2002	2002	1	0	CTD_human	1
3350	HTR1A	0.529	0.621	C0024623	Malignant neoplasm of stomach	disease	C04;C06	Neoplastic Process	0.3		2011	2011	1	0	CTD_human	1
4036	LRP2	0.552	0.69	C1527249	Colorectal Cancer	disease	C04;C06	Neoplastic Process	0.3				0	0	UNIPROT	1
4049	LTA	0.463	0.862	C0279626	Squamous cell carcinoma of esophagus	disease	C04;C06	Neoplastic Process	0.3		2018	2018	1	0	CTD_human	1
4072	EPCAM	0.499	0.69	C0007097	Carcinoma	group	C04	Neoplastic Process	0.3		2006	2006	1	0	CTD_human	1
4072	EPCAM	0.499	0.69	C0205697	Carcinoma, Spindle-Cell	disease	C04	Neoplastic Process	0.3		2006	2006	1	0	CTD_human	1
4072	EPCAM	0.499	0.69	C0205698	Undifferentiated carcinoma	phenotype	C04	Neoplastic Process	0.3		2006	2006	1	0	CTD_human	1
4072	EPCAM	0.499	0.69	C0205699	Carcinomatosis	phenotype	C04	Neoplastic Process	0.3		2006	2006	1	0	CTD_human	1
3399	ID3	0.621	0.655	C0007102	Malignant tumor of colon	disease	C04;C06	Neoplastic Process	0.3		2004	2004	1	0	CTD_human	1
4072	EPCAM	0.499	0.69	C1112155	Hereditary non-polyposis colorectal cancer syndrome	disease		Congenital Abnormality	0.3				0	0	ORPHANET	1
3399	ID3	0.621	0.655	C0242379	Malignant neoplasm of lung	disease	C04;C08	Neoplastic Process	0.3		2011	2011	1	0	CTD_human	1
4072	EPCAM	0.499	0.69	C1257925	Mammary Carcinoma, Animal	disease	C04;C22	Neoplastic Process	0.3		2006	2006	1	0	CTD_human	1
4072	EPCAM	0.499	0.69	C2931459	Lynch syndrome I (site-specific colonic cancer)	disease	C04;C06;C16;C18	Disease or Syndrome	0.3		2009	2009	1	0	CTD_human	1
4074	M6PR	0.727	0.207	C0007134	Renal Cell Carcinoma	disease	C04;C12;C13	Neoplastic Process	0.3		2013	2013	1	0	CTD_human	1
4074	M6PR	0.727	0.207	C0279702	Conventional (Clear Cell) Renal Cell Carcinoma	disease	C04;C12;C13	Neoplastic Process	0.3		2013	2013	1	0	CTD_human	1
4074	M6PR	0.727	0.207	C1266042	Chromophobe Renal Cell Carcinoma	disease	C04;C12;C13	Neoplastic Process	0.3		2013	2013	1	0	CTD_human	1
4074	M6PR	0.727	0.207	C1266043	Sarcomatoid Renal Cell Carcinoma	disease	C04;C12;C13	Neoplastic Process	0.3		2013	2013	1	0	CTD_human	1
4074	M6PR	0.727	0.207	C1266044	Collecting Duct Carcinoma of the Kidney	disease	C04;C12;C13	Neoplastic Process	0.3		2013	2013	1	0	CTD_human	1
4074	M6PR	0.727	0.207	C1306837	Papillary Renal Cell Carcinoma	disease	C04;C12;C13	Neoplastic Process	0.3		2013	2013	1	0	CTD_human	1
4074	M6PR	0.727	0.207	C1708349	Hereditary Diffuse Gastric Cancer	disease	C04;C06	Neoplastic Process	0.3		2011	2011	1	0	CTD_human	1
4082	MARCKS	0.6	0.655	C0010606	Adenoid Cystic Carcinoma	disease	C04	Neoplastic Process	0.3		2007	2007	1	0	CTD_human	1
4088	SMAD3	0.462	0.862	C0153567	Uterine Cancer	disease	C04;C13	Neoplastic Process	0.3		2012	2012	1	0	CTD_human	1
3420	IDH3B	0.696	0.379	C0024623	Malignant neoplasm of stomach	disease	C04;C06	Neoplastic Process	0.3		2011	2011	1	0	CTD_human	1
3423	IDS	0.616	0.655	C0242379	Malignant neoplasm of lung	disease	C04;C08	Neoplastic Process	0.3		2017	2017	1	0	CTD_human	1
3431	SP110	0.743	0.448	C0006142	Malignant neoplasm of breast	disease	C04;C17	Neoplastic Process	0.3		2006	2006	1	1	UNIPROT	1
4089	SMAD4	0.43	0.759	C1319315	Adenocarcinoma of large intestine	disease		Neoplastic Process	0.3				0	0	CGI	1
4089	SMAD4	0.43	0.759	C1708349	Hereditary Diffuse Gastric Cancer	disease	C04;C06	Neoplastic Process	0.3		2011	2011	1	0	CTD_human	1
4117	MAK	0.676	0.448	C3165106	Infiltrating duct carcinoma of female breast	disease		Neoplastic Process	0.3				0	0	UNIPROT	1
3440	IFNA2	0.459	0.793	C0006142	Malignant neoplasm of breast	disease	C04;C17	Neoplastic Process	0.3				0	0	UNIPROT	1
3440	IFNA2	0.459	0.793	C0346647	Malignant neoplasm of pancreas	disease	C04;C06;C19	Neoplastic Process	0.3		2004	2004	1	0	CTD_human	1
4118	MAL	0.609	0.483	C0746787	Cancer of Neck	disease	C04	Neoplastic Process	0.3		2009	2009	1	0	CTD_human	1
4118	MAL	0.609	0.483	C0751177	Cancer of Head	disease	C04	Neoplastic Process	0.3		2009	2009	1	0	CTD_human	1
3442	IFNA5	0.785	0.172	C0346647	Malignant neoplasm of pancreas	disease	C04;C06;C19	Neoplastic Process	0.3		2005	2005	1	0	CTD_human	1
4131	MAP1B	0.701	0.345	C1527249	Colorectal Cancer	disease	C04;C06	Neoplastic Process	0.3		2006	2006	1	2	UNIPROT	1
4133	MAP2	0.598	0.483	C1527249	Colorectal Cancer	disease	C04;C06	Neoplastic Process	0.3		2006	2006	1	1	UNIPROT	1
4139	MARK1	0.735	0.345	C0278701	Gastric Adenocarcinoma	disease		Neoplastic Process	0.3				0	0	UNIPROT	1
4139	MARK1	0.735	0.345	C1335177	Ovarian Serous Adenocarcinoma	disease		Neoplastic Process	0.3				0	0	UNIPROT	1
4139	MARK1	0.735	0.345	C1708349	Hereditary Diffuse Gastric Cancer	disease	C04;C06	Neoplastic Process	0.3		2006	2006	1	0	CTD_human	1
4145	MATK	0.707	0.414	C1319315	Adenocarcinoma of large intestine	disease		Neoplastic Process	0.3		2007	2007	1	1	UNIPROT	1
4145	MATK	0.707	0.414	C1335167	Ovarian Mucinous Adenocarcinoma	disease		Neoplastic Process	0.3				0	0	UNIPROT	1
4149	MAX	0.604	0.586	C0206695	Carcinoma, Neuroendocrine	group	C04	Neoplastic Process	0.3				0	0	GENOMICS_ENGLAND	1
4149	MAX	0.604	0.586	C0346191	Carcinoma in situ of endometrium	disease		Neoplastic Process	0.3				0	0	CGI	1
3476	IGBP1	0.696	0.483	C0006142	Malignant neoplasm of breast	disease	C04;C17	Neoplastic Process	0.3		2011	2011	1	0	CTD_human	1
4149	MAX	0.604	0.586	C0476089	Endometrial Carcinoma	disease	C04;C13	Neoplastic Process	0.3				0	0	CGI	1
3476	IGBP1	0.696	0.483	C0242379	Malignant neoplasm of lung	disease	C04;C08	Neoplastic Process	0.3		2011	2011	1	0	CTD_human	1
4157	MC1R	0.57	0.586	C1368275	Pigmented Basal Cell Carcinoma	disease	C04	Neoplastic Process	0.3		2008	2008	1	0	CTD_human	1
4163	MCC	0.604	0.552	C0007113	Rectal Carcinoma	disease	C04;C06	Neoplastic Process	0.3		1994	1994	1	0	CTD_human	1
4163	MCC	0.604	0.552	C1319315	Adenocarcinoma of large intestine	disease		Neoplastic Process	0.3				0	0	CGI	1
4179	CD46	0.529	0.828	C1527249	Colorectal Cancer	disease	C04;C06	Neoplastic Process	0.3				0	0	UNIPROT	1
4185	ADAM11	0.713	0.414	C1335302	Pancreatic Ductal Adenocarcinoma	disease		Neoplastic Process	0.3				0	0	UNIPROT	1
4191	MDH2	0.627	0.483	C0007097	Carcinoma	group	C04	Neoplastic Process	0.3		2002	2002	1	0	CTD_human	1
4191	MDH2	0.627	0.483	C0205696	Anaplastic carcinoma	disease	C04	Neoplastic Process	0.3		2002	2002	1	0	CTD_human	1
4191	MDH2	0.627	0.483	C0205697	Carcinoma, Spindle-Cell	disease	C04	Neoplastic Process	0.3		2002	2002	1	0	CTD_human	1
4191	MDH2	0.627	0.483	C0205698	Undifferentiated carcinoma	phenotype	C04	Neoplastic Process	0.3		2002	2002	1	0	CTD_human	1
4191	MDH2	0.627	0.483	C0205699	Carcinomatosis	phenotype	C04	Neoplastic Process	0.3		2002	2002	1	0	CTD_human	1
3480	IGF1R	0.433	0.828	C0007114	Malignant neoplasm of skin	disease	C04;C17	Neoplastic Process	0.3		1999	1999	1	0	CTD_human	1
4191	MDH2	0.627	0.483	C1257925	Mammary Carcinoma, Animal	disease	C04;C22	Neoplastic Process	0.3		2002	2002	1	0	CTD_human	1
3484	IGFBP1	0.538	0.621	C0007102	Malignant tumor of colon	disease	C04;C06	Neoplastic Process	0.3		2004	2004	1	0	CTD_human	1
3485	IGFBP2	0.521	0.69	C0220636	Malignant neoplasm of salivary gland	disease	C04;C07	Neoplastic Process	0.3		2007	2007	1	0	CTD_human	1
4194	MDM4	0.501	0.724	C0154091	Carcinoma in situ of bladder	disease		Neoplastic Process	0.3				0	0	CGI	1
4216	MAP3K4	0.743	0.276	C0476089	Endometrial Carcinoma	disease	C04;C13	Neoplastic Process	0.3		2013	2013	1	0	CTD_human	1
4216	MAP3K4	0.743	0.276	C1335177	Ovarian Serous Adenocarcinoma	disease		Neoplastic Process	0.3				0	0	UNIPROT	1
4221	MEN1	0.463	0.724	C1328479	Pancreatic Endocrine Carcinoma	disease	C04;C06;C19	Neoplastic Process	0.3				0	0	CGI	1
3552	IL1A	0.366	0.931	C0007114	Malignant neoplasm of skin	disease	C04;C17	Neoplastic Process	0.3		1993	1993	1	0	CTD_human	1
4233	MET	0.405	0.793	C0205641	Adenocarcinoma, Basal Cell	disease	C04	Neoplastic Process	0.3		2011	2012	2	0	CTD_human	1
4233	MET	0.405	0.793	C0205642	Adenocarcinoma, Oxyphilic	disease	C04	Neoplastic Process	0.3		2011	2012	2	0	CTD_human	1
4233	MET	0.405	0.793	C0205643	Carcinoma, Cribriform	disease	C04	Neoplastic Process	0.3		2011	2012	2	0	CTD_human	1
4233	MET	0.405	0.793	C0205644	Carcinoma, Granular Cell	disease	C04	Neoplastic Process	0.3		2011	2012	2	0	CTD_human	1
4233	MET	0.405	0.793	C0205645	Adenocarcinoma, Tubular	disease	C04	Neoplastic Process	0.3		2011	2012	2	0	CTD_human	1
4233	MET	0.405	0.793	C0205698	Undifferentiated carcinoma	phenotype	C04	Neoplastic Process	0.3		2011	2011	1	0	CTD_human	1
4233	MET	0.405	0.793	C0205699	Carcinomatosis	phenotype	C04	Neoplastic Process	0.3		2011	2011	1	0	CTD_human	1
3553	IL1B	0.312	0.931	C0006826	Malignant Neoplasms	group	C04	Neoplastic Process	0.3		2013	2013	1	0	CTD_human	1
3557	IL1RN	0.398	0.897	C0007102	Malignant tumor of colon	disease	C04;C06	Neoplastic Process	0.3		2009	2009	1	0	CTD_human	1
4233	MET	0.405	0.793	C1266042	Chromophobe Renal Cell Carcinoma	disease	C04;C12;C13	Neoplastic Process	0.3		2015	2015	1	0	CTD_human	1
4233	MET	0.405	0.793	C1266043	Sarcomatoid Renal Cell Carcinoma	disease	C04;C12;C13	Neoplastic Process	0.3		2015	2015	1	0	CTD_human	1
4233	MET	0.405	0.793	C1266044	Collecting Duct Carcinoma of the Kidney	disease	C04;C12;C13	Neoplastic Process	0.3		2015	2015	1	0	CTD_human	1
4233	MET	0.405	0.793	C1319315	Adenocarcinoma of large intestine	disease		Neoplastic Process	0.3				0	0	CGI	1
4233	MET	0.405	0.793	C1708349	Hereditary Diffuse Gastric Cancer	disease	C04;C06	Neoplastic Process	0.3		2012	2012	2	0	CTD_human	1
4233	MET	0.405	0.793	C2931899	Papillary renal cell carcinoma, familial	disease	C04;C12;C13	Neoplastic Process	0.3				0	0	ORPHANET	1
4254	KITLG	0.491	0.759	C0007097	Carcinoma	group	C04	Neoplastic Process	0.3		2006	2006	1	0	CTD_human	1
4254	KITLG	0.491	0.759	C0205696	Anaplastic carcinoma	disease	C04	Neoplastic Process	0.3		2006	2006	1	0	CTD_human	1
4254	KITLG	0.491	0.759	C0205697	Carcinoma, Spindle-Cell	disease	C04	Neoplastic Process	0.3		2006	2006	1	0	CTD_human	1
4254	KITLG	0.491	0.759	C0205698	Undifferentiated carcinoma	phenotype	C04	Neoplastic Process	0.3		2006	2006	1	0	CTD_human	1
4254	KITLG	0.491	0.759	C0205699	Carcinomatosis	phenotype	C04	Neoplastic Process	0.3		2006	2006	1	0	CTD_human	1
4254	KITLG	0.491	0.759	C0740345	Germ Cell Cancer	disease	C04	Neoplastic Process	0.3		2009	2009	2	0	CTD_human	1
4254	KITLG	0.491	0.759	C0751364	Cancer, Embryonal	phenotype	C04	Neoplastic Process	0.3		2009	2009	2	0	CTD_human	1
4254	KITLG	0.491	0.759	C0751365	Cancer, Embryonal and Mixed	disease	C04	Neoplastic Process	0.3		2009	2009	2	0	CTD_human	1
4254	KITLG	0.491	0.759	C1257925	Mammary Carcinoma, Animal	disease	C04;C22	Neoplastic Process	0.3		2006	2006	1	0	CTD_human	1
3558	IL2	0.373	0.931	C0750979	Primary malignant neoplasm of brain	disease	C04;C10	Neoplastic Process	0.3		1984	1984	1	0	CTD_human	1
4256	MGP	0.57	0.724	C0007097	Carcinoma	group	C04	Neoplastic Process	0.3		2002	2006	2	0	CTD_human	1
[truncated: 79,747 more rows]

## Sheet: DisGeNET keyword
cancer
carcinoma
malignant tumor
malignant neoplasm
malignant neoplasms
