# Supplementary material for: An Integrated Genomic Strategy to Identify CHRNB4 as a Diagnostic/Prognostic Biomarker for Targeted Therapy in Head and Neck Cancer
Source: Cancers (Basel). 2020 May 22;12(5):1324. doi: 10.3390/cancers12051324 (PMC7281299; doi:10.3390/cancers12051324)
Supplement: Supplementary file 1 [file cancers-12-01324-s001.zip › Supplementary Data 3. Co-expressed gene list of CHRNB4.xlsx]

## Sheet: CHRNB4 co-expressed genes
68 genes co-expressed with CHRNB4 in CHRNB4-high smoking patients	|Pearson's r| ≥ 0.4			23 genes co-expressed with CHRNB4 in CHRNB4-low smoking patients	|Pearson's r| ≥ 0.4
CHRNA3|1136	0.5426			ZNF319|57567	0.4283
DSTYK|25778	0.5119			KIF16B|55614	0.4276
ATP9A|10079	0.4775			SLC16A13|201232	0.4263
NFATC3|4775	0.4717			SLC35C1|55343	0.4248
IQSEC2|23096	0.4711			FLT4|2324	0.4203
PAX5|5079	0.4688			MYO5A|4644	0.4183
WWC3|55841	0.4652			EML1|2009	0.4178
NCOA1|8648	0.4598			SEMA6D|80031	0.4167
GATAD2B|57459	0.4592			SNPH|9751	0.4167
FYCO1|79443	0.4592			PRG1|23574	0.405
NCOA3|8202	0.4406			FER1L6|654463	0.4049
HERC1|8925	0.4346			C15orf38|348110	0.4028
HPCAL4|51440	0.4329			RELN|5649	0.4017
RPRD2|23248	0.4325			MRPS36|92259	-0.4022
NFATC2|4773	0.4304			C17orf42|79736	-0.4043
NOTCH3|4854	0.4294			AACSL|729522	-0.4153
CDYL2|124359	0.4292			RNPC3|55599	-0.4176
FAM190B|54462	0.4273			CENPH|64946	-0.4264
PPARA|5465	0.4264			TAF9|6880	-0.4303
FAM59A|64762	0.4259			ISOC2|79763	-0.4332
FOXN3|1112	0.4237			SMN2|6607	-0.4437
NEO1|4756	0.4226			KLHDC7B|113730	-0.4471
RIN3|79890	0.421			SNCG|6623	-0.5138
ARNT|405	0.4207
ADCY9|115	0.4195
COPA|1314	0.4193
ZNF592|9640	0.417
TAF1L|138474	0.4167
CEP350|9857	0.4154
BMP8B|656	0.415
ZNF687|57592	0.4131
FAM49A|81553	0.4112
OTUD7B|56957	0.4103
GNPTAB|79158	0.4066
KIF21B|23046	0.4065
ZBTB20|26137	0.4053
SETBP1|26040	0.4051
RUNX3|864	0.4035
ZBTB4|57659	0.4033
TMEM131|23505	0.403
MARCH8|220972	0.4023
HIP1|3092	0.4021
POGZ|23126	0.4014
KLHL34|257240	0.4007
ASH1L|55870	0.4007
JMJD6|23210	-0.4014
DTYMK|1841	-0.4042
NME1|4830	-0.4042
LRRC42|115353	-0.4053
MED27|9442	-0.406
MRPL12|6182	-0.4088
PSMC3|5702	-0.4094
C8orf59|401466	-0.4096
ILKAP|80895	-0.4132
STRA13|201254	-0.4142
THOC4|10189	-0.4145
ITGB3BP|23421	-0.4154
SEC61B|10952	-0.4196
PTRH2|51651	-0.4265
MRPL50|54534	-0.4293
COMMD5|28991	-0.4299
TMEM141|85014	-0.4324
ZCCHC4|29063	-0.442
SDCCAG3|10807	-0.4445
ITPA|3704	-0.4456
MRPS7|51081	-0.4516
SAP30BP|29115	-0.4638
NUP85|79902	-0.4931
