# Supplementary material for: An Integrated Genomic Strategy to Identify CHRNB4 as a Diagnostic/Prognostic Biomarker for Targeted Therapy in Head and Neck Cancer
Source: Cancers (Basel). 2020 May 22;12(5):1324. doi: 10.3390/cancers12051324 (PMC7281299; doi:10.3390/cancers12051324)
Supplement: Supplementary file 1 [file cancers-12-01324-s001.zip › Supplementary Data 5. Cell number of migration and invasion assay.xlsx]

## Sheet: Fig. 7 CHRNB4 gene editing
Fadu migration	test 1	test 2	test 3	mean	Standard Error			Fadu invasion	test 1	test 2	test 3	mean	Standard Error
SC DMSO	412	400	388	400	6.9282			SC DMSO	82	76	58	72	7.2111
SC NNK	588	612	538	579.333	21.797			SC NNK	395	432	367	398	18.8237
CHRNB4 sgRNA DMSO	102	89	133	108	13.0512			CHRNB4 sgRNA DMSO	8	5	12	8.33333	2.02759
CHRNB4 sgRNA NNK	111	106	96	104.333	4.40959			CHRNB4 sgRNA NNK	3	12	10	8.33333	2.72845
SCC25 migration	test 1	test 2	test 3	mean	Standard Error			SCC25 invasion	test 1	test 2	test 3	mean	Standard Error
SC DMSO	798	885	687	790	57.2975			SC DMSO	452	416	498	455.333	23.73
SC NNK	1255	1354	1124	1244.33	66.6091			SC NNK	1311	1035	1354	1233.33	99.9405
CHRNB4 sgRNA DMSO	358	422	311	363.667	32.168			CHRNB4 sgRNA DMSO	136	144	154	144.667	5.20683
CHRNB4 sgRNA NNK	333	368	287	329.333	23.4544			CHRNB4 sgRNA NNK	168	210	135	171	21.7025

## Sheet: Fig.8 drug treatments
FaDu migration	test1	test2	test3	mean	Standard Error			FaDu invasion	TEST 1	TEST 2	TEST 3	mean	Standard Error
Varenicline 0 μM	512	498	549	519.667	15.2133			Varenicline 0 μM	455	513	588	518.667	38.4982
Varenicline 0.1 μM	452	504	499	485	16.563			Varenicline 0.1 μM	564	442	511	505.667	35.3192
Varenicline 1 μM	305	355	289	316.333	19.8774			Varenicline 1 μM	158	118	142	139.333	11.6237
Varenicline 5 μM	311	298	364	324.333	20.1853			Varenicline 5 μM	125	88	110	107.667	10.7445
NNK Varenicline 0 μM	576	599	623	599.333	13.5688			NNK Varenicline 0 μM	825	921	868	871.333	27.7629
NNK Varenicline 0.1 μM	541	512	514	522.333	9.35117			NNK Varenicline 0.1 μM	687	741	511	646.333	69.439
NNK Varenicline 1 μM	425	434	468	442.333	13.0937			NNK Varenicline 1 μM	456	368	441	421.667	27.1805
NNK Varenicline 5 μM	368	399	354	373.667	13.2958			NNK Varenicline 5 μM	367	341	311	339.667	16.1795
SCC25 migration	test1	test2	test3	mean	Standard Error			SCC25 invasion	TEST 1	TEST 2	TEST 3	mean	Standard Error
Varenicline 0 μM	1001	911	955	955.667	25.9829			Varenicline 0 μM	468	511	632	537	49.0951
Varenicline 0.1 μM	869	812	826	835.667	17.1497			Varenicline 0.1 μM	267	301	397	321.667	38.9244
Varenicline 1 μM	800	715	722	745.667	27.2417			Varenicline 1 μM	248	211	218	225.667	11.348
Varenicline 5 μM	567	611	589	589	12.7017			Varenicline 5 μM	88	75	101	88	7.50555
NNK Varenicline 0 μM	1325	1268	1140	1244.33	54.7002			NNK Varenicline 0 μM	688	658	769	705	33.1512
NNK Varenicline 0.1 μM	968	905	899	924	22.0681			NNK Varenicline 0.1 μM	544	617	538	566.333	25.3925
NNK Varenicline 1 μM	850	814	759	807.667	26.4596			NNK Varenicline 1 μM	268	287	328	294.333	17.7044
NNK Varenicline 5 μM	815	624	721	720	55.1392			NNK Varenicline 5 μM	116	136	89	113.667	13.6178
