# Supplementary material for: An Integrated Genomic Strategy to Identify CHRNB4 as a Diagnostic/Prognostic Biomarker for Targeted Therapy in Head and Neck Cancer
Source: Cancers (Basel). 2020 May 22;12(5):1324. doi: 10.3390/cancers12051324 (PMC7281299; doi:10.3390/cancers12051324)
Supplement: Supplementary file 1 [file cancers-12-01324-s001.zip › Supplementary Data 6. Clinical data of HNSCC from TCGA.xlsx]

## Sheet: TCGA_clinical_patient_hnsc
bcr_patient_barcode	vital_status	last_contact_days_to	death_days_to	tobacco_smoking_history_indicator	hpv_status_p16	bcr_patient_uuid	form_completion_date	histologic_diagnosis	anatomic_organ_subdivision	laterality	prospective_collection	retrospective_collection	gender	birth_days_to	race	ethnicity	history_other_malignancy	history_neoadjuvant_treatment	initial_pathologic_dx_year	lymph_node_neck_dissection_indicator	lymph_node_dissection_method	lymph_node_dissection_method	lymph_nodes_examined	lymph_nodes_examined_count	lymph_nodes_examined_he_count	lymph_nodes_examined_ihc_count	margin_status	p53_gene_analysis	egfr_amplification_status	tumor_status	ajcc_staging_edition	ajcc_tumor_pathologic_pt	ajcc_nodes_pathologic_pn	ajcc_metastasis_pathologic_pm	ajcc_pathologic_tumor_stage	extracapsular_spread_pathologic	tumor_grade	lymphovascular_invasion	perineural_invasion	hpv_status_ish	tobacco_smoking_year_started	tobacco_smoking_year_stopped	tobacco_smoking_pack_years_smoked	alcohol_history_documented	alcohol_consumption_frequency	alcohol_consumption_per_day	radiation_treatment_adjuvant	pharmaceutical_tx_adjuvant	treatment_outcome_first_course
bcr_patient_barcode	vital_status	days_to_last_followup	days_to_death	tobacco_smoking_history	hpv_status_by_p16_testing	bcr_patient_uuid	form_completion_date	histological_type	anatomic_neoplasm_subdivision	laterality	tissue_prospective_collection_indicator	tissue_retrospective_collection_indicator	gender	days_to_birth	race	ethnicity	other_dx	history_of_neoadjuvant_treatment	year_of_initial_pathologic_diagnosis	lymphnode_neck_dissection	lymphnode_dissection_method_left	lymphnode_dissection_method_right	primary_lymph_node_presentation_assessment	lymph_node_examined_count	number_of_lymphnodes_positive_by_he	number_of_lymphnodes_positive_by_ihc	margin_status	p53_gene_analysis	egfr_amplication_status	person_neoplasm_cancer_status	system_version	pathologic_T	pathologic_N	pathologic_M	pathologic_stage	presence_of_pathological_nodal_extracapsular_spread	neoplasm_histologic_grade	lymphovascular_invasion_present	perineural_invasion_present	hpv_status_by_ish_testing	year_of_tobacco_smoking_onset	stopped_smoking_year	number_pack_years_smoked	alcohol_history_documented	frequency_of_alcohol_consumption	amount_of_alcohol_consumption_per_day	radiation_therapy	postoperative_rx_tx	primary_therapy_outcome_success
CDE_ID:2003301	CDE_ID:5	CDE_ID:3008273	CDE_ID:3165475	CDE_ID:2181650	CDE_ID:3108263	CDE_ID:	CDE_ID:	CDE_ID:3081934	CDE_ID:3108203	CDE_ID:827	CDE_ID:3088492	CDE_ID:3088528	CDE_ID:2200604	CDE_ID:3008233	CDE_ID:2192199	CDE_ID:2192217	CDE_ID:3382736	CDE_ID:3382737	CDE_ID:2896960	CDE_ID:2238421	CDE_ID:3113989	CDE_ID:3124514	CDE_ID:2200396	CDE_ID:3	CDE_ID:3086388	CDE_ID:3086383	CDE_ID:3114007	CDE_ID:3124938	CDE_ID:3124957	CDE_ID:2759550	CDE_ID:2722309	CDE_ID:3045435	CDE_ID:3203106	CDE_ID:3045439	CDE_ID:3203222	CDE_ID:3108215	CDE_ID:2785839	CDE_ID:64727	CDE_ID:64181	CDE_ID:3108261	CDE_ID:2228604	CDE_ID:2228610	CDE_ID:2955385	CDE_ID:2201918	CDE_ID:3114013	CDE_ID:3124961	CDE_ID:2005312	CDE_ID:3397567	CDE_ID:2786727
TCGA-BA-4074	Dead	[Not Available]	462	2	[Not Available]	a63ca97d-ef31-4118-9547-a6730967290f	2011-01-14	Head & Neck Squamous Cell Carcinoma	Oral Tongue	Left	NO	YES	MALE	-25282	WHITE	NOT HISPANIC OR LATINO	No	No	2003	YES	Modified Radical Neck Dissection	Modified Radical Neck Dissection	YES	47	5	[Not Available]	Positive	[Not Available]	[Not Available]	WITH TUMOR	6th	T2	N2c	M0	Stage IVA	Gross Extension	G3	[Not Available]	[Not Available]	[Not Available]	1951	[Not Available]	51	YES	[Not Available]	[Not Available]	[Not Available]	[Not Available]	[Not Available]
TCGA-BA-4075	Dead	[Not Available]	283	2	[Not Available]	6fa62461-e721-415a-8b0f-363b84292b82	2011-04-04	Head & Neck Squamous Cell Carcinoma	Oral Tongue	Right	NO	YES	MALE	-17951	BLACK OR AFRICAN AMERICAN	NOT HISPANIC OR LATINO	Yes	Yes	2004	YES	[Not Available]	Modified Radical Neck Dissection	YES	48	0	[Not Available]	Positive	[Not Available]	[Not Available]	WITH TUMOR	6th	T3	N0	M0	Stage III	[Not Available]	G2	[Not Available]	[Not Available]	[Not Available]	1974	[Not Available]	30	YES	7	5	[Not Available]	[Not Available]	[Not Available]
TCGA-BA-4076	Dead	[Not Available]	415	2	[Not Available]	7de19081-d5fd-468c-ad0d-f6e3e8b2ad70	2010-12-10	Head & Neck Squamous Cell Carcinoma	Larynx	Right	NO	YES	MALE	-14405	WHITE	NOT HISPANIC OR LATINO	No	No	2003	YES	Functional (Limited) Neck Dissection	Modified Radical Neck Dissection	NO	[Not Available]	[Not Available]	[Not Available]	[Not Available]	[Not Available]	[Not Available]	WITH TUMOR	6th	TX	NX	[Not Available]	[Not Available]	Gross Extension	G2	[Not Available]	[Not Available]	[Not Available]	1983	[Not Available]	30	YES	[Not Available]	[Not Available]	[Not Available]	[Not Available]	[Not Available]
TCGA-BA-4077	Dead	[Not Available]	1134	4	[Not Available]	4bfbce2b-9d0b-4e8a-950f-fd8e0ba3e05a	2011-04-04	Head & Neck Squamous Cell Carcinoma	Base of tongue	Right	NO	YES	FEMALE	-16536	WHITE	NOT HISPANIC OR LATINO	Yes	Yes	2003	YES	[Not Available]	[Not Available]	NO	0	[Not Available]	[Not Available]	Negative	[Not Available]	[Not Available]	WITH TUMOR	6th	T4a	N0	M0	Stage IVA	[Not Available]	G2	[Not Available]	[Not Available]	[Not Available]	1983	2005	30	YES	0	0	[Not Available]	[Not Available]	[Not Available]
TCGA-BA-4078	Dead	[Not Available]	276	4	[Not Available]	c7353d6a-82a2-4a0d-8cd4-8c8957943edb	2010-12-10	Head & Neck Squamous Cell Carcinoma	Larynx	[Not Available]	NO	YES	MALE	-30480	WHITE	NOT HISPANIC OR LATINO	No	No	2003	YES	Radical Neck Dissection	Functional (Limited) Neck Dissection	YES	52	4	[Not Available]	[Not Available]	[Not Available]	[Not Available]	WITH TUMOR	6th	[Not Available]	[Not Available]	[Not Available]	[Not Available]	Gross Extension	G2	NO	[Not Available]	[Not Available]	1944	1994	75	NO	[Not Available]	[Not Available]	[Not Available]	[Not Available]	[Not Available]
TCGA-BA-5149	Alive	248	[Not Applicable]	2	[Not Available]	cb99fb14-641c-4fb3-bf1d-17efb8cd982a	2011-04-04	Head & Neck Squamous Cell Carcinoma	Floor of mouth	Left	YES	NO	MALE	-17177	WHITE	NOT HISPANIC OR LATINO	No	No	2010	YES	[Not Available]	[Not Available]	YES	50	5	[Not Available]	Negative	[Not Available]	[Not Available]	TUMOR FREE	7th	T3	N2c	[Not Available]	Stage IVA	No Extranodal Extension	G2	NO	NO	[Not Available]	1980	[Not Available]	60	YES	7	7	[Not Available]	[Not Available]	[Not Available]
TCGA-BA-5151	Alive	190	[Not Applicable]	3	[Not Available]	a55fb87d-f606-48a5-82f5-09eacbacf41b	2011-01-27	Head & Neck Squamous Cell Carcinoma	Buccal Mucosa	Left	YES	NO	MALE	-26569	WHITE	NOT HISPANIC OR LATINO	No	No	2010	YES	Modified Radical Neck Dissection	[Not Available]	YES	33	0	[Not Available]	Close	[Not Available]	[Not Available]	TUMOR FREE	7th	T4a	N0	[Not Available]	Stage IVA	No Extranodal Extension	G1	NO	NO	[Not Available]	1962	1982	20	YES	0	0	[Not Available]	[Not Available]	[Not Available]
TCGA-BA-5152	Alive	846	[Not Applicable]	1	[Not Available]	01420c4e-6013-4d3f-87bd-a6cd9e3f8e87	2011-07-08	Head & Neck Squamous Cell Carcinoma	Alveolar Ridge	Right	NO	YES	MALE	-20783	WHITE	NOT HISPANIC OR LATINO	No	No	2009	YES	[Not Available]	Functional (Limited) Neck Dissection	YES	28	0	[Not Available]	Negative	[Not Available]	[Not Available]	[Not Available]	6th	T4a	N0	M0	Stage IVA	No Extranodal Extension	G2	NO	NO	[Not Available]	[Not Available]	[Not Available]	[Not Available]	YES	0	0	[Not Available]	[Not Available]	[Not Available]
TCGA-BA-5153	Dead	[Not Available]	1762	1	[Not Available]	b3631718-9e0a-454c-bee1-8f36ebc509d8	2010-12-10	Head & Neck Squamous Cell Carcinoma	Tonsil	Left	NO	YES	MALE	-18743	WHITE	NOT HISPANIC OR LATINO	No	No	2005	NO	[Not Available]	[Not Available]	NO	0	[Not Available]	[Not Available]	Positive	[Not Available]	[Not Available]	WITH TUMOR	6th	T2	NX	[Not Available]	[Not Available]	[Not Available]	G2	[Not Available]	NO	[Not Available]	[Not Available]	[Not Available]	[Not Available]	YES	0	0	[Not Available]	[Not Available]	[Not Available]
TCGA-BA-5555	Alive	186	[Not Applicable]	4	[Not Available]	8970f713-4a7a-4125-892c-6a34139371d8	2011-04-04	Head & Neck Squamous Cell Carcinoma	Larynx	Right	YES	NO	MALE	-19956	BLACK OR AFRICAN AMERICAN	NOT HISPANIC OR LATINO	No	No	2010	YES	Modified Radical Neck Dissection	Modified Radical Neck Dissection	YES	68	1	[Not Available]	Negative	[Not Available]	[Not Available]	TUMOR FREE	7th	T3	N2c	[Not Available]	Stage IVA	No Extranodal Extension	G2	NO	NO	[Not Available]	[Not Available]	2010	62	YES	0	0	[Not Available]	[Not Available]	[Not Available]
TCGA-BA-5556	Alive	179	[Not Applicable]	4	[Not Available]	70741b73-9683-42bd-87fc-6a021a70103b	2011-04-04	Head & Neck Squamous Cell Carcinoma	Floor of mouth	[Not Available]	YES	NO	FEMALE	-21444	WHITE	NOT HISPANIC OR LATINO	No	No	2010	YES	Modified Radical Neck Dissection	Modified Radical Neck Dissection	YES	81	0	[Not Available]	[Not Available]	[Not Available]	[Not Available]	TUMOR FREE	7th	T2	N0	[Not Available]	Stage II	No Extranodal Extension	G3	NO	NO	[Not Available]	1968	2010	60	YES	7	2	[Not Available]	[Not Available]	[Not Available]
TCGA-BA-5557	Alive	242	[Not Applicable]	1	[Not Available]	7e0575ce-670b-4035-8a90-4d35279707b2	2011-04-04	Head & Neck Squamous Cell Carcinoma	Oral Tongue	Right	YES	NO	FEMALE	-15247	[Not Available]	HISPANIC OR LATINO	Yes	No	2010	YES	[Not Available]	Modified Radical Neck Dissection	YES	34	1	[Not Available]	Negative	[Not Available]	[Not Available]	TUMOR FREE	7th	T1	N1	[Not Available]	Stage III	No Extranodal Extension	G2	NO	NO	[Not Available]	[Not Available]	[Not Available]	[Not Available]	YES	0	0	[Not Available]	[Not Available]	[Not Available]
TCGA-BA-5558	Alive	1636	[Not Applicable]	1	[Not Available]	6a1aa50c-097c-4e04-8ddd-12d50f8a5ac2	2011-04-04	Head & Neck Squamous Cell Carcinoma	Hard Palate	Right	NO	YES	MALE	-23984	WHITE	NOT HISPANIC OR LATINO	No	No	2006	YES	[Not Available]	Modified Radical Neck Dissection	YES	37	0	[Not Available]	[Not Available]	[Not Available]	[Not Available]	TUMOR FREE	6th	TX	NX	[Not Available]	[Not Available]	[Not Available]	G1	NO	NO	[Not Available]	[Not Available]	[Not Available]	[Not Available]	YES	0	0	[Not Available]	[Not Available]	[Not Available]
TCGA-BA-5559	Alive	1747	[Not Applicable]	1	[Not Available]	17b17d91-c3df-4b89-9c10-4db069aff656	2011-04-05	Head & Neck Squamous Cell Carcinoma	Tonsil	Left	NO	YES	MALE	-26286	WHITE	NOT HISPANIC OR LATINO	Yes	No	2006	YES	Modified Radical Neck Dissection	[Not Available]	YES	25	4	[Not Available]	Positive	[Not Available]	[Not Available]	WITH TUMOR	6th	TX	NX	[Not Available]	[Not Available]	[Not Available]	G3	[Not Available]	[Not Available]	[Not Available]	[Not Available]	[Not Available]	[Not Available]	YES	0	0	[Not Available]	[Not Available]	[Not Available]
TCGA-BA-6868	Alive	153	[Not Applicable]	4	[Not Available]	ed61706c-7fc1-4c5f-b473-7b0888ac5b73	2011-07-08	Head & Neck Squamous Cell Carcinoma	Larynx	Right	YES	NO	MALE	-19608	BLACK OR AFRICAN AMERICAN	NOT HISPANIC OR LATINO	No	No	2011	NO	[Not Available]	[Not Available]	[Not Available]	[Not Available]	[Not Available]	[Not Available]	[Not Available]	[Not Available]	[Not Available]	WITH TUMOR	7th	TX	NX	[Not Available]	[Not Available]	[Not Available]	G2	[Not Available]	[Not Available]	[Not Available]	1971	2011	60	YES	[Not Available]	[Not Available]	[Not Available]	[Not Available]	[Not Available]
TCGA-BA-6869	Alive	244	[Not Applicable]	2	[Not Available]	fafd6f5b-1d76-4537-bd1c-e0bd7b4e2166	2011-07-08	Head & Neck Squamous Cell Carcinoma	Larynx	Left	YES	NO	MALE	-22765	WHITE	NOT HISPANIC OR LATINO	No	No	2010	YES	Modified Radical Neck Dissection	Modified Radical Neck Dissection	YES	80	0	0	Close	[Not Available]	[Not Available]	TUMOR FREE	7th	T3	N0	[Not Available]	Stage III	No Extranodal Extension	G2	NO	NO	[Not Available]	1965	[Not Available]	46	YES	7	2	[Not Available]	[Not Available]	[Not Available]
TCGA-BA-6870	Dead	[Not Available]	451	2	[Not Available]	730c3b27-24d5-4a80-b659-db54cd2bc4fa	2011-07-08	Head & Neck Squamous Cell Carcinoma	Larynx	Left	YES	NO	FEMALE	-22222	BLACK OR AFRICAN AMERICAN	NOT HISPANIC OR LATINO	No	No	2010	NO	[Not Available]	[Not Available]	NO	[Not Available]	[Not Available]	[Not Available]	[Not Available]	[Not Available]	[Not Available]	[Not Available]	7th	TX	NX	[Not Available]	[Not Available]	[Not Available]	G2	[Not Available]	[Not Available]	[Not Available]	1970	[Not Available]	40	YES	5	[Not Available]	[Not Available]	[Not Available]	[Not Available]
TCGA-BA-6871	Alive	63	[Not Applicable]	4	[Not Available]	bd62a587-6fe1-47ce-918d-055f2b38bb0e	2011-07-08	Head & Neck Squamous Cell Carcinoma	Base of tongue	Left	YES	NO	MALE	-27708	WHITE	[Not Available]	Yes	No	2011	NO	[Not Available]	[Not Available]	[Not Available]	[Not Available]	[Not Available]	[Not Available]	[Not Available]	[Not Available]	[Not Available]	WITH TUMOR	7th	TX	NX	[Not Available]	[Not Available]	[Not Available]	G2	[Not Available]	[Not Available]	[Not Available]	1950	2005	180	YES	[Not Available]	[Not Available]	[Not Available]	[Not Available]	[Not Available]
TCGA-BA-6872	Dead	[Not Available]	384	2	[Not Available]	3e5f451a-5882-4914-ae1a-95c898c2bcca	2011-07-07	Head & Neck Squamous Cell Carcinoma	Floor of mouth	Right	NO	YES	MALE	-17296	WHITE	NOT HISPANIC OR LATINO	No	No	2004	YES	Functional (Limited) Neck Dissection	Modified Radical Neck Dissection	YES	50	6	[Not Available]	Negative	[Not Available]	[Not Available]	WITH TUMOR	6th	TX	NX	[Not Available]	[Not Available]	[Not Available]	G2	[Not Available]	[Not Available]	[Not Available]	1974	[Not Available]	40	YES	7	6	[Not Available]	[Not Available]	[Not Available]
TCGA-BA-6873	Alive	113	[Not Applicable]	2	[Not Available]	bf6b931e-cb2e-4cc0-b603-e9fc71fdc509	2011-07-08	Head & Neck Squamous Cell Carcinoma	Oral Tongue	Left	YES	NO	MALE	-10512	WHITE	HISPANIC OR LATINO	No	No	2011	YES	Functional (Limited) Neck Dissection	[Not Available]	YES	48	3	[Not Available]	Close	[Not Available]	[Not Available]	[Not Available]	7th	T4a	N2b	[Not Available]	Stage IVA	Gross Extension	G2	YES	YES	[Not Available]	2001	[Not Available]	1	YES	0	0	[Not Available]	[Not Available]	[Not Available]
TCGA-BA-7269	Alive	236	[Not Applicable]	2	[Not Available]	eb611a76-eecf-452c-bfbe-ab49b362f49c	2011-11-10	Head & Neck Squamous Cell Carcinoma	Oral Tongue	Right	YES	NO	MALE	-22609	WHITE	NOT HISPANIC OR LATINO	No	No	2010	YES	[Not Available]	Functional (Limited) Neck Dissection	YES	17	1	[Not Available]	Negative	[Not Available]	[Not Available]	TUMOR FREE	7th	T2	N1	[Not Available]	Stage III	No Extranodal Extension	G1	NO	YES	[Not Available]	1964	[Not Available]	46	YES	7	2	[Not Available]	[Not Available]	[Not Available]
TCGA-BA-A4IF	Alive	523	[Not Applicable]	4	Negative	28D2FD8E-ABE9-4EA3-87E4-4F2B61A33C90	2013-01-17	Head & Neck Squamous Cell Carcinoma	Oropharynx	[Not Available]	YES	NO	MALE	-21635	WHITE	NOT HISPANIC OR LATINO	No	No	2011	NO	[Not Available]	[Not Available]	NO	[Not Available]	[Not Available]	[Not Available]	[Not Available]	[Not Available]	[Not Available]	TUMOR FREE	7th	TX	NX	MX	[Not Available]	[Not Available]	G2	[Not Available]	[Not Available]	Negative	[Not Available]	2011	40	YES	[Not Available]	[Not Available]	YES	YES	Complete Remission/Response
TCGA-BA-A4IG	Alive	519	[Not Applicable]	3	[Not Available]	54B295D4-6315-4416-BDE7-A221859F965C	2013-01-17	Head & Neck Squamous Cell Carcinoma	Base of tongue	Right	YES	NO	MALE	-28402	WHITE	NOT HISPANIC OR LATINO	Yes, History of Prior Malignancy	No	2011	YES	Functional (Limited) Neck Dissection	Functional (Limited) Neck Dissection	YES	67	6	[Not Available]	Negative	[Not Available]	[Not Available]	TUMOR FREE	7th	T1	NX	MX	[Not Available]	No Extranodal Extension	G3	NO	NO	[Not Available]	[Not Available]	1971	[Not Available]	YES	[Not Available]	[Not Available]	YES	YES	Complete Remission/Response
TCGA-BA-A4IH	Alive	201	[Not Applicable]	4	Positive	BD75D8EE-916B-4ABC-BF33-BCE6A4217076	2013-01-17	Head & Neck Squamous Cell Carcinoma Basaloid Type	Tonsil	Right	YES	NO	MALE	-21094	WHITE	NOT HISPANIC OR LATINO	No	No	2012	YES	[Not Available]	Functional (Limited) Neck Dissection	YES	39	2	[Not Available]	Close	[Not Available]	[Not Available]	TUMOR FREE	7th	T2	N1	M0	[Discrepancy]	No Extranodal Extension	G3	YES	NO	Positive	[Not Available]	2012	20	YES	7	4	YES	YES	Complete Remission/Response
TCGA-BA-A4II	Alive	603	[Not Applicable]	4	[Not Evaluated]	2855BF40-E5E1-4519-B47A-327BFC275279	2013-01-17	Head & Neck Squamous Cell Carcinoma	Oropharynx	Right	YES	NO	MALE	-17011	WHITE	NOT HISPANIC OR LATINO	Yes, History of Synchronous/Bilateral Malignancy	No	2011	YES	Functional (Limited) Neck Dissection	Functional (Limited) Neck Dissection	YES	80	0	[Not Available]	Negative	[Not Available]	[Not Available]	TUMOR FREE	7th	T2	N0	M0	Stage II	No Extranodal Extension	G1	NO	NO	[Not Evaluated]	[Not Available]	2011	25	YES	[Not Available]	2	NO	NO	Complete Remission/Response
TCGA-BA-A6D8	Alive	513	[Not Applicable]	4	Negative	B39C64BB-122D-44B3-9672-D0DC8468CA93	2013-07-16	Head & Neck Squamous Cell Carcinoma	Floor of mouth	Right	YES	NO	MALE	-21778	BLACK OR AFRICAN AMERICAN	[Not Evaluated]	No	No	2012	YES	Modified Radical Neck Dissection	Modified Radical Neck Dissection	YES	77	7	[Not Available]	Positive	[Not Evaluated]	[Not Evaluated]	TUMOR FREE	7th	T4a	N2c	M0	Stage IVA	Microscopic Extension	G2	YES	YES	Negative	[Not Available]	2011	40	YES	[Not Available]	[Not Available]	YES	YES	Complete Remission/Response
TCGA-BA-A6DA	Alive	351	[Not Applicable]	2	Positive	17885905-280F-40FA-943E-346ED45403EA	2013-07-16	Head & Neck Squamous Cell Carcinoma	Larynx	[Not Available]	YES	NO	FEMALE	-15004	WHITE	NOT HISPANIC OR LATINO	No	No	2012	YES	Modified Radical Neck Dissection	Modified Radical Neck Dissection	YES	87	9	[Not Available]	Close	[Not Evaluated]	[Not Evaluated]	TUMOR FREE	7th	T4a	N2c	M0	Stage IVA	Microscopic Extension	G2	YES	YES	Negative	1987	[Not Available]	25	YES	0	0	YES	YES	Complete Remission/Response
TCGA-BA-A6DB	Alive	216	[Not Applicable]	1	Negative	207C8A26-1A2D-47D9-8DB8-A25A7FD8655A	2013-07-16	Head & Neck Squamous Cell Carcinoma	Oral Tongue	Right	YES	NO	FEMALE	-8967	WHITE	NOT HISPANIC OR LATINO	No	No	2012	YES	[Not Available]	Functional (Limited) Neck Dissection	YES	24	0	[Not Available]	Negative	[Not Evaluated]	[Not Evaluated]	WITH TUMOR	7th	T1	N0	M0	Stage I	[Not Available]	G1	NO	NO	Negative	[Not Available]	[Not Available]	[Not Available]	YES	0	0	NO	NO	Complete Remission/Response
TCGA-BA-A6DD	Dead	[Not Available]	173	2	Negative	C4060CA5-33E0-4C83-B91C-742D75059BDC	2013-07-17	Head & Neck Squamous Cell Carcinoma	Floor of mouth	[Not Available]	YES	NO	MALE	-16401	BLACK OR AFRICAN AMERICAN	NOT HISPANIC OR LATINO	No	No	2013	YES	Radical Neck Dissection	Modified Radical Neck Dissection	YES	42	5	[Not Available]	Positive	[Not Evaluated]	[Not Evaluated]	WITH TUMOR	7th	T4a	N2c	M0	Stage IVA	No Extranodal Extension	G2	NO	YES	Negative	[Not Available]	[Not Available]	30	YES	7	2	YES	YES	Progressive Disease
TCGA-BA-A6DE	Alive	182	[Not Applicable]	2	Negative	116AD004-929D-4C8D-8EEE-883D132E0FE5	2013-07-17	Head & Neck Squamous Cell Carcinoma	Oral Tongue	Right	YES	NO	FEMALE	-25874	WHITE	NOT HISPANIC OR LATINO	No	No	2013	YES	Functional (Limited) Neck Dissection	Functional (Limited) Neck Dissection	YES	73	0	[Not Available]	Negative	[Not Evaluated]	[Not Evaluated]	TUMOR FREE	7th	T2	N0	M0	Stage II	[Not Available]	G2	NO	NO	Negative	[Not Available]	[Not Available]	60	YES	6	1	NO	NO	Complete Remission/Response
TCGA-BA-A6DG	Dead	[Not Available]	69	3	Negative	B7AC2F06-012A-436E-AFDE-7E4D653C84D9	2013-07-17	Head & Neck Squamous Cell Carcinoma	Oral Tongue	Left	YES	NO	MALE	-18052	WHITE	NOT HISPANIC OR LATINO	No	No	2012	NO	[Not Available]	[Not Available]	NO	[Not Available]	[Not Available]	[Not Available]	[Not Available]	[Not Evaluated]	[Not Evaluated]	WITH TUMOR	7th	TX	NX	MX	[Not Available]	[Not Available]	G2	[Not Available]	[Not Available]	Negative	1976	1996	20	YES	7	4	YES	NO	Progressive Disease
TCGA-BA-A6DI	Dead	[Not Available]	336	2	Negative	CB78EFB3-BC29-4DE7-9128-FDC4F9539B48	2013-07-17	Head & Neck Squamous Cell Carcinoma	Larynx	Left	YES	NO	MALE	-22857	BLACK OR AFRICAN AMERICAN	NOT HISPANIC OR LATINO	No	No	2012	NO	[Not Available]	[Not Available]	NO	[Not Available]	[Not Available]	[Not Available]	[Not Available]	[Not Evaluated]	[Not Evaluated]	WITH TUMOR	7th	TX	NX	M0	[Not Available]	[Not Available]	G2	[Not Available]	[Not Available]	Negative	[Not Available]	[Not Available]	40	YES	7	2	YES	YES	Complete Remission/Response
TCGA-BA-A6DJ	Alive	314	[Not Applicable]	4	Negative	0DE19185-3517-4E30-925B-7EB1F5079EC2	2013-07-17	Head & Neck Squamous Cell Carcinoma	Alveolar Ridge	Left	YES	NO	MALE	-22967	ASIAN	NOT HISPANIC OR LATINO	No	No	2012	YES	Modified Radical Neck Dissection	Functional (Limited) Neck Dissection	YES	101	8	[Not Available]	Close	[Not Evaluated]	[Not Evaluated]	WITH TUMOR	7th	T4a	N2c	M0	Stage IVA	No Extranodal Extension	G2	YES	YES	Negative	[Not Available]	2012	40	YES	0	0	YES	YES	Complete Remission/Response
TCGA-BA-A6DL	Alive	294	[Not Applicable]	2	Negative	C9A36EB5-AC3E-424E-BC2E-303DE7105957	2013-07-17	Head & Neck Squamous Cell Carcinoma	Oropharynx	Right	YES	NO	MALE	-21886	WHITE	NOT HISPANIC OR LATINO	No	No	2012	NO	[Not Available]	[Not Available]	NO	[Not Available]	[Not Available]	[Not Available]	[Not Available]	[Not Evaluated]	[Not Evaluated]	TUMOR FREE	7th	T0	N0	M0	[Not Available]	[Not Available]	G2	[Not Available]	[Not Available]	Negative	[Not Available]	[Not Available]	45	YES	7	3	NO	YES	Complete Remission/Response
TCGA-BA-A8YP	Alive	142	[Not Applicable]	2	Negative	A2D42990-747C-4618-88DD-E2DECE8E566F	2014-03-13	Head & Neck Squamous Cell Carcinoma	Oropharynx	Left	YES	NO	MALE	-18355	BLACK OR AFRICAN AMERICAN	NOT HISPANIC OR LATINO	No	No	2013	YES	Radical Neck Dissection	[Not Available]	YES	66	2	[Not Available]	Positive	[Not Available]	[Not Available]	TUMOR FREE	7th	T4a	N3	M0	Stage IVB	Microscopic Extension	G2	YES	NO	Negative	1999	[Not Available]	14	YES	6	1	YES	YES	Complete Remission/Response
TCGA-BB-4217	Alive	187	[Not Applicable]	2	[Not Available]	248fa778-0758-4681-a31f-371ea8d376e6	2011-12-22	Head & Neck Squamous Cell Carcinoma	Larynx	[Not Available]	NO	YES	MALE	-25020	BLACK OR AFRICAN AMERICAN	NOT HISPANIC OR LATINO	No	No	2008	YES	[Not Available]	[Not Available]	YES	51	[Not Available]	[Not Available]	Negative	[Not Available]	[Not Available]	WITH TUMOR	7th	T4a	N2c	M0	Stage IVA	[Not Available]	G3	[Not Available]	[Not Available]	[Not Available]	[Not Available]	[Not Available]	60	YES	7	10	[Not Available]	[Not Available]	[Not Available]
TCGA-BB-4223	Alive	2878	[Not Applicable]	1	[Not Available]	05f01280-bf77-4682-a7a8-20dd0eac77bd	2011-12-22	Head & Neck Squamous Cell Carcinoma	Tonsil	Left	NO	YES	MALE	-17608	WHITE	NOT HISPANIC OR LATINO	No	No	2003	YES	Modified Radical Neck Dissection	[Not Available]	[Not Available]	[Not Available]	[Not Available]	[Not Available]	Negative	[Not Available]	[Not Available]	TUMOR FREE	7th	T2	N2b	M0	Stage IVA	[Not Available]	G3	[Not Available]	[Not Available]	[Not Available]	[Not Available]	[Not Available]	[Not Available]	NO	[Not Available]	[Not Available]	[Not Available]	[Not Available]	[Not Available]
TCGA-BB-4224	Alive	278	[Not Applicable]	1	[Not Available]	58574e35-8a30-4207-b127-59fff7c87a43	2011-12-22	Head & Neck Squamous Cell Carcinoma	Oral Tongue	Left	NO	YES	MALE	-19119	WHITE	NOT HISPANIC OR LATINO	No	No	2004	YES	[Not Available]	[Not Available]	YES	51	[Not Available]	[Not Available]	Negative	[Not Available]	[Not Available]	WITH TUMOR	7th	T2	N2b	[Not Available]	Stage IVA	[Not Available]	G2	[Not Available]	[Not Available]	[Not Available]	[Not Available]	[Not Available]	[Not Available]	YES	1	1	[Not Available]	[Not Available]	[Not Available]
TCGA-BB-4225	Alive	140	[Not Applicable]	4	[Not Available]	c1f50a22-38df-41cc-a1f4-f7985504a7ac	2012-01-04	Head & Neck Squamous Cell Carcinoma	Base of tongue	Right	NO	YES	MALE	-26687	WHITE	NOT HISPANIC OR LATINO	No	No	2003	NO	[Not Available]	[Not Available]	[Not Available]	[Not Available]	[Not Available]	[Not Available]	[Not Available]	[Not Available]	[Not Available]	WITH TUMOR	7th	TX	NX	[Not Available]	[Not Available]	[Not Available]	G3	[Not Available]	[Not Available]	[Not Available]	1948	2001	1.5	YES	1	1	[Not Available]	[Not Available]	[Not Available]
TCGA-BB-4227	Alive	133	[Not Applicable]	3	[Not Available]	b8ac8500-abcd-40c4-9c24-7af557fd260a	2011-12-27	Head & Neck Squamous Cell Carcinoma	Hypopharynx	[Not Available]	NO	YES	MALE	-24322	WHITE	NOT HISPANIC OR LATINO	No	No	2010	YES	[Not Available]	[Not Available]	YES	25	[Not Available]	[Not Available]	Negative	[Not Available]	[Not Available]	WITH TUMOR	7th	T4a	N2b	[Not Available]	Stage IVA	[Not Available]	G2	[Not Available]	[Not Available]	[Not Available]	[Not Available]	1990	25	YES	7	3	[Not Available]	[Not Available]	[Not Available]
TCGA-BB-4228	Alive	558	[Not Applicable]	2	Positive	cac30b32-03ef-4ecb-88d8-d5577ab6b2a6	2011-12-22	Head & Neck Squamous Cell Carcinoma	Base of tongue	Right	NO	YES	MALE	-18536	WHITE	NOT HISPANIC OR LATINO	No	No	2010	NO	[Not Available]	[Not Available]	[Not Available]	[Not Available]	[Not Available]	[Not Available]	Negative	[Not Available]	[Not Available]	TUMOR FREE	7th	T3	NX	[Not Available]	Stage III	[Not Available]	GX	[Not Available]	[Not Available]	[Not Available]	1969	[Not Available]	102.5	YES	[Not Available]	[Not Available]	[Not Available]	[Not Available]	[Not Available]
TCGA-BB-7861	Alive	310	[Not Applicable]	2	Positive	1ae087ac-63f0-4cf9-b698-f5c13e1f4681	2012-05-21	Head & Neck Squamous Cell Carcinoma	Base of tongue	Right	NO	YES	MALE	-20563	WHITE	NOT HISPANIC OR LATINO	No	No	2011	YES	[Not Available]	[Not Available]	YES	12	1	[Not Available]	[Not Available]	[Not Available]	[Not Available]	TUMOR FREE	7th	T1	N1	[Not Available]	Stage III	No Extranodal Extension	[Not Available]	[Not Available]	[Not Available]	Positive	[Not Available]	[Not Available]	[Not Available]	NO	[Not Available]	[Not Available]	[Not Available]	[Not Available]	[Not Available]
TCGA-BB-7862	Alive	536	[Not Applicable]	4	[Not Available]	f68237e7-7fc0-4b6b-8095-b49515ddd169	2012-06-15	Head & Neck Squamous Cell Carcinoma	Larynx	[Not Available]	NO	YES	MALE	-24823	WHITE	NOT HISPANIC OR LATINO	No	No	2011	YES	[Not Available]	[Not Available]	YES	48	2	[Not Available]	Negative	[Not Available]	[Not Available]	TUMOR FREE	7th	T3	N2c	[Not Available]	Stage IVA	No Extranodal Extension	G3	YES	NO	[Not Available]	[Not Available]	2009	90	YES	[Not Available]	[Not Available]	[Not Available]	[Not Available]	[Not Available]
TCGA-BB-7863	Alive	423	[Not Applicable]	1	[Not Available]	31202ace-6480-46db-8e0d-b4c64149e326	2012-07-02	Head & Neck Squamous Cell Carcinoma	Oral Tongue	Left	NO	YES	FEMALE	-15899	WHITE	HISPANIC OR LATINO	No	No	2011	YES	[Not Available]	[Not Available]	YES	16	0	[Not Available]	Negative	[Not Available]	[Not Available]	TUMOR FREE	7th	T3	N0	[Not Available]	Stage III	[Not Available]	G2	NO	NO	[Not Available]	[Not Available]	[Not Available]	[Not Available]	YES	0	0	[Not Available]	[Not Available]	[Not Available]
TCGA-BB-7864	Alive	687	[Not Applicable]	4	[Not Available]	f87f7cee-e9bd-45cc-a740-3d8ffa9746d3	2012-06-26	Head & Neck Squamous Cell Carcinoma	Larynx	Left	NO	YES	MALE	-22317	WHITE	NOT HISPANIC OR LATINO	No	No	2010	YES	[Not Available]	[Not Available]	YES	54	3	[Not Available]	[Not Available]	[Not Available]	[Not Available]	TUMOR FREE	7th	T2	N2c	[Not Available]	Stage IVA	No Extranodal Extension	G2	YES	YES	[Not Available]	[Not Available]	2005	80	YES	[Not Available]	6	[Not Available]	[Not Available]	[Not Available]
TCGA-BB-7866	Alive	638	[Not Applicable]	4	Positive	16d52afb-a954-4cb3-b168-c1501208f691	2012-07-02	Head & Neck Squamous Cell Carcinoma	Tonsil	Right	NO	YES	MALE	-14810	WHITE	NOT HISPANIC OR LATINO	No	No	2010	NO	[Not Available]	[Not Available]	[Not Available]	[Not Available]	[Not Available]	[Not Available]	[Not Available]	[Not Available]	[Not Available]	TUMOR FREE	7th	TX	NX	[Not Available]	[Not Available]	[Not Available]	GX	[Not Available]	[Not Available]	Positive	[Not Available]	[Not Available]	[Not Available]	NO	[Not Available]	[Not Available]	[Not Available]	[Not Available]	[Not Available]
TCGA-BB-7870	Alive	1153	[Not Applicable]	2	[Not Available]	d83b6b2d-932b-4240-b99d-5506f18af892	2012-06-25	Head & Neck Squamous Cell Carcinoma	Larynx	[Not Available]	NO	YES	MALE	-21443	WHITE	NOT HISPANIC OR LATINO	No	No	2009	YES	[Not Available]	[Not Available]	YES	83	0	[Not Available]	Negative	[Not Available]	[Not Available]	TUMOR FREE	7th	T4a	N0	[Not Available]	Stage IVA	No Extranodal Extension	G3	NO	NO	[Not Available]	[Not Available]	[Not Available]	40	YES	7	6	[Not Available]	[Not Available]	[Not Available]
TCGA-BB-7871	Alive	428	[Not Applicable]	2	[Not Available]	9dd8b7cc-d094-474b-9573-cbff4ab233c8	2012-07-12	Head & Neck Squamous Cell Carcinoma	Base of tongue	[Not Available]	NO	YES	FEMALE	-23409	WHITE	NOT HISPANIC OR LATINO	No	No	2011	YES	Modified Radical Neck Dissection	Radical Neck Dissection	YES	90	44	[Not Available]	Positive	[Not Available]	[Not Available]	WITH TUMOR	7th	T4a	N2c	[Not Available]	Stage IVA	Gross Extension	G2	YES	YES	[Not Available]	1961	[Not Available]	5.1	YES	0	0	[Not Available]	[Not Available]	[Not Available]
TCGA-BB-7872	Alive	436	[Not Applicable]	1	Positive	80593c77-4530-413b-bb05-adca5d43bb82	2012-07-03	Head & Neck Squamous Cell Carcinoma	Oral Tongue	Right	NO	YES	MALE	-23185	ASIAN	NOT HISPANIC OR LATINO	No	No	2011	YES	[Not Available]	[Not Available]	YES	74	0	[Not Available]	Positive	[Not Available]	[Not Available]	TUMOR FREE	7th	T1	N0	[Not Available]	Stage I	[Not Available]	G3	[Not Available]	YES	Negative	[Not Available]	[Not Available]	[Not Available]	YES	[Not Available]	[Not Available]	[Not Available]	[Not Available]	[Not Available]
TCGA-BB-8596	Alive	2161	[Not Applicable]	4	[Not Evaluated]	5646f226-e2ce-45ef-8aa2-4841ec6b56b0	2012-09-26	Head & Neck Squamous Cell Carcinoma	Hypopharynx	Right	NO	YES	FEMALE	-25408	WHITE	NOT HISPANIC OR LATINO	No	No	2005	NO	[Not Available]	[Not Available]	NO	[Not Available]	[Not Available]	[Not Available]	Negative	[Not Available]	[Not Available]	TUMOR FREE	6th	T4a	NX	MX	Stage IVA	[Not Available]	G3	[Not Available]	YES	[Not Evaluated]	1955	2005	50	YES	7	1	YES	NO	[Unknown]
TCGA-BB-8601	Alive	624	[Not Applicable]	4	[Not Evaluated]	360726f4-9b50-422d-b498-5acbbc3713ae	2012-09-26	Head & Neck Squamous Cell Carcinoma	Floor of mouth	Right	NO	YES	MALE	-30721	BLACK OR AFRICAN AMERICAN	NOT HISPANIC OR LATINO	No	No	2010	YES	[Not Available]	Functional (Limited) Neck Dissection	YES	16	1	[Not Available]	Negative	[Not Available]	[Not Available]	WITH TUMOR	7th	T3	N1	MX	Stage III	[Not Available]	G2	NO	YES	[Not Evaluated]	[Not Available]	2004	[Not Available]	YES	0	0	NO	NO	[Not Available]
TCGA-BB-A5HU	Alive	383	[Not Applicable]	1	[Not Evaluated]	F35A0655-7504-4BD6-A9F3-6F3E59FD84B1	2014-09-18	Head & Neck Squamous Cell Carcinoma	Oral Cavity	Right	NO	YES	MALE	-17502	WHITE	NOT HISPANIC OR LATINO	Yes, History of Synchronous/Bilateral Malignancy	No	2012	YES	[Not Available]	Modified Radical Neck Dissection	YES	30	1	0	Negative	[Not Evaluated]	[Not Evaluated]	TUMOR FREE	7th	T4	N2b	M0	Stage IVA	Gross Extension	G2	NO	YES	Negative	[Not Available]	[Not Available]	[Not Available]	YES	0	0	YES	YES	Complete Remission/Response
TCGA-BB-A5HY	Alive	308	[Not Applicable]	2	[Not Evaluated]	0394060D-010E-405F-983D-DB525F01F2C3	2014-09-18	Head & Neck Squamous Cell Carcinoma	Hypopharynx	Left	NO	YES	MALE	-23640	WHITE	NOT HISPANIC OR LATINO	No	No	2012	YES	Functional (Limited) Neck Dissection	[Not Available]	YES	24	3	[Not Available]	Negative	[Not Evaluated]	[Not Evaluated]	WITH TUMOR	7th	T3	N2b	M0	Stage IVA	Gross Extension	G3	[Not Available]	NO	Negative	1972	[Not Available]	40	YES	[Not Available]	[Not Available]	YES	YES	Complete Remission/Response
TCGA-BB-A5HZ	Alive	350	[Not Applicable]	1	[Not Evaluated]	A88D6F62-88DA-40C4-BC16-7FE58F038B8C	2014-09-18	Head & Neck Squamous Cell Carcinoma	Oral Cavity	Right	NO	YES	MALE	-23906	WHITE	NOT HISPANIC OR LATINO	No	No	2012	YES	[Not Available]	Functional (Limited) Neck Dissection	YES	39	1	[Not Available]	Negative	[Not Evaluated]	[Not Evaluated]	TUMOR FREE	7th	T4a	N1	M0	Stage IVA	Gross Extension	G2	NO	NO	[Not Evaluated]	[Not Available]	[Not Available]	[Not Available]	YES	0	0	YES	YES	Complete Remission/Response
TCGA-BB-A6UM	Alive	393	[Not Applicable]	4	Positive	03C3AE62-D0AA-412E-BD3C-4577FC9F919C	2014-09-23	Head & Neck Squamous Cell Carcinoma	Tonsil	Left	NO	YES	MALE	-19194	WHITE	NOT HISPANIC OR LATINO	No	No	2010	NO	[Not Available]	[Not Available]	NO	[Not Available]	[Not Available]	[Not Available]	Negative	[Not Available]	[Not Available]	TUMOR FREE	7th	T1	N2	MX	Stage III	No Extranodal Extension	GX	YES	NO	Positive	1975	2010	105	NO	[Not Available]	[Not Available]	YES	YES	Complete Remission/Response
TCGA-BB-A6UO	Dead	[Not Available]	268	2	[Not Evaluated]	CCD672DF-44D4-421F-8727-0A05E513B6C8	2014-09-23	Head & Neck Squamous Cell Carcinoma	Oral Tongue	Left	NO	YES	FEMALE	-22506	WHITE	NOT HISPANIC OR LATINO	No	No	2012	YES	Radical Neck Dissection	[Not Available]	YES	28	[Not Available]	3	Close	[Not Available]	[Not Available]	WITH TUMOR	7th	T4a	N2b	MX	Stage IVA	Gross Extension	G2	NO	YES	[Not Evaluated]	1972	[Not Available]	20	NO	[Not Available]	[Not Available]	YES	NO	Complete Remission/Response
TCGA-C9-A47Z	Alive	5	[Not Applicable]	1	[Not Available]	64A195F6-2212-4E81-BCCC-E39C77A10908	2013-03-11	Head & Neck Squamous Cell Carcinoma	Oral Tongue	Midline	YES	NO	FEMALE	-26592	ASIAN	NOT HISPANIC OR LATINO	No	No	2011	NO	[Not Available]	[Not Available]	YES	2	1	[Not Available]	[Not Available]	[Not Available]	[Not Available]	TUMOR FREE	7th	T2	N1	M0	Stage III	[Not Available]	G1	[Not Available]	[Not Available]	[Not Available]	[Not Available]	[Not Available]	[Not Available]	NO	[Not Available]	[Not Available]	NO	NO	Complete Remission/Response
TCGA-C9-A480	Alive	4	[Not Applicable]	1	[Not Available]	E8F0CD72-E423-45E0-AD1E-83AA7FB354E3	2013-03-11	Head & Neck Squamous Cell Carcinoma	Oral Tongue	Midline	YES	NO	FEMALE	-16567	ASIAN	NOT HISPANIC OR LATINO	No	No	2011	NO	[Not Available]	[Not Available]	NO	[Not Available]	[Not Available]	[Not Available]	[Not Available]	[Not Available]	[Not Available]	TUMOR FREE	7th	T3	N0	M0	Stage III	[Not Available]	G1	[Not Available]	[Not Available]	[Not Available]	[Not Available]	[Not Available]	[Not Available]	NO	[Not Available]	[Not Available]	NO	NO	Complete Remission/Response
TCGA-CN-4722	Alive	193	[Not Applicable]	2	[Not Available]	b64bfca1-033c-4501-a900-103ac105c084	2011-04-27	Head & Neck Squamous Cell Carcinoma	Larynx	[Not Available]	YES	NO	FEMALE	-22299	WHITE	NOT HISPANIC OR LATINO	No	No	2010	YES	[Not Available]	[Not Available]	YES	53	0	0	Negative	[Not Available]	Amplified	TUMOR FREE	7th	T2	N0	[Not Available]	Stage II	No Extranodal Extension	G1	NO	NO	Negative	[Not Available]	[Not Available]	[Not Available]	NO	[Not Available]	[Not Available]	[Not Available]	[Not Available]	[Not Available]
TCGA-CN-4723	Alive	412	[Not Applicable]	4	[Not Available]	96163e94-4a14-4907-a57a-cfab4caf19a4	2011-04-27	Head & Neck Squamous Cell Carcinoma	Larynx	[Not Available]	YES	NO	MALE	-24815	WHITE	NOT HISPANIC OR LATINO	No	No	2010	YES	Modified Radical Neck Dissection	Modified Radical Neck Dissection	YES	55	0	0	Negative	[Not Available]	[Not Available]	TUMOR FREE	7th	T4a	N0	[Not Available]	Stage IVA	No Extranodal Extension	G2	NO	NO	[Not Available]	[Not Available]	2009	[Not Available]	YES	[Not Available]	[Not Available]	[Not Available]	[Not Available]	[Not Available]
TCGA-CN-4725	Alive	310	[Not Applicable]	1	Negative	3be2ace5-1c2a-49e9-8da9-ceed6119530b	2011-04-27	Head & Neck Squamous Cell Carcinoma	Oral Tongue	[Not Available]	YES	NO	MALE	-22171	WHITE	NOT HISPANIC OR LATINO	No	No	2010	YES	[Not Available]	Modified Radical Neck Dissection	YES	16	0	0	Negative	[Not Available]	Amplified	TUMOR FREE	7th	T2	N0	[Not Available]	Stage II	No Extranodal Extension	G2	NO	YES	Negative	[Not Available]	[Not Available]	[Not Available]	NO	[Not Available]	[Not Available]	[Not Available]	[Not Available]	[Not Available]
TCGA-CN-4726	Dead	[Not Available]	142	2	Negative	5da2dbde-735b-4f05-b6d7-76de54d6d6ac	2011-04-28	Head & Neck Squamous Cell Carcinoma	Buccal Mucosa	[Not Available]	YES	NO	MALE	-25194	WHITE	NOT HISPANIC OR LATINO	No	No	2010	YES	Functional (Limited) Neck Dissection	[Not Available]	YES	14	6	0	Positive	[Not Available]	Amplified	WITH TUMOR	7th	T3	N2b	[Not Available]	Stage IVA	Microscopic Extension	G2	YES	YES	Negative	[Not Available]	[Not Available]	12.5	YES	[Not Available]	[Not Available]	[Not Available]	[Not Available]	[Not Available]
TCGA-CN-4727	Alive	194	[Not Applicable]	4	Negative	12d05e8f-8d13-47c1-b713-2250f6abcef9	2011-04-28	Head & Neck Squamous Cell Carcinoma	Larynx	[Not Available]	YES	NO	MALE	-20748	WHITE	NOT HISPANIC OR LATINO	Yes	No	2010	YES	Functional (Limited) Neck Dissection	Functional (Limited) Neck Dissection	YES	37	0	0	Negative	[Not Available]	Unamplified	TUMOR FREE	7th	T4a	N0	[Not Available]	Stage IVA	No Extranodal Extension	G2	NO	NO	Negative	1970	[Not Available]	80	YES	[Not Available]	[Not Available]	[Not Available]	[Not Available]	[Not Available]
TCGA-CN-4728	Alive	325	[Not Applicable]	2	Negative	7152edc3-0a5b-4aed-b0c6-63f913dff272	2011-04-28	Head & Neck Squamous Cell Carcinoma	Oral Cavity	[Not Available]	YES	NO	MALE	-20660	WHITE	NOT HISPANIC OR LATINO	No	No	2010	YES	Functional (Limited) Neck Dissection	Functional (Limited) Neck Dissection	YES	58	2	0	Negative	[Not Available]	[Not Available]	TUMOR FREE	7th	T3	N2b	[Not Available]	Stage IVA	No Extranodal Extension	G2	YES	YES	[Not Available]	1968	[Not Available]	40	YES	7	7	[Not Available]	[Not Available]	[Not Available]
TCGA-CN-4729	Alive	156	[Not Applicable]	4	[Not Available]	2fc960bd-01b0-422d-ad33-34520fa3df0e	2011-04-28	Head & Neck Squamous Cell Carcinoma	Oral Cavity	[Not Available]	YES	NO	MALE	-26713	WHITE	NOT HISPANIC OR LATINO	No	No	2010	YES	Functional (Limited) Neck Dissection	[Not Available]	YES	24	1	0	Negative	[Not Available]	[Not Available]	TUMOR FREE	7th	T2	N1	[Not Available]	Stage III	Microscopic Extension	G2	YES	NO	[Not Available]	[Not Available]	1997	35	YES	7	3	[Not Available]	[Not Available]	[Not Available]
TCGA-CN-4730	Alive	343	[Not Applicable]	2	[Not Available]	35c1f2c6-771c-4533-82df-f8e2ec7107d7	2011-04-28	Head & Neck Squamous Cell Carcinoma	Floor of mouth	[Not Available]	YES	NO	MALE	-22828	WHITE	NOT HISPANIC OR LATINO	No	No	2010	YES	[Not Available]	Functional (Limited) Neck Dissection	YES	37	1	0	Negative	[Not Available]	[Not Available]	TUMOR FREE	7th	T4a	N1	[Not Available]	Stage IVA	No Extranodal Extension	G2	NO	NO	[Not Available]	1963	[Not Available]	47	YES	[Not Available]	[Not Available]	[Not Available]	[Not Available]	[Not Available]
TCGA-CN-4731	Alive	383	[Not Applicable]	4	Negative	50e25a4b-2eb2-4770-9a2d-8922a1e0ab56	2011-04-29	Head & Neck Squamous Cell Carcinoma	Buccal Mucosa	[Not Available]	YES	NO	FEMALE	-23194	WHITE	NOT HISPANIC OR LATINO	No	No	2010	YES	Functional (Limited) Neck Dissection	Functional (Limited) Neck Dissection	YES	52	3	0	Negative	[Not Available]	Unamplified	TUMOR FREE	7th	T4a	N2c	[Not Available]	Stage IVA	Microscopic Extension	G3	YES	YES	Negative	[Not Available]	2009	60	YES	[Not Available]	[Not Available]	[Not Available]	[Not Available]	[Not Available]
TCGA-CN-4733	Alive	523	[Not Applicable]	1	Negative	dedd71b4-8537-4947-839e-90aceddd0893	2011-08-17	Head & Neck Squamous Cell Carcinoma	Oral Tongue	[Not Available]	YES	NO	MALE	-22561	WHITE	NOT HISPANIC OR LATINO	No	No	2010	YES	Modified Radical Neck Dissection	[Not Available]	YES	29	1	0	Negative	[Not Available]	Amplified	TUMOR FREE	7th	T1	N1	[Not Available]	Stage III	No Extranodal Extension	G3	YES	YES	Negative	[Not Available]	[Not Available]	[Not Available]	NO	[Not Available]	[Not Available]	[Not Available]	[Not Available]	[Not Available]
TCGA-CN-4734	Alive	227	[Not Applicable]	4	Negative	b80fdc9a-341d-4277-9664-8e8f770d9ddd	2011-04-29	Head & Neck Squamous Cell Carcinoma	Buccal Mucosa	[Not Available]	YES	NO	MALE	-25753	WHITE	NOT HISPANIC OR LATINO	No	No	2010	YES	[Not Available]	Functional (Limited) Neck Dissection	YES	36	0	0	Negative	[Not Available]	Amplified	TUMOR FREE	7th	T2	N0	[Not Available]	Stage II	No Extranodal Extension	G2	YES	YES	Negative	[Not Available]	2008	[Not Available]	YES	[Not Available]	[Not Available]	[Not Available]	[Not Available]	[Not Available]
TCGA-CN-4735	Alive	369	[Not Applicable]	2	Negative	fe844945-3ea9-449e-993c-df392fabcfd0	2011-04-29	Head & Neck Squamous Cell Carcinoma	Larynx	Left	YES	NO	MALE	-19107	WHITE	NOT HISPANIC OR LATINO	No	No	2010	YES	Modified Radical Neck Dissection	Modified Radical Neck Dissection	YES	70	5	0	Negative	[Not Available]	Unamplified	TUMOR FREE	7th	T3	N2b	[Not Available]	Stage IVA	No Extranodal Extension	G3	NO	NO	Negative	[Not Available]	[Not Available]	120	YES	7	5	[Not Available]	[Not Available]	[Not Available]
TCGA-CN-4736	Dead	[Not Available]	395	4	[Not Available]	0fb3e5ff-54f0-43c5-9322-541bb7825e7f	2011-05-02	Head & Neck Squamous Cell Carcinoma	Oral Tongue	[Not Available]	YES	NO	FEMALE	-25683	WHITE	NOT HISPANIC OR LATINO	No	No	2010	NO	[Not Available]	[Not Available]	NO	[Not Available]	[Not Available]	[Not Available]	Negative	[Not Available]	[Not Available]	WITH TUMOR	7th	T1	NX	[Not Available]	[Not Available]	No Extranodal Extension	G2	NO	YES	[Not Available]	1980	2000	45	YES	7	2	[Not Available]	[Not Available]	[Not Available]
TCGA-CN-4737	Alive	240	[Not Applicable]	1	Negative	1f744ada-6de1-446d-b62c-76a7fc8b40af	2011-05-02	Head & Neck Squamous Cell Carcinoma	Oral Tongue	[Not Available]	YES	NO	MALE	-7301	WHITE	NOT HISPANIC OR LATINO	No	No	2010	YES	[Not Available]	Functional (Limited) Neck Dissection	YES	36	2	0	Negative	[Not Available]	Amplified	TUMOR FREE	7th	T2	N2b	[Not Available]	Stage IVA	No Extranodal Extension	G2	YES	YES	Negative	[Not Available]	[Not Available]	[Not Available]	NO	[Not Available]	[Not Available]	[Not Available]	[Not Available]	[Not Available]
TCGA-CN-4738	Dead	[Not Available]	436	2	[Not Available]	97640ef0-0259-4244-95ba-48d28c60b372	2011-03-25	Head & Neck Squamous Cell Carcinoma	Larynx	[Not Available]	NO	YES	MALE	-19621	WHITE	NOT HISPANIC OR LATINO	No	No	2009	YES	Functional (Limited) Neck Dissection	Functional (Limited) Neck Dissection	YES	39	0	0	Negative	[Not Available]	[Not Available]	[Not Available]	6th	T4a	N0	M0	Stage IVA	No Extranodal Extension	G2	YES	NO	[Not Available]	1960	[Not Available]	72	YES	7	17	[Not Available]	[Not Available]	[Not Available]
TCGA-CN-4739	Alive	348	[Not Applicable]	4	[Not Available]	7e3b90c1-8772-4e12-8050-a156558beb82	2011-03-25	Head & Neck Squamous Cell Carcinoma	Larynx	[Not Available]	NO	YES	MALE	-26081	WHITE	NOT HISPANIC OR LATINO	No	No	2009	YES	Functional (Limited) Neck Dissection	Functional (Limited) Neck Dissection	YES	54	0	0	Negative	[Not Available]	[Not Available]	TUMOR FREE	6th	T4a	N0	M0	Stage IVA	No Extranodal Extension	G2	NO	NO	[Not Available]	1954	2009	82.5	YES	[Not Available]	[Not Available]	[Not Available]	[Not Available]	[Not Available]
TCGA-CN-4740	Alive	811	[Not Applicable]	4	[Not Available]	e37c83dc-c2c4-4e5f-a57b-39ffcf9aa3cf	2011-05-02	Head & Neck Squamous Cell Carcinoma	Oral Cavity	[Not Available]	NO	YES	FEMALE	-29186	WHITE	[Not Available]	No	No	2009	YES	[Not Available]	Functional (Limited) Neck Dissection	YES	26	0	0	Negative	[Not Available]	[Not Available]	WITH TUMOR	6th	T4a	N0	M0	Stage IVA	No Extranodal Extension	G2	NO	NO	[Not Available]	[Not Available]	1999	12	YES	[Not Available]	4	[Not Available]	[Not Available]	[Not Available]
TCGA-CN-4741	Alive	876	[Not Applicable]	4	[Not Available]	277b02e9-ded5-4980-845d-af53690000ac	2011-05-03	Head & Neck Squamous Cell Carcinoma	Alveolar Ridge	[Not Available]	NO	YES	MALE	-27506	WHITE	NOT HISPANIC OR LATINO	No	No	2008	YES	Functional (Limited) Neck Dissection	Functional (Limited) Neck Dissection	YES	46	0	0	Negative	[Not Available]	[Not Available]	TUMOR FREE	6th	T4a	N0	M0	Stage IVA	No Extranodal Extension	G2	NO	YES	[Not Available]	1978	2003	45	NO	[Not Available]	[Not Available]	[Not Available]	[Not Available]	[Not Available]
TCGA-CN-4742	Dead	[Not Available]	397	2	Negative	444e5bfc-d4e5-4b0d-b96d-88ecea8873e9	2011-03-25	Head & Neck Squamous Cell Carcinoma	Oral Tongue	[Not Available]	NO	YES	FEMALE	-17793	WHITE	NOT HISPANIC OR LATINO	No	No	2008	YES	Functional (Limited) Neck Dissection	Functional (Limited) Neck Dissection	YES	49	3	[Not Available]	Negative	[Not Available]	[Not Available]	WITH TUMOR	6th	T4a	N2b	M0	Stage IVA	No Extranodal Extension	G3	YES	YES	Negative	1988	[Not Available]	20	YES	[Not Available]	6	[Not Available]	[Not Available]	[Not Available]
TCGA-CN-5355	Alive	279	[Not Applicable]	2	[Not Available]	45a10908-19e6-421a-8903-1440bfa57c9d	2011-05-04	Head & Neck Squamous Cell Carcinoma	Larynx	[Not Available]	YES	NO	MALE	-23670	BLACK OR AFRICAN AMERICAN	NOT HISPANIC OR LATINO	No	No	2010	YES	Functional (Limited) Neck Dissection	Functional (Limited) Neck Dissection	YES	27	0	0	Negative	[Not Available]	[Not Available]	TUMOR FREE	7th	T4a	N0	[Not Available]	Stage IVA	No Extranodal Extension	G2	NO	NO	[Not Available]	[Not Available]	[Not Available]	40	YES	3	[Not Available]	[Not Available]	[Not Available]	[Not Available]
TCGA-CN-5356	Alive	289	[Not Applicable]	2	[Not Available]	e1fed7aa-2bce-45ae-b0c6-7f50ef97e425	2011-05-03	Head & Neck Squamous Cell Carcinoma	Larynx	[Not Available]	YES	NO	MALE	-20540	WHITE	NOT HISPANIC OR LATINO	No	No	2010	YES	Functional (Limited) Neck Dissection	Functional (Limited) Neck Dissection	YES	97	0	0	Negative	[Not Available]	Unamplified	TUMOR FREE	7th	T3	N0	[Not Available]	Stage III	No Extranodal Extension	G2	NO	NO	[Not Available]	[Not Available]	[Not Available]	[Not Available]	NO	[Not Available]	[Not Available]	[Not Available]	[Not Available]	[Not Available]
TCGA-CN-5358	Alive	173	[Not Applicable]	4	Negative	b4e0c62d-f2f6-4243-9e0f-ae2ad4ca4bb8	2011-04-06	Head & Neck Squamous Cell Carcinoma	Floor of mouth	[Not Available]	YES	NO	MALE	-22138	WHITE	NOT HISPANIC OR LATINO	No	No	2010	YES	Modified Radical Neck Dissection	Modified Radical Neck Dissection	YES	57	0	0	Negative	[Not Available]	Unamplified	TUMOR FREE	7th	T2	N0	[Not Available]	Stage II	No Extranodal Extension	G2	NO	YES	Negative	1965	2010	45	YES	2	6	[Not Available]	[Not Available]	[Not Available]
TCGA-CN-5359	Dead	[Not Available]	377	2	Negative	bfaa4b3f-3e38-478e-99b3-013f2cda80f5	2011-05-04	Head & Neck Squamous Cell Carcinoma	Floor of mouth	[Not Available]	NO	YES	MALE	-21858	WHITE	NOT HISPANIC OR LATINO	No	No	2009	YES	Functional (Limited) Neck Dissection	Functional (Limited) Neck Dissection	YES	29	3	0	Negative	[Not Available]	Unamplified	WITH TUMOR	6th	T4a	N2b	M0	Stage IVA	No Extranodal Extension	G2	NO	YES	Negative	1980	[Not Available]	29	YES	[Not Available]	[Not Available]	[Not Available]	[Not Available]	[Not Available]
TCGA-CN-5360	Alive	867	[Not Applicable]	2	[Not Available]	5793879b-f663-4a10-9bd9-1acd2e189650	2011-05-03	Head & Neck Squamous Cell Carcinoma	Larynx	[Not Available]	NO	YES	MALE	-25034	WHITE	NOT HISPANIC OR LATINO	No	No	2008	YES	Functional (Limited) Neck Dissection	Functional (Limited) Neck Dissection	YES	54	0	0	Negative	[Not Available]	[Not Available]	TUMOR FREE	6th	T4a	N0	M0	Stage IVA	No Extranodal Extension	G2	YES	NO	[Not Available]	1958	[Not Available]	50	YES	[Not Available]	[Not Available]	[Not Available]	[Not Available]	[Not Available]
TCGA-CN-5361	Alive	194	[Not Applicable]	2	[Not Available]	044579ef-16a6-4f00-b951-edc423d8a14f	2011-05-03	Head & Neck Squamous Cell Carcinoma	Larynx	[Not Available]	NO	YES	MALE	-29383	WHITE	NOT HISPANIC OR LATINO	No	No	2007	YES	Functional (Limited) Neck Dissection	Functional (Limited) Neck Dissection	YES	56	1	0	Negative	[Not Available]	[Not Available]	TUMOR FREE	6th	T4a	N2a	M0	Stage IVA	No Extranodal Extension	G2	YES	YES	[Not Available]	1957	[Not Available]	25	YES	[Not Available]	[Not Available]	[Not Available]	[Not Available]	[Not Available]
TCGA-CN-5363	Dead	[Not Available]	253	2	[Not Available]	291b069c-9dde-4e1e-8430-85146bc94338	2011-05-03	Head & Neck Squamous Cell Carcinoma	Larynx	[Not Available]	NO	YES	MALE	-17635	BLACK OR AFRICAN AMERICAN	NOT HISPANIC OR LATINO	No	No	2007	YES	Modified Radical Neck Dissection	Functional (Limited) Neck Dissection	YES	28	6	0	Negative	[Not Available]	[Not Available]	WITH TUMOR	6th	T4a	N3	M0	Stage IVB	Microscopic Extension	G3	NO	NO	[Not Available]	1977	[Not Available]	15	YES	[Not Available]	[Not Available]	[Not Available]	[Not Available]	[Not Available]
TCGA-CN-5364	Dead	[Not Available]	493	2	[Not Available]	13f63218-0949-41e6-a661-c844414c45b5	2011-05-04	Head & Neck Squamous Cell Carcinoma	Floor of mouth	[Not Available]	NO	YES	MALE	-20362	WHITE	NOT HISPANIC OR LATINO	No	No	2006	YES	Functional (Limited) Neck Dissection	Functional (Limited) Neck Dissection	YES	73	9	0	Negative	[Not Available]	[Not Available]	TUMOR FREE	6th	T4a	N2c	M0	Stage IVA	Microscopic Extension	G2	NO	YES	[Not Available]	[Not Available]	[Not Available]	[Not Available]	YES	[Not Available]	[Not Available]	[Not Available]	[Not Available]	[Not Available]
TCGA-CN-5365	Dead	[Not Available]	351	2	[Not Available]	4cffea0b-90a7-4c86-a73f-bb8feca3ada7	2011-05-03	Head & Neck Squamous Cell Carcinoma	Tonsil	Right	NO	YES	MALE	-14190	WHITE	NOT HISPANIC OR LATINO	No	No	2006	YES	[Not Available]	Modified Radical Neck Dissection	YES	9	1	0	Negative	[Not Available]	[Not Available]	WITH TUMOR	6th	T2	N3	[Not Available]	Stage IVB	Microscopic Extension	G2	YES	NO	[Not Available]	1980	[Not Available]	26	YES	[Not Available]	[Not Available]	[Not Available]	[Not Available]	[Not Available]
TCGA-CN-5366	Dead	[Not Available]	360	2	[Not Available]	30eb06a5-8e88-4c46-bebb-fb93ca07f108	2011-05-03	Head & Neck Squamous Cell Carcinoma	Hypopharynx	[Not Available]	NO	YES	MALE	-18904	WHITE	NOT HISPANIC OR LATINO	No	No	2006	YES	Functional (Limited) Neck Dissection	Modified Radical Neck Dissection	YES	47	9	0	Negative	[Not Available]	[Not Available]	WITH TUMOR	6th	T4a	N2c	M0	Stage IVA	Microscopic Extension	G2	[Not Available]	YES	[Not Available]	1966	[Not Available]	80	YES	7	6	[Not Available]	[Not Available]	[Not Available]
TCGA-CN-5367	Dead	[Not Available]	352	4	[Not Available]	61d0709c-d148-413b-a7b5-c0c82ed2f32f	2011-05-04	Head & Neck Squamous Cell Carcinoma	Oral Tongue	[Not Available]	NO	YES	FEMALE	-22246	WHITE	NOT HISPANIC OR LATINO	No	No	2006	YES	Functional (Limited) Neck Dissection	Functional (Limited) Neck Dissection	YES	46	2	0	Negative	[Not Available]	[Not Available]	TUMOR FREE	6th	T4a	N2b	M0	Stage IVA	Microscopic Extension	G2	YES	YES	[Not Available]	1966	2006	40	YES	[Not Available]	[Not Available]	[Not Available]	[Not Available]	[Not Available]
TCGA-CN-5369	Dead	[Not Available]	1	2	[Not Available]	b98867d7-7d5a-4c58-8878-37bee6f2f4fa	2011-05-04	Head & Neck Squamous Cell Carcinoma	Hard Palate	[Not Available]	NO	YES	FEMALE	-32871	WHITE	NOT HISPANIC OR LATINO	No	No	2006	YES	Functional (Limited) Neck Dissection	Functional (Limited) Neck Dissection	YES	82	0	0	Negative	[Not Available]	[Not Available]	[Not Available]	6th	T4a	N0	M0	Stage IVA	No Extranodal Extension	G3	NO	YES	[Not Available]	[Not Available]	[Not Available]	[Not Available]	NO	[Not Available]	[Not Available]	[Not Available]	[Not Available]	[Not Available]
TCGA-CN-5370	Dead	[Not Available]	259	4	Negative	54dab158-eb39-4334-8b5a-bf290e6b8bb1	2012-01-11	Head & Neck Squamous Cell Carcinoma	Oral Tongue	[Not Available]	NO	YES	MALE	-28549	WHITE	NOT HISPANIC OR LATINO	No	No	2006	YES	[Not Available]	Functional (Limited) Neck Dissection	YES	40	1	0	Negative	[Not Available]	[Not Available]	WITH TUMOR	6th	T3	N1	M0	Stage III	Microscopic Extension	G3	NO	YES	Negative	1975	2005	[Not Available]	YES	[Not Available]	[Not Available]	[Not Available]	[Not Available]	[Not Available]
TCGA-CN-5373	Alive	413	[Not Applicable]	4	Negative	546f01d5-aed5-4fb8-91c0-0fd5e0fde935	2011-05-04	Head & Neck Squamous Cell Carcinoma	Floor of mouth	[Not Available]	YES	NO	FEMALE	-20143	WHITE	NOT HISPANIC OR LATINO	No	No	2010	YES	Functional (Limited) Neck Dissection	Functional (Limited) Neck Dissection	YES	30	0	0	Negative	[Not Available]	Amplified	TUMOR FREE	7th	T1	N0	[Not Available]	Stage I	No Extranodal Extension	G1	NO	YES	Negative	[Not Available]	2009	60	YES	[Not Available]	[Not Available]	[Not Available]	[Not Available]	[Not Available]
TCGA-CN-5374	Alive	290	[Not Applicable]	2	[Not Available]	d7641ca1-a062-4dd2-9414-447af7311a84	2011-05-03	Head & Neck Squamous Cell Carcinoma	Tonsil	Left	NO	YES	FEMALE	-20464	WHITE	NOT HISPANIC OR LATINO	No	No	2007	NO	[Not Available]	[Not Available]	YES	[Not Available]	[Not Available]	0	Positive	[Not Available]	[Not Available]	TUMOR FREE	6th	T2	N2	M0	Stage IVA	[Not Available]	G3	[Not Available]	[Not Available]	Positive	[Not Available]	[Not Available]	30	[Not Available]	[Not Available]	[Not Available]	[Not Available]	[Not Available]	[Not Available]
TCGA-CN-6010	Alive	207	[Not Applicable]	2	Negative	af31bf2c-8523-4376-bfa8-e2845848d651	2011-06-13	Head & Neck Squamous Cell Carcinoma	Larynx	[Not Available]	YES	NO	MALE	-19475	WHITE	NOT HISPANIC OR LATINO	No	No	2010	YES	Modified Radical Neck Dissection	Modified Radical Neck Dissection	YES	39	3	0	Negative	[Not Available]	Amplified	TUMOR FREE	7th	T4a	N2c	[Not Available]	Stage IVA	No Extranodal Extension	G2	YES	NO	Negative	1964	[Not Available]	67.5	YES	7	4	[Not Available]	[Not Available]	[Not Available]
TCGA-CN-6011	Alive	228	[Not Applicable]	4	[Not Available]	e7d49212-e9cb-4cd7-923a-bdfc82a4a150	2011-06-14	Head & Neck Squamous Cell Carcinoma	Alveolar Ridge	[Not Available]	YES	NO	MALE	-21016	WHITE	NOT HISPANIC OR LATINO	No	No	2010	YES	Functional (Limited) Neck Dissection	[Not Available]	YES	44	0	0	[Not Available]	[Not Available]	[Not Available]	TUMOR FREE	7th	T4a	N0	[Not Available]	Stage IVA	No Extranodal Extension	G3	NO	NO	[Not Available]	1970	2010	40	YES	[Not Available]	[Not Available]	[Not Available]	[Not Available]	[Not Available]
TCGA-CN-6012	Alive	144	[Not Applicable]	2	Negative	9023c9bf-02a0-4396-8161-304089957b62	2011-06-14	Head & Neck Squamous Cell Carcinoma	Larynx	[Not Available]	YES	NO	MALE	-24286	WHITE	NOT HISPANIC OR LATINO	No	No	2010	YES	Functional (Limited) Neck Dissection	Functional (Limited) Neck Dissection	YES	35	4	0	[Not Available]	[Not Available]	Unamplified	TUMOR FREE	7th	T3	N2c	[Not Available]	Stage IVA	No Extranodal Extension	G2	YES	NO	Negative	1960	[Not Available]	100	NO	[Not Available]	[Not Available]	[Not Available]	[Not Available]	[Not Available]
TCGA-CN-6013	Alive	155	[Not Applicable]	1	Negative	714496c5-d221-4397-9c5a-cd2d22603e6f	2011-06-14	Head & Neck Squamous Cell Carcinoma	Alveolar Ridge	[Not Available]	YES	NO	MALE	-20703	WHITE	NOT HISPANIC OR LATINO	No	No	2010	YES	[Not Available]	Functional (Limited) Neck Dissection	YES	28	2	0	Negative	[Not Available]	Unamplified	TUMOR FREE	7th	T4a	N2b	[Not Available]	Stage IVA	Microscopic Extension	G3	YES	NO	Negative	[Not Available]	[Not Available]	[Not Available]	YES	[Not Available]	[Not Available]	[Not Available]	[Not Available]	[Not Available]
TCGA-CN-6016	Alive	202	[Not Applicable]	2	Negative	ffcf851d-7fa1-4b45-911a-a3fbd74c253a	2011-06-14	Head & Neck Squamous Cell Carcinoma	Floor of mouth	[Not Available]	YES	NO	MALE	-23664	WHITE	NOT HISPANIC OR LATINO	No	No	2010	YES	Functional (Limited) Neck Dissection	Functional (Limited) Neck Dissection	YES	75	1	0	Negative	[Not Available]	Unamplified	TUMOR FREE	7th	T4a	N1	[Not Available]	Stage IVA	Microscopic Extension	G2	YES	YES	Negative	1960	[Not Available]	50	YES	7	12	[Not Available]	[Not Available]	[Not Available]
TCGA-CN-6017	Alive	160	[Not Applicable]	3	Negative	23c4e2eb-142b-4fcc-a974-9a248aec3f37	2011-06-14	Head & Neck Squamous Cell Carcinoma	Oral Tongue	[Not Available]	YES	NO	MALE	-20358	WHITE	NOT HISPANIC OR LATINO	No	No	2010	YES	Modified Radical Neck Dissection	[Not Available]	YES	30	3	0	Negative	[Not Available]	Unamplified	TUMOR FREE	7th	T3	N2b	[Not Available]	Stage IVA	Microscopic Extension	G2	YES	YES	Negative	1980	1985	5	YES	7	3	[Not Available]	[Not Available]	[Not Available]
TCGA-CN-6018	Alive	45	[Not Applicable]	1	[Not Available]	55838e1f-07e8-49ca-89d6-46216babc6f7	2011-06-14	Head & Neck Squamous Cell Carcinoma	Oral Cavity	[Not Available]	YES	NO	FEMALE	-31242	WHITE	NOT HISPANIC OR LATINO	No	No	2011	YES	Functional (Limited) Neck Dissection	Functional (Limited) Neck Dissection	YES	20	2	0	Negative	[Not Available]	[Not Available]	TUMOR FREE	7th	T4a	N2b	[Not Available]	Stage IVA	Microscopic Extension	G2	NO	YES	[Not Available]	[Not Available]	[Not Available]	[Not Available]	NO	[Not Available]	[Not Available]	[Not Available]	[Not Available]	[Not Available]
TCGA-CN-6019	Alive	135	[Not Applicable]	4	Negative	ee3061ec-273c-4bef-a325-35e9c469bf01	2011-06-15	Head & Neck Squamous Cell Carcinoma	Oral Tongue	[Not Available]	YES	NO	MALE	-22485	WHITE	NOT HISPANIC OR LATINO	No	No	2011	YES	[Not Available]	[Not Available]	YES	45	0	0	[Not Available]	[Not Available]	Unamplified	TUMOR FREE	7th	T4a	N0	[Not Available]	Stage IVA	[Not Available]	G2	NO	YES	Negative	[Not Available]	2011	20	YES	7	3	[Not Available]	[Not Available]	[Not Available]
TCGA-CN-6020	Alive	98	[Not Applicable]	2	Negative	9283709d-d019-4291-a097-611a5c05244b	2011-06-15	Head & Neck Squamous Cell Carcinoma	Oral Cavity	[Not Available]	YES	NO	MALE	-21232	BLACK OR AFRICAN AMERICAN	NOT HISPANIC OR LATINO	No	No	2011	YES	Functional (Limited) Neck Dissection	Functional (Limited) Neck Dissection	YES	68	1	0	Negative	[Not Available]	Amplified	TUMOR FREE	7th	T2	N1	[Not Available]	Stage III	No Extranodal Extension	G2	YES	YES	Negative	[Not Available]	[Not Available]	[Not Available]	YES	[Not Available]	[Not Available]	[Not Available]	[Not Available]	[Not Available]
TCGA-CN-6021	Dead	[Not Available]	276	4	[Not Available]	9eb1997f-14f5-4230-ae4f-1ef1943e1723	2011-06-14	Head & Neck Squamous Cell Carcinoma	Larynx	[Not Available]	YES	NO	FEMALE	-23212	WHITE	NOT HISPANIC OR LATINO	No	No	2010	NO	[Not Available]	[Not Available]	NO	[Not Available]	[Not Available]	[Not Available]	[Not Available]	[Not Available]	[Not Available]	WITH TUMOR	6th	TX	NX	[Not Available]	[Not Available]	[Not Available]	G2	[Not Available]	[Not Available]	[Not Available]	1970	2010	60	NO	[Not Available]	[Not Available]	[Not Available]	[Not Available]	[Not Available]
TCGA-CN-6022	Alive	202	[Not Applicable]	2	Negative	339f80f9-a542-4aaa-8bb8-3784493dd5ab	2011-06-14	Head & Neck Squamous Cell Carcinoma	Larynx	[Not Available]	YES	NO	MALE	-17971	WHITE	NOT HISPANIC OR LATINO	No	No	2010	YES	Functional (Limited) Neck Dissection	Functional (Limited) Neck Dissection	YES	33	1	0	Positive	[Not Available]	Unamplified	[Discrepancy]	7th	T4a	N1	M0	Stage IVA	Microscopic Extension	G3	YES	YES	Negative	[Not Available]	[Not Available]	[Not Available]	[Not Available]	[Not Available]	[Not Available]	[Not Available]	[Not Available]	[Not Available]
TCGA-CN-6023	Alive	188	[Not Applicable]	3	Negative	69efde94-a9f9-49ff-9c82-028c35940eda	2011-06-15	Head & Neck Squamous Cell Carcinoma	Larynx	Right	YES	NO	MALE	-26769	WHITE	NOT HISPANIC OR LATINO	No	No	2010	YES	Functional (Limited) Neck Dissection	Functional (Limited) Neck Dissection	YES	31	4	0	[Not Available]	[Not Available]	Unamplified	TUMOR FREE	6th	T3	N2c	M0	Stage IVA	No Extranodal Extension	GX	YES	YES	Negative	1975	1990	35	YES	[Not Available]	[Not Available]	[Not Available]	[Not Available]	[Not Available]
TCGA-CN-6024	Alive	224	[Not Applicable]	2	Negative	2fc48edb-a428-49c3-9599-d00eb2b448ac	2011-06-15	Head & Neck Squamous Cell Carcinoma	Oral Tongue	[Not Available]	YES	NO	MALE	-24259	WHITE	NOT HISPANIC OR LATINO	No	No	2010	YES	Functional (Limited) Neck Dissection	Functional (Limited) Neck Dissection	YES	39	6	0	Negative	[Not Available]	[Not Available]	WITH TUMOR	6th	T4a	N2c	M0	Stage IVA	Microscopic Extension	G2	YES	YES	Negative	1960	[Not Available]	150	YES	[Not Available]	[Not Available]	[Not Available]	[Not Available]	[Not Available]
TCGA-CN-6988	Alive	43	[Not Applicable]	4	Negative	426a24aa-82c3-42a4-90df-4837871ee286	2011-08-17	Head & Neck Squamous Cell Carcinoma	Larynx	[Not Available]	YES	NO	MALE	-17308	WHITE	NOT HISPANIC OR LATINO	No	No	2011	YES	Functional (Limited) Neck Dissection	Functional (Limited) Neck Dissection	YES	81	2	0	Negative	[Not Available]	Unamplified	TUMOR FREE	7th	T4a	N2b	[Not Available]	Stage IVA	No Extranodal Extension	G3	YES	NO	Negative	[Not Available]	2011	40	YES	7	6	[Not Available]	[Not Available]	[Not Available]
TCGA-CN-6989	Alive	178	[Not Applicable]	2	Negative	f33aa93f-b32d-4c4f-9a71-1e5ab69c6899	2011-08-17	Head & Neck Squamous Cell Carcinoma	Larynx	[Not Available]	YES	NO	MALE	-23515	WHITE	NOT HISPANIC OR LATINO	No	No	2011	YES	Functional (Limited) Neck Dissection	Functional (Limited) Neck Dissection	YES	56	18	0	Negative	[Not Available]	Unamplified	TUMOR FREE	7th	T3	N2c	[Not Available]	Stage IVA	Microscopic Extension	G2	YES	YES	Negative	1961	[Not Available]	50	YES	7	3	[Not Available]	[Not Available]	[Not Available]
TCGA-CN-6992	Alive	83	[Not Applicable]	2	Negative	547de7d8-c2f1-41d7-a0b4-cc6f39712301	2011-08-17	Head & Neck Squamous Cell Carcinoma	Larynx	[Not Available]	YES	NO	MALE	-22598	WHITE	NOT HISPANIC OR LATINO	Yes	No	2011	YES	Functional (Limited) Neck Dissection	Functional (Limited) Neck Dissection	YES	48	3	0	Negative	[Not Available]	[Not Available]	TUMOR FREE	7th	T3	N2b	[Not Available]	Stage IVA	No Extranodal Extension	G2	YES	NO	Negative	1966	[Not Available]	90	YES	7	16	[Not Available]	[Not Available]	[Not Available]
TCGA-CN-6994	Alive	119	[Not Applicable]	3	[Not Available]	6909302d-358a-46cd-8052-eedb09c83c83	2011-08-22	Head & Neck Squamous Cell Carcinoma	Oral Cavity	[Not Available]	YES	NO	MALE	-24778	WHITE	NOT HISPANIC OR LATINO	No	No	2011	YES	Modified Radical Neck Dissection	[Not Available]	YES	37	0	0	Negative	[Not Available]	[Not Available]	TUMOR FREE	7th	T4a	N0	[Not Available]	Stage IVA	No Extranodal Extension	G2	NO	YES	[Not Available]	1974	1980	12	[Not Available]	[Not Available]	[Not Available]	[Not Available]	[Not Available]	[Not Available]
TCGA-CN-6995	Dead	[Not Available]	112	2	[Not Available]	396ccdcb-40eb-4299-8575-b26753054434	2011-08-29	Head & Neck Squamous Cell Carcinoma	Floor of mouth	[Not Available]	YES	NO	MALE	-28850	WHITE	NOT HISPANIC OR LATINO	No	No	2011	YES	Functional (Limited) Neck Dissection	Functional (Limited) Neck Dissection	YES	51	0	0	Negative	[Not Available]	[Not Available]	TUMOR FREE	7th	T4a	N0	[Not Available]	Stage IVA	No Extranodal Extension	G2	YES	NO	[Not Available]	[Not Available]	[Not Available]	[Not Available]	NO	[Not Available]	[Not Available]	[Not Available]	[Not Available]	[Not Available]
TCGA-CN-6996	Alive	114	[Not Applicable]	1	[Not Available]	49b94421-fe82-4f24-8ef2-820674142418	2011-08-22	Head & Neck Squamous Cell Carcinoma	Oral Tongue	[Not Available]	YES	NO	FEMALE	-21447	WHITE	NOT HISPANIC OR LATINO	No	No	2011	YES	[Not Available]	Modified Radical Neck Dissection	YES	24	5	0	Negative	[Not Available]	[Not Available]	TUMOR FREE	7th	T3	N2b	[Not Available]	Stage IVA	Microscopic Extension	G2	YES	YES	[Not Available]	[Not Available]	[Not Available]	[Not Available]	NO	[Not Available]	[Not Available]	[Not Available]	[Not Available]	[Not Available]
TCGA-CN-6997	Alive	100	[Not Applicable]	4	Negative	171890ae-0391-4d8c-9bd2-090d866a2c5b	2011-08-22	Head & Neck Squamous Cell Carcinoma	Larynx	[Not Available]	YES	NO	MALE	-24298	WHITE	NOT HISPANIC OR LATINO	Yes	No	2011	YES	Functional (Limited) Neck Dissection	Functional (Limited) Neck Dissection	YES	25	2	0	Positive	[Not Available]	Amplified	WITH TUMOR	7th	T3	N2c	[Not Available]	Stage IVA	Microscopic Extension	G3	YES	YES	Negative	1970	2010	80	NO	[Not Available]	[Not Available]	[Not Available]	[Not Available]	[Not Available]
TCGA-CN-6998	Alive	46	[Not Applicable]	2	Negative	039788ec-1364-40c7-9e9d-13dc305674e9	2011-08-24	Head & Neck Squamous Cell Carcinoma	Oral Tongue	[Not Available]	YES	NO	MALE	-19447	WHITE	NOT HISPANIC OR LATINO	No	No	2011	YES	[Not Available]	Functional (Limited) Neck Dissection	YES	26	2	0	Negative	[Not Available]	Amplified	TUMOR FREE	7th	T3	N2b	[Not Available]	Stage IVA	Microscopic Extension	G2	NO	NO	Negative	1970	[Not Available]	40	NO	[Not Available]	[Not Available]	[Not Available]	[Not Available]	[Not Available]
TCGA-CN-A497	Alive	490	[Not Applicable]	4	Negative	76214B90-C323-4FDC-92F4-1180ABDB1380	2012-12-03	Head & Neck Squamous Cell Carcinoma	Larynx	[Not Available]	YES	NO	MALE	-23310	[Unknown]	NOT HISPANIC OR LATINO	No	No	2011	YES	Modified Radical Neck Dissection	Modified Radical Neck Dissection	YES	69	1	[Not Available]	Negative	[Not Available]	Unamplified	TUMOR FREE	7th	T1	N1	MX	Stage III	No Extranodal Extension	G2	YES	NO	Negative	[Not Available]	2011	[Not Available]	NO	[Not Available]	[Not Available]	NO	NO	Complete Remission/Response
TCGA-CN-A498	Alive	443	[Not Applicable]	4	[Not Evaluated]	34AAD752-D78F-440B-ABD2-F9F939C82664	2012-12-03	Head & Neck Squamous Cell Carcinoma	Base of tongue	[Not Available]	YES	NO	FEMALE	-22330	WHITE	NOT HISPANIC OR LATINO	No	No	2011	YES	Functional (Limited) Neck Dissection	[Not Available]	YES	23	0	[Not Available]	Negative	[Not Available]	[Not Available]	WITH TUMOR	7th	T3	N0	MX	Stage III	[Not Available]	G1	NO	NO	[Not Evaluated]	1971	2011	40	NO	[Not Available]	[Not Available]	YES	YES	Complete Remission/Response
TCGA-CN-A499	Alive	388	[Not Applicable]	1	Positive	A3D89882-6D5B-497A-A9E4-A8B8908C3FF4	2012-12-03	Head & Neck Squamous Cell Carcinoma	Tonsil	Right	YES	NO	FEMALE	-21971	WHITE	NOT HISPANIC OR LATINO	No	No	2011	YES	[Not Available]	Functional (Limited) Neck Dissection	YES	37	0	[Not Available]	Negative	[Not Evaluated]	[Not Evaluated]	TUMOR FREE	7th	T2	N0	MX	Stage II	[Not Available]	G2	NO	NO	Positive	[Not Available]	[Not Available]	[Not Available]	YES	0	0	NO	NO	Complete Remission/Response
TCGA-CN-A49A	Alive	391	[Not Applicable]	1	[Not Evaluated]	5FE17DDE-EF75-49A2-90F8-0647077B6CA5	2012-12-03	Head & Neck Squamous Cell Carcinoma	Alveolar Ridge	[Not Available]	YES	NO	MALE	-21995	WHITE	NOT HISPANIC OR LATINO	No	No	2011	YES	[Not Available]	Functional (Limited) Neck Dissection	YES	59	0	[Not Available]	Negative	[Not Evaluated]	[Not Evaluated]	WITH TUMOR	7th	T4b	N0	MX	Stage IVB	No Extranodal Extension	G2	NO	NO	[Not Evaluated]	[Not Available]	[Not Available]	[Not Available]	YES	0	0	YES	YES	Complete Remission/Response
TCGA-CN-A49B	Alive	447	[Not Applicable]	4	Negative	6F02648B-0C48-46EA-874A-407F951F0409	2012-12-03	Head & Neck Squamous Cell Carcinoma	Larynx	[Not Available]	YES	NO	MALE	-26155	WHITE	NOT HISPANIC OR LATINO	No	No	2011	YES	Functional (Limited) Neck Dissection	Functional (Limited) Neck Dissection	YES	39	1	[Not Available]	Negative	[Not Evaluated]	[Not Evaluated]	TUMOR FREE	7th	T3	N1	MX	Stage III	Microscopic Extension	G3	YES	NO	Negative	1969	2009	40	YES	7	7	YES	NO	Complete Remission/Response
TCGA-CN-A49C	Alive	190	[Not Applicable]	3	Positive	B39D2880-6964-4C5B-B5A9-AB64E5CB31E8	2012-12-03	Head & Neck Squamous Cell Carcinoma	Tonsil	Right	YES	NO	MALE	-24495	WHITE	NOT HISPANIC OR LATINO	No	No	2012	NO	[Not Available]	[Not Available]	NO	[Not Available]	[Not Available]	[Not Available]	[Not Available]	[Not Evaluated]	[Not Evaluated]	TUMOR FREE	7th	TX	NX	MX	[Not Available]	[Not Available]	GX	[Not Available]	[Not Available]	Positive	1964	1994	45	NO	[Not Available]	[Not Available]	YES	YES	Complete Remission/Response
TCGA-CN-A63T	Alive	225	[Not Applicable]	2	Negative	A3F98E70-7050-46CF-A679-CA7A83F4442F	2013-06-17	Head & Neck Squamous Cell Carcinoma	Larynx	[Not Available]	NO	YES	MALE	-22201	WHITE	NOT HISPANIC OR LATINO	No	No	2011	YES	Functional (Limited) Neck Dissection	Functional (Limited) Neck Dissection	YES	80	0	5	Negative	[Not Evaluated]	[Not Evaluated]	TUMOR FREE	7th	T3	N2b	MX	Stage IVA	Microscopic Extension	G3	YES	YES	[Not Evaluated]	1965	2011	46	YES	7	1.7	YES	YES	Complete Remission/Response
TCGA-CN-A63U	Alive	526	[Not Applicable]	4	Negative	22233A31-023F-412F-9B42-73B58C51DEE8	2013-06-17	Head & Neck Squamous Cell Carcinoma	Larynx	[Not Available]	NO	YES	MALE	-18272	WHITE	NOT HISPANIC OR LATINO	No	No	2011	YES	Functional (Limited) Neck Dissection	Functional (Limited) Neck Dissection	YES	45	0	2	Negative	[Not Evaluated]	[Not Evaluated]	TUMOR FREE	7th	T3	N2b	MX	Stage IVA	No Extranodal Extension	G3	YES	NO	[Not Evaluated]	1986	2011	25	NO	[Not Available]	[Not Available]	YES	NO	Complete Remission/Response
TCGA-CN-A63V	Alive	484	[Not Applicable]	2	Negative	B8307F59-713F-404C-9A82-2450D2AD7507	2013-06-17	Head & Neck Squamous Cell Carcinoma	Buccal Mucosa	[Not Available]	NO	YES	MALE	-21734	WHITE	NOT HISPANIC OR LATINO	No	No	2011	YES	Modified Radical Neck Dissection	[Not Available]	YES	45	0	0	Negative	[Not Evaluated]	[Not Evaluated]	TUMOR FREE	7th	T4a	N0	MX	Stage IVA	No Extranodal Extension	G2	NO	NO	[Not Evaluated]	1981	[Not Available]	60	NO	[Not Available]	[Not Available]	NO	NO	Complete Remission/Response
TCGA-CN-A63W	Alive	348	[Not Applicable]	4	Negative	5D5DEFB3-8572-467D-B383-7358F802B398	2013-06-17	Head & Neck Squamous Cell Carcinoma	Larynx	[Not Available]	NO	YES	FEMALE	-17693	WHITE	NOT HISPANIC OR LATINO	No	No	2012	YES	Functional (Limited) Neck Dissection	Functional (Limited) Neck Dissection	YES	66	0	5	Negative	[Not Evaluated]	[Not Evaluated]	TUMOR FREE	7th	T4a	N2c	MX	Stage IVA	Microscopic Extension	G2	YES	YES	Negative	[Not Available]	2012	[Not Available]	YES	0	0	YES	YES	Complete Remission/Response
TCGA-CN-A641	Alive	367	[Not Applicable]	2	Positive	600D5316-B795-4AB2-86FC-52835059386F	2013-06-17	Head & Neck Squamous Cell Carcinoma	Larynx	[Not Available]	NO	YES	MALE	-17454	WHITE	NOT HISPANIC OR LATINO	No	No	2012	YES	Functional (Limited) Neck Dissection	Functional (Limited) Neck Dissection	YES	70	0	3	Negative	[Not Evaluated]	[Not Evaluated]	TUMOR FREE	7th	T4a	N2b	MX	Stage IVA	Microscopic Extension	G2	NO	YES	[Not Evaluated]	1982	[Not Available]	15	YES	0	0	YES	YES	Complete Remission/Response
TCGA-CN-A642	Dead	[Not Available]	82	4	Negative	A1DED1E8-EB28-49DD-8F3D-1CE8F40EED8F	2013-06-17	Head & Neck Squamous Cell Carcinoma	Floor of mouth	[Not Available]	NO	YES	MALE	-21011	WHITE	NOT HISPANIC OR LATINO	No	No	2012	YES	Functional (Limited) Neck Dissection	Functional (Limited) Neck Dissection	YES	110	0	7	Positive	[Not Evaluated]	[Not Evaluated]	WITH TUMOR	7th	T4a	N3	M0	Stage IVB	Microscopic Extension	G3	YES	YES	[Not Available]	[Not Available]	2012	5	YES	0	0	NO	NO	Progressive Disease
TCGA-CN-A6UY	Alive	307	[Not Applicable]	4	Positive	602F2512-00B6-44B6-9ED6-F8B010224F8C	2013-11-27	Head & Neck Squamous Cell Carcinoma	Base of tongue	[Not Available]	YES	NO	MALE	-20967	WHITE	NOT HISPANIC OR LATINO	No	No	2012	YES	[Not Available]	Functional (Limited) Neck Dissection	YES	43	2	[Not Available]	Negative	[Not Evaluated]	[Not Evaluated]	TUMOR FREE	7th	T3	N2b	MX	Stage IVA	No Extranodal Extension	G2	NO	NO	Positive	1973	2003	40	NO	[Not Available]	[Not Available]	YES	YES	Complete Remission/Response
TCGA-CN-A6V1	Alive	223	[Not Applicable]	1	Positive	03B57FEE-55C7-4873-B7EF-E29ABD98863A	2013-12-02	Head & Neck Squamous Cell Carcinoma	Tonsil	Left	YES	NO	MALE	-21730	WHITE	[Not Available]	Yes, History of Synchronous/Bilateral Malignancy	No	2013	YES	Functional (Limited) Neck Dissection	[Not Available]	YES	36	2	[Not Available]	Negative	[Not Available]	[Not Available]	TUMOR FREE	7th	T2	N2a	MX	Stage IVA	No Extranodal Extension	GX	[Not Available]	NO	[Not Evaluated]	[Not Available]	[Not Available]	[Not Available]	NO	[Not Available]	[Not Available]	NO	YES	Complete Remission/Response
TCGA-CN-A6V3	Alive	298	[Not Applicable]	4	[Not Available]	896E37FA-3A6A-481B-B790-5EE62BBDC9FA	2013-12-02	Head & Neck Squamous Cell Carcinoma	Larynx	[Not Available]	YES	NO	MALE	-22397	WHITE	NOT HISPANIC OR LATINO	Yes, History of Synchronous/Bilateral Malignancy	No	2012	YES	Functional (Limited) Neck Dissection	Functional (Limited) Neck Dissection	YES	37	3	[Not Available]	Negative	[Not Available]	[Not Available]	TUMOR FREE	7th	T3	N2b	M0	Stage IVA	Microscopic Extension	G3	YES	YES	[Not Available]	1971	2011	40	YES	7	12	YES	YES	Complete Remission/Response
TCGA-CN-A6V6	Alive	234	[Not Applicable]	4	Positive	5AC57AEE-4BE1-4A29-A53F-343F5A3D2E86	2013-12-02	Head & Neck Squamous Cell Carcinoma	Base of tongue	[Not Available]	YES	NO	MALE	-21811	WHITE	NOT HISPANIC OR LATINO	No	No	2013	YES	[Not Available]	Functional (Limited) Neck Dissection	YES	33	2	[Not Available]	Positive	[Not Available]	[Not Available]	TUMOR FREE	7th	T2	N2b	MX	Stage IVA	Microscopic Extension	GX	YES	NO	Positive	1975	2005	90	YES	7	12	YES	YES	Complete Remission/Response
TCGA-CN-A6V7	Alive	188	[Not Applicable]	1	Positive	67560840-70FB-45FD-8572-648F74811AEC	2013-12-02	Head & Neck Squamous Cell Carcinoma	Tonsil	Right	YES	NO	MALE	-14895	WHITE	NOT HISPANIC OR LATINO	No	No	2013	NO	[Not Available]	[Not Available]	YES	[Not Available]	[Not Available]	[Not Available]	Negative	[Not Available]	[Not Available]	TUMOR FREE	7th	T2	N2b	MX	Stage IVA	[Not Available]	GX	[Not Available]	NO	Positive	[Not Available]	[Not Available]	[Not Available]	NO	[Not Available]	[Not Available]	YES	YES	Complete Remission/Response
TCGA-CQ-5323	Alive	1466	[Not Applicable]	3	[Not Available]	deefdd62-4d35-40c9-ad4c-0b593f35cff7	2011-04-30	Head & Neck Squamous Cell Carcinoma	Alveolar Ridge	Right	NO	YES	MALE	-30173	WHITE	NOT HISPANIC OR LATINO	Yes	No	2007	YES	[Not Available]	Functional (Limited) Neck Dissection	YES	18	0	0	Negative	[Not Available]	[Not Available]	TUMOR FREE	6th	T1	N0	[Not Available]	Stage I	No Extranodal Extension	G2	NO	NO	[Not Available]	1942	1969	45	YES	7	1	[Not Available]	[Not Available]	[Not Available]
TCGA-CQ-5324	Alive	1207	[Not Applicable]	4	[Not Available]	78e67b26-c473-449f-95e7-c4d11f066d5b	2011-04-05	Head & Neck Squamous Cell Carcinoma	Floor of mouth	Left	NO	YES	MALE	-21803	WHITE	NOT HISPANIC OR LATINO	No	No	2007	YES	Functional (Limited) Neck Dissection	[Not Available]	YES	24	0	0	Negative	[Not Available]	[Not Available]	TUMOR FREE	6th	T3	N0	[Not Available]	Stage III	No Extranodal Extension	G2	NO	NO	[Not Available]	1963	2006	43	NO	[Not Available]	[Not Available]	[Not Available]	[Not Available]	[Not Available]
TCGA-CQ-5325	Dead	[Not Available]	654	4	[Not Available]	408c5d54-7888-4955-8386-bf8819b48a6c	2011-04-05	Head & Neck Squamous Cell Carcinoma	Oral Tongue	Left	NO	YES	MALE	-23833	WHITE	NOT HISPANIC OR LATINO	No	No	2007	YES	Functional (Limited) Neck Dissection	[Not Available]	YES	22	0	0	Negative	[Not Available]	[Not Available]	WITH TUMOR	6th	T1	N0	[Not Available]	Stage I	No Extranodal Extension	G2	NO	NO	[Not Available]	1958	2007	49	YES	7	3	[Not Available]	[Not Available]	[Not Available]
TCGA-CQ-5326	Dead	[Not Available]	89	4	[Not Available]	dff4246a-57ea-46f2-a5bc-7aa82e494137	2011-09-26	Head & Neck Squamous Cell Carcinoma	Alveolar Ridge	Right	NO	YES	MALE	-24473	WHITE	NOT HISPANIC OR LATINO	No	No	2007	YES	Functional (Limited) Neck Dissection	Functional (Limited) Neck Dissection	YES	56	19	0	Negative	[Not Available]	[Not Available]	WITH TUMOR	6th	T4a	N2c	[Not Available]	Stage IVA	Gross Extension	G3	NO	YES	[Not Available]	[Not Available]	1999	40	YES	5	2	[Not Available]	[Not Available]	[Not Available]
TCGA-CQ-5327	Alive	1184	[Not Applicable]	1	[Not Available]	5a03e2b6-4c8b-479a-9036-9859af031da4	2011-04-07	Head & Neck Squamous Cell Carcinoma	Oral Tongue	Left	NO	YES	FEMALE	-22307	ASIAN	NOT HISPANIC OR LATINO	No	No	2008	YES	Functional (Limited) Neck Dissection	Functional (Limited) Neck Dissection	YES	55	9	0	Negative	[Not Available]	[Not Available]	TUMOR FREE	6th	T3	N2c	[Not Available]	Stage IVA	No Extranodal Extension	G2	NO	NO	[Not Available]	[Not Available]	[Not Available]	[Not Available]	NO	[Not Available]	[Not Available]	[Not Available]	[Not Available]	[Not Available]
TCGA-CQ-5329	Alive	841	[Not Applicable]	1	[Not Available]	02dcc11f-4f0e-4c9e-8d96-d22d47beef5d	2011-04-12	Head & Neck Squamous Cell Carcinoma	Oral Tongue	Left	NO	YES	FEMALE	-17028	WHITE	NOT HISPANIC OR LATINO	No	No	2008	YES	Functional (Limited) Neck Dissection	Functional (Limited) Neck Dissection	YES	29	0	0	Negative	[Not Available]	[Not Available]	TUMOR FREE	6th	T2	N0	[Not Available]	Stage II	No Extranodal Extension	G2	NO	NO	[Not Available]	[Not Available]	[Not Available]	[Not Available]	NO	[Not Available]	[Not Available]	[Not Available]	[Not Available]	[Not Available]
TCGA-CQ-5330	Alive	896	[Not Applicable]	3	[Not Available]	9ffa79fa-d2d8-48e1-8fd6-4b020ecf357c	2011-04-12	Head & Neck Squamous Cell Carcinoma	Oral Tongue	Right	NO	YES	FEMALE	-25255	WHITE	NOT HISPANIC OR LATINO	No	No	2008	YES	[Not Available]	Functional (Limited) Neck Dissection	YES	44	3	0	Negative	[Not Available]	[Not Available]	TUMOR FREE	6th	T3	N2b	[Not Available]	Stage IVA	Microscopic Extension	G3	NO	YES	[Not Available]	1968	1989	21	NO	[Not Available]	[Not Available]	[Not Available]	[Not Available]	[Not Available]
TCGA-CQ-5331	Alive	1028	[Not Applicable]	3	[Not Available]	dbf4e04d-095e-4554-a48c-fe7cb711ac42	2011-09-27	Head & Neck Squamous Cell Carcinoma	Hard Palate	Right	NO	YES	FEMALE	-26901	WHITE	NOT HISPANIC OR LATINO	No	No	2008	NO	[Not Available]	[Not Available]	NO	[Not Available]	[Not Available]	[Not Available]	Negative	[Not Available]	[Not Available]	TUMOR FREE	6th	T2	NX	[Not Available]	[Not Available]	No Extranodal Extension	G2	NO	NO	[Not Available]	1952	1967	15	NO	[Not Available]	[Not Available]	[Not Available]	[Not Available]	[Not Available]
TCGA-CQ-5332	Dead	[Not Available]	317	4	[Not Available]	657346f2-4280-4d80-983e-cab8004f184a	2011-04-12	Head & Neck Squamous Cell Carcinoma	Floor of mouth	Left	NO	YES	MALE	-32032	WHITE	NOT HISPANIC OR LATINO	No	No	2008	YES	Functional (Limited) Neck Dissection	Functional (Limited) Neck Dissection	YES	31	0	0	Negative	[Not Available]	[Not Available]	[Not Available]	6th	T3	N0	[Not Available]	Stage III	No Extranodal Extension	G2	NO	NO	[Not Available]	[Not Available]	1998	90	YES	[Not Available]	[Not Available]	[Not Available]	[Not Available]	[Not Available]
TCGA-CQ-5333	Dead	[Not Available]	341	3	[Not Available]	06a802b9-0b5c-4ee4-9823-56d2e8c78422	2011-04-12	Head & Neck Squamous Cell Carcinoma	Oral Tongue	Left	NO	YES	MALE	-27110	WHITE	NOT HISPANIC OR LATINO	No	No	2008	YES	Functional (Limited) Neck Dissection	[Not Available]	YES	21	0	0	Negative	[Not Available]	[Not Available]	WITH TUMOR	6th	T2	N0	[Not Available]	Stage II	No Extranodal Extension	G3	NO	NO	[Not Available]	1950	1987	37	YES	[Not Available]	[Not Available]	[Not Available]	[Not Available]	[Not Available]
TCGA-CQ-5334	Dead	[Not Available]	129	3	[Not Available]	1c25aad5-13f5-44dc-a18f-425d7626ce55	2011-04-12	Head & Neck Squamous Cell Carcinoma	Buccal Mucosa	Right	NO	YES	MALE	-32024	WHITE	NOT HISPANIC OR LATINO	No	No	2008	YES	[Not Available]	Modified Radical Neck Dissection	YES	46	6	0	Close	[Not Available]	[Not Available]	WITH TUMOR	6th	T3	N2b	[Not Available]	Stage IVA	Gross Extension	G2	NO	YES	[Not Available]	[Not Available]	[Not Available]	[Not Available]	NO	[Not Available]	[Not Available]	[Not Available]	[Not Available]	[Not Available]
TCGA-CQ-6218	Alive	870	[Not Applicable]	4	[Not Available]	64260b33-dac0-4442-82c8-04f0c9ea8a01	2011-09-27	Head & Neck Squamous Cell Carcinoma	Floor of mouth	Right	NO	YES	FEMALE	-19096	WHITE	NOT HISPANIC OR LATINO	No	No	2009	YES	[Not Available]	Functional (Limited) Neck Dissection	YES	15	2	0	Negative	[Not Available]	[Not Available]	TUMOR FREE	6th	T3	N2b	[Not Available]	Stage IVA	No Extranodal Extension	G2	NO	YES	[Not Available]	1979	2009	30	NO	[Not Available]	[Not Available]	[Not Available]	[Not Available]	[Not Available]
TCGA-CQ-6219	Dead	[Not Available]	479	2	[Not Available]	0ca3d25a-22e9-4e40-834b-65f402535005	2011-09-27	Head & Neck Squamous Cell Carcinoma	Oral Tongue	Right	NO	YES	FEMALE	-18578	WHITE	NOT HISPANIC OR LATINO	No	No	2007	YES	Functional (Limited) Neck Dissection	Functional (Limited) Neck Dissection	YES	55	1	0	Negative	[Not Available]	[Not Available]	WITH TUMOR	6th	T3	N2a	[Not Available]	Stage IVA	Microscopic Extension	G2	NO	YES	[Not Available]	1974	[Not Available]	35	YES	7	1.7	[Not Available]	[Not Available]	[Not Available]
TCGA-CQ-6220	Dead	[Not Available]	985	1	[Not Available]	96d0cefe-7949-4736-a7dc-1e4fa94765ec	2011-09-27	Head & Neck Squamous Cell Carcinoma	Buccal Mucosa	Left	NO	YES	MALE	-25366	WHITE	NOT HISPANIC OR LATINO	No	No	2007	YES	Radical Neck Dissection	[Not Available]	YES	42	0	0	Close	[Not Available]	[Not Available]	[Not Available]	6th	T3	N0	[Not Available]	Stage III	No Extranodal Extension	G2	NO	YES	[Not Available]	[Not Available]	[Not Available]	[Not Available]	YES	[Not Available]	[Not Available]	[Not Available]	[Not Available]	[Not Available]
TCGA-CQ-6221	Alive	1000	[Not Applicable]	3	[Not Available]	839b660c-98fe-4468-a2b3-408594350250	2012-01-16	Head & Neck Squamous Cell Carcinoma	Oral Tongue	Right	NO	YES	MALE	-29026	WHITE	NOT HISPANIC OR LATINO	Yes	No	2008	NO	[Not Available]	[Not Available]	[Not Available]	[Not Available]	[Not Available]	[Not Available]	Negative	[Not Available]	[Not Available]	TUMOR FREE	6th	T2	NX	[Not Available]	[Not Available]	No Extranodal Extension	G3	NO	NO	[Not Available]	1943	1968	25	YES	7	[Not Available]	[Not Available]	[Not Available]	[Not Available]
TCGA-CQ-6222	Alive	1160	[Not Applicable]	3	[Not Available]	e1670628-632d-4305-be07-9b9b6bea3350	2011-10-03	Head & Neck Squamous Cell Carcinoma	Oral Tongue	Right	NO	YES	MALE	-23326	WHITE	NOT HISPANIC OR LATINO	No	No	2008	YES	[Not Available]	Modified Radical Neck Dissection	YES	66	2	0	Negative	[Not Available]	[Not Available]	TUMOR FREE	6th	T2	N2b	[Not Available]	Stage IVA	No Extranodal Extension	G2	NO	NO	[Not Available]	1968	1978	10	NO	[Not Available]	[Not Available]	[Not Available]	[Not Available]	[Not Available]
TCGA-CQ-6223	Alive	1057	[Not Applicable]	3	[Not Available]	d9e8c707-e61a-4813-8dc0-2472e9ccf12b	2011-10-03	Head & Neck Squamous Cell Carcinoma	Alveolar Ridge	Right	NO	YES	MALE	-25266	WHITE	NOT HISPANIC OR LATINO	No	No	2008	YES	[Not Available]	Modified Radical Neck Dissection	YES	32	0	0	Negative	[Not Available]	[Not Available]	TUMOR FREE	6th	T2	N0	[Not Available]	Stage II	No Extranodal Extension	G2	NO	NO	[Not Available]	1958	1980	22	NO	[Not Available]	[Not Available]	[Not Available]	[Not Available]	[Not Available]
TCGA-CQ-6224	Alive	985	[Not Applicable]	4	[Not Available]	d86fd392-fa5c-4142-a647-440e6c32d478	2011-10-05	Head & Neck Squamous Cell Carcinoma	Oral Tongue	Left	NO	YES	MALE	-19051	WHITE	NOT HISPANIC OR LATINO	No	No	2009	YES	Functional (Limited) Neck Dissection	[Not Available]	YES	29	3	0	Negative	[Not Available]	[Not Available]	TUMOR FREE	6th	T2	N2b	[Not Available]	Stage IVA	Microscopic Extension	G3	NO	YES	[Not Available]	1973	2008	35	YES	2	1	[Not Available]	[Not Available]	[Not Available]
TCGA-CQ-6225	Dead	[Not Available]	403	4	[Not Available]	90f44998-3c05-44b2-9501-bbd0f43c5147	2011-12-13	Head & Neck Squamous Cell Carcinoma	Oral Tongue	Left	NO	YES	MALE	-23988	WHITE	NOT HISPANIC OR LATINO	No	Yes	2008	YES	Functional (Limited) Neck Dissection	[Not Available]	YES	25	0	0	Close	[Not Available]	[Not Available]	[Not Available]	6th	T3	N0	[Not Available]	Stage III	No Extranodal Extension	G2	NO	YES	[Not Available]	[Not Available]	1995	[Not Available]	NO	[Not Available]	[Not Available]	[Not Available]	[Not Available]	[Not Available]
TCGA-CQ-6227	Dead	[Not Available]	129	3	[Not Available]	5d227ea8-bd74-4e8f-9bee-9d981f03d66f	2011-10-06	Head & Neck Squamous Cell Carcinoma	Oral Cavity	Left	NO	YES	MALE	-28466	WHITE	NOT HISPANIC OR LATINO	No	No	2008	YES	Functional (Limited) Neck Dissection	Functional (Limited) Neck Dissection	YES	59	8	0	Close	[Not Available]	[Not Available]	WITH TUMOR	6th	T3	N2c	[Not Available]	Stage IVA	Microscopic Extension	G2	NO	YES	[Not Available]	1959	1979	20	YES	7	3	[Not Available]	[Not Available]	[Not Available]
TCGA-CQ-6228	Dead	[Not Available]	456	2	[Not Available]	e303b8c4-6428-4134-bb9d-a95dc1d8e35e	2011-10-06	Head & Neck Squamous Cell Carcinoma	Floor of mouth	Midline	NO	YES	FEMALE	-25942	WHITE	NOT HISPANIC OR LATINO	No	No	2009	YES	[Not Available]	Functional (Limited) Neck Dissection	YES	76	14	0	Negative	[Not Available]	[Not Available]	[Not Available]	6th	T1	N2b	[Not Available]	Stage IVA	Gross Extension	G2	NO	NO	[Not Available]	1959	[Not Available]	50	YES	[Not Available]	[Not Available]	[Not Available]	[Not Available]	[Not Available]
TCGA-CQ-6229	Alive	815	[Not Applicable]	1	[Not Available]	a091822c-447a-49a5-8c20-e329df79599c	2011-10-06	Head & Neck Squamous Cell Carcinoma	Oral Tongue	Right	NO	YES	MALE	-22541	WHITE	NOT HISPANIC OR LATINO	No	No	2009	YES	[Not Available]	Functional (Limited) Neck Dissection	YES	21	0	0	Close	[Not Available]	[Not Available]	TUMOR FREE	6th	T2	N0	[Not Available]	Stage II	No Extranodal Extension	G2	NO	YES	[Not Available]	[Not Available]	[Not Available]	[Not Available]	NO	[Not Available]	[Not Available]	[Not Available]	[Not Available]	[Not Available]
TCGA-CQ-7063	Alive	1461	[Not Applicable]	3	[Not Evaluated]	2b2bb108-ca85-4b3e-a6a6-5ffaac487c5e	2012-11-21	Head & Neck Squamous Cell Carcinoma	Hard Palate	Right	NO	YES	FEMALE	-21723	WHITE	NOT HISPANIC OR LATINO	Yes, History of Prior Malignancy	No	2008	NO	[Not Available]	[Not Available]	NO	[Not Available]	[Not Available]	[Not Available]	Negative	[Not Evaluated]	[Not Evaluated]	TUMOR FREE	6th	T1	NX	M0	Stage I	[Not Available]	G1	NO	NO	[Not Evaluated]	1963	1968	1.25	YES	0	0	NO	NO	Complete Remission/Response
TCGA-CQ-7065	Alive	1007	[Not Applicable]	1	[Not Available]	20ece2ca-8601-4cca-aec5-0a5c0b92594d	2012-01-27	Head & Neck Squamous Cell Carcinoma	Oral Tongue	Right	NO	YES	MALE	-14676	ASIAN	NOT HISPANIC OR LATINO	No	No	2009	YES	Functional (Limited) Neck Dissection	Functional (Limited) Neck Dissection	YES	39	0	0	Negative	[Not Available]	[Not Available]	TUMOR FREE	6th	T2	N0	[Not Available]	Stage II	No Extranodal Extension	G2	NO	NO	[Not Available]	[Not Available]	[Not Available]	[Not Available]	NO	[Not Available]	[Not Available]	[Not Available]	[Not Available]	[Not Available]
TCGA-CQ-7068	Alive	693	[Not Applicable]	1	[Not Available]	8ebe8c25-5ef9-42d4-9414-8313227b673f	2012-01-17	Head & Neck Squamous Cell Carcinoma	Floor of mouth	Right	NO	YES	FEMALE	-29530	WHITE	NOT HISPANIC OR LATINO	Yes	No	2010	YES	[Not Available]	Functional (Limited) Neck Dissection	YES	32	0	0	Negative	[Not Available]	[Not Available]	TUMOR FREE	7th	T2	N0	[Not Available]	Stage II	No Extranodal Extension	G2	NO	NO	[Not Available]	[Not Available]	[Not Available]	[Not Available]	NO	[Not Available]	[Not Available]	[Not Available]	[Not Available]	[Not Available]
TCGA-CQ-7069	Alive	901	[Not Applicable]	1	[Not Evaluated]	06060406-0540-4d5a-adeb-4cc46c01c782	2012-11-21	Head & Neck Squamous Cell Carcinoma	Alveolar Ridge	Left	NO	YES	FEMALE	-28138	WHITE	NOT HISPANIC OR LATINO	No	No	2010	YES	Modified Radical Neck Dissection	[Not Available]	YES	28	0	0	Negative	[Not Evaluated]	[Not Evaluated]	TUMOR FREE	7th	T2	N0	M0	Stage II	[Not Available]	G2	NO	NO	[Not Evaluated]	[Not Available]	[Not Available]	[Not Available]	YES	0	0	NO	NO	Complete Remission/Response
TCGA-CQ-7071	Alive	877	[Not Applicable]	1	[Not Evaluated]	6ecccbf9-bfda-4f5e-9618-3bffaebf4660	2013-08-13	Head & Neck Squamous Cell Carcinoma	Oral Cavity	Left	NO	YES	FEMALE	-27928	WHITE	NOT HISPANIC OR LATINO	No	No	2010	YES	Functional (Limited) Neck Dissection	[Not Available]	YES	22	1	0	Close	[Not Evaluated]	[Not Evaluated]	TUMOR FREE	7th	T2	N1	M0	Stage III	No Extranodal Extension	G2	NO	NO	[Not Evaluated]	[Not Available]	[Not Available]	[Not Available]	YES	0	0	YES	NO	Complete Remission/Response
TCGA-CQ-7072	Alive	1950	[Not Applicable]	2	[Not Evaluated]	d622bcab-5b5a-45a4-8c02-7bcfdbbb781c	2013-08-13	Head & Neck Squamous Cell Carcinoma	Floor of mouth	Right	NO	YES	MALE	-18841	WHITE	NOT HISPANIC OR LATINO	No	No	2007	YES	[Not Available]	Functional (Limited) Neck Dissection	YES	28	0	0	Negative	[Not Evaluated]	[Not Evaluated]	TUMOR FREE	6th	T2	N0	M0	Stage II	No Extranodal Extension	G3	NO	YES	[Not Evaluated]	1968	[Not Available]	40	YES	7	12	YES	NO	Complete Remission/Response
TCGA-CQ-A4C6	Alive	968	[Not Applicable]	4	[Not Evaluated]	5D850E54-24BB-4AE6-9E4B-09ECC7E7CFEE	2013-01-24	Head & Neck Squamous Cell Carcinoma	Buccal Mucosa	Right	NO	YES	MALE	-23205	ASIAN	NOT HISPANIC OR LATINO	No	No	2010	YES	[Not Available]	Functional (Limited) Neck Dissection	YES	23	0	0	Negative	[Not Evaluated]	[Not Evaluated]	TUMOR FREE	7th	T2	N0	M0	Stage II	No Extranodal Extension	G2	NO	YES	[Not Evaluated]	1980	2010	3	YES	0	0	NO	NO	Complete Remission/Response
TCGA-CQ-A4C7	Dead	[Not Available]	353	3	[Not Evaluated]	134223BD-5C03-4854-A034-EBD2C527833E	2013-01-28	Head & Neck Squamous Cell Carcinoma	Floor of mouth	Left	NO	YES	MALE	-32194	WHITE	NOT HISPANIC OR LATINO	Yes, History of Prior Malignancy	No	2010	YES	Functional (Limited) Neck Dissection	[Not Available]	YES	24	1	0	Negative	[Not Evaluated]	[Not Evaluated]	[Unknown]	7th	T3	N1	M0	Stage III	Microscopic Extension	G3	NO	YES	[Not Evaluated]	1960	1985	25	YES	4	1	NO	NO	Complete Remission/Response
TCGA-CQ-A4C9	Alive	613	[Not Applicable]	2	[Not Evaluated]	6A0490EA-D9C6-41CF-BEC3-3257E98CC6ED	2013-01-28	Head & Neck Squamous Cell Carcinoma	Floor of mouth	Midline	NO	YES	MALE	-20732	[Not Evaluated]	[Not Evaluated]	No	No	2011	YES	Functional (Limited) Neck Dissection	Functional (Limited) Neck Dissection	YES	47	1	0	Negative	[Not Evaluated]	[Not Evaluated]	TUMOR FREE	7th	T2	N1	M0	Stage III	Microscopic Extension	G2	NO	NO	[Not Evaluated]	1971	[Not Available]	6	NO	[Not Available]	[Not Available]	YES	NO	Complete Remission/Response
TCGA-CQ-A4CB	Alive	545	[Not Applicable]	2	[Not Evaluated]	6826ECE7-1834-4367-B05B-FA92A271E179	2013-01-28	Head & Neck Squamous Cell Carcinoma	Floor of mouth	[Not Available]	NO	YES	MALE	-21574	[Not Evaluated]	[Not Evaluated]	No	No	2011	YES	Functional (Limited) Neck Dissection	Functional (Limited) Neck Dissection	YES	26	1	0	Negative	[Not Evaluated]	[Not Evaluated]	TUMOR FREE	7th	T1	N1	M0	Stage III	No Extranodal Extension	G2	NO	YES	[Not Evaluated]	1986	[Not Available]	75	YES	7	24	NO	NO	Complete Remission/Response
TCGA-CQ-A4CD	Alive	548	[Not Applicable]	1	[Not Evaluated]	15EB8D88-ADB1-4F4F-A44D-087049DB60CE	2013-01-28	Head & Neck Squamous Cell Carcinoma	Oral Cavity	Right	NO	YES	MALE	-25497	WHITE	NOT HISPANIC OR LATINO	No	No	2011	YES	[Not Available]	Functional (Limited) Neck Dissection	YES	47	0	0	Close	[Not Evaluated]	[Not Evaluated]	TUMOR FREE	7th	T4a	N0	M0	Stage IVA	No Extranodal Extension	G3	NO	NO	[Not Evaluated]	[Not Available]	[Not Available]	[Not Available]	YES	0	0	YES	NO	Complete Remission/Response
TCGA-CQ-A4CE	Alive	393	[Not Applicable]	1	[Not Evaluated]	E1527704-8A97-445F-A5EE-357920CB28F7	2013-01-28	Head & Neck Squamous Cell Carcinoma	Oral Tongue	Right	NO	YES	FEMALE	-27793	[Not Evaluated]	[Not Evaluated]	No	No	2011	YES	Functional (Limited) Neck Dissection	Functional (Limited) Neck Dissection	YES	37	0	0	Close	[Not Evaluated]	[Not Evaluated]	TUMOR FREE	7th	T2	N0	M0	Stage II	No Extranodal Extension	G2	NO	YES	[Not Evaluated]	[Not Available]	[Not Available]	[Not Available]	YES	0	0	NO	NO	Complete Remission/Response
TCGA-CQ-A4CG	Alive	391	[Not Applicable]	4	[Not Evaluated]	E7A055D9-8D68-4E6B-BADE-4B2585757210	2013-01-28	Head & Neck Squamous Cell Carcinoma	Buccal Mucosa	Left	NO	YES	FEMALE	-28637	WHITE	NOT HISPANIC OR LATINO	No	No	2011	YES	Functional (Limited) Neck Dissection	[Not Available]	YES	16	0	0	Close	[Not Evaluated]	[Not Evaluated]	WITH TUMOR	7th	T3	N0	M0	Stage III	No Extranodal Extension	G2	NO	YES	[Not Evaluated]	[Not Available]	2012	70	YES	0	0	NO	NO	Complete Remission/Response
TCGA-CQ-A4CH	Alive	303	[Not Applicable]	1	[Not Evaluated]	AE90972D-5BC2-4B53-B5FF-1B8C31F39342	2013-01-28	Head & Neck Squamous Cell Carcinoma	Oral Tongue	Midline	NO	YES	MALE	-21455	ASIAN	NOT HISPANIC OR LATINO	No	No	2012	YES	Functional (Limited) Neck Dissection	Functional (Limited) Neck Dissection	YES	55	0	0	Negative	[Not Evaluated]	[Not Evaluated]	[Unknown]	7th	T2	N0	M0	Stage II	No Extranodal Extension	G2	NO	YES	[Not Evaluated]	[Not Available]	[Not Available]	[Not Available]	YES	0	0	YES	YES	Complete Remission/Response
TCGA-CQ-A4CI	Alive	608	[Not Applicable]	4	[Not Evaluated]	26CB1330-CE48-4006-8155-F6D52D3AB9B6	2013-01-28	Head & Neck Squamous Cell Carcinoma Basaloid Type	Buccal Mucosa	Right	NO	YES	MALE	-26664	WHITE	NOT HISPANIC OR LATINO	No	No	2011	YES	[Not Available]	Functional (Limited) Neck Dissection	YES	49	1	0	Close	[Not Evaluated]	[Not Evaluated]	WITH TUMOR	7th	T2	N1	M0	Stage III	No Extranodal Extension	G3	YES	NO	[Not Evaluated]	1961	2001	40	YES	0	0	YES	NO	Complete Remission/Response
TCGA-CR-5243	Alive	2562	[Not Applicable]	1	[Not Available]	e37f479f-ca05-45e4-ac6d-a974bed6e7f8	2011-04-05	Head & Neck Squamous Cell Carcinoma	Tonsil	Right	NO	YES	MALE	-18812	WHITE	NOT HISPANIC OR LATINO	No	No	2003	NO	[Not Available]	[Not Available]	NO	[Not Available]	[Not Available]	[Not Available]	[Not Available]	[Not Available]	[Not Available]	TUMOR FREE	6th	TX	NX	[Not Available]	[Not Available]	[Not Available]	G3	[Not Available]	[Not Available]	[Not Available]	[Not Available]	[Not Available]	[Not Available]	YES	0	0	[Not Available]	[Not Available]	[Not Available]
TCGA-CR-5247	Alive	358	[Not Applicable]	2	[Not Available]	692b50fc-19ca-4926-84cb-fd7168209e44	2012-02-28	Head & Neck Squamous Cell Carcinoma	Tonsil	Left	NO	YES	MALE	-17810	BLACK OR AFRICAN AMERICAN	NOT HISPANIC OR LATINO	No	No	2006	NO	[Not Available]	[Not Available]	[Not Available]	[Not Available]	[Not Available]	[Not Available]	[Not Available]	[Not Available]	[Not Available]	TUMOR FREE	6th	TX	NX	[Not Available]	[Not Available]	[Not Available]	G2	[Not Available]	[Not Available]	[Not Available]	1971	[Not Available]	105	YES	[Not Available]	[Not Available]	[Not Available]	[Not Available]	[Not Available]
TCGA-CR-5248	Alive	1663	[Not Applicable]	2	[Not Available]	a9017cd4-df30-46eb-b08f-39540b15243f	2012-02-28	Head & Neck Squamous Cell Carcinoma	Tonsil	[Not Available]	NO	YES	MALE	-19441	WHITE	NOT HISPANIC OR LATINO	No	No	2006	NO	[Not Available]	[Not Available]	[Not Available]	[Not Available]	[Not Available]	[Not Available]	[Not Available]	[Not Available]	[Not Available]	WITH TUMOR	6th	TX	NX	[Not Available]	[Not Available]	[Not Available]	G3	[Not Available]	[Not Available]	[Not Available]	1971	[Not Available]	35	YES	[Not Available]	[Not Available]	[Not Available]	[Not Available]	[Not Available]
TCGA-CR-5249	Alive	1152	[Not Applicable]	1	[Not Available]	c7df3466-b9a7-4818-883b-d0cd08483570	2011-04-05	Head & Neck Squamous Cell Carcinoma	Tonsil	Right	NO	YES	FEMALE	-13047	WHITE	NOT HISPANIC OR LATINO	No	No	2007	NO	[Not Available]	[Not Available]	NO	[Not Available]	[Not Available]	[Not Available]	Negative	[Not Available]	[Not Available]	TUMOR FREE	6th	T2	N0	M0	Stage II	[Not Available]	GX	NO	[Not Available]	[Not Available]	[Not Available]	[Not Available]	[Not Available]	YES	2	1	[Not Available]	[Not Available]	[Not Available]
TCGA-CR-5250	Alive	799	[Not Applicable]	2	Positive	9e178d80-fe90-4998-9dae-726c4beceef7	2011-04-05	Head & Neck Squamous Cell Carcinoma	Base of tongue	Right	NO	YES	MALE	-26097	WHITE	NOT HISPANIC OR LATINO	No	No	2009	NO	[Not Available]	[Not Available]	[Not Available]	[Not Available]	[Not Available]	[Not Available]	[Not Available]	[Not Available]	[Not Available]	TUMOR FREE	6th	TX	NX	[Not Available]	[Not Available]	[Not Available]	G3	[Not Available]	[Not Available]	Positive	1947	[Not Available]	30	YES	[Not Available]	[Not Available]	[Not Available]	[Not Available]	[Not Available]
TCGA-CR-6467	Alive	1777	[Not Applicable]	4	[Not Available]	89f91e36-fed8-4da3-8a35-c761d6f65285	2011-09-14	Head & Neck Squamous Cell Carcinoma	Tonsil	Right	NO	YES	MALE	-21689	WHITE	NOT HISPANIC OR LATINO	No	No	2006	YES	[Not Available]	Modified Radical Neck Dissection	YES	41	1	[Not Available]	Negative	[Not Available]	[Not Available]	TUMOR FREE	6th	T2	N1	M0	Stage III	[Not Available]	G3	[Not Available]	[Not Available]	[Not Available]	1976	1991	15	YES	7	0.5	[Not Available]	[Not Available]	[Not Available]
TCGA-CR-6470	Alive	1521	[Not Applicable]	1	[Not Available]	cd032ddb-55f2-4c77-8dcf-e4e630f7de6f	2011-09-14	Head & Neck Squamous Cell Carcinoma	Tonsil	Right	NO	YES	MALE	-14133	WHITE	NOT HISPANIC OR LATINO	No	No	2007	YES	Modified Radical Neck Dissection	Modified Radical Neck Dissection	YES	24	0	[Not Available]	Negative	[Not Available]	[Not Available]	TUMOR FREE	6th	T2	N0	M0	Stage II	[Not Available]	G2	[Not Available]	[Not Available]	[Not Available]	[Not Available]	[Not Available]	[Not Available]	YES	5	2.5	[Not Available]	[Not Available]	[Not Available]
TCGA-CR-6471	Dead	[Not Available]	1202	2	[Not Available]	eda29281-e803-4217-8603-d6a388408611	2011-09-14	Head & Neck Squamous Cell Carcinoma	Oral Cavity	Right	NO	YES	MALE	-21315	WHITE	NOT HISPANIC OR LATINO	No	No	2007	YES	[Not Available]	Modified Radical Neck Dissection	YES	18	1	[Not Available]	Positive	[Not Available]	[Not Available]	WITH TUMOR	6th	T4a	N1	M0	Stage IVA	No Extranodal Extension	G2	NO	NO	[Not Available]	1966	[Not Available]	40	YES	[Not Available]	[Not Available]	[Not Available]	[Not Available]	[Not Available]
TCGA-CR-6472	Alive	1050	[Not Applicable]	1	[Not Available]	0956bc67-dd55-4c54-a56a-f22f2856662a	2011-09-14	Head & Neck Squamous Cell Carcinoma	Base of tongue	Left	NO	YES	MALE	-21654	WHITE	NOT HISPANIC OR LATINO	Yes	No	2008	NO	[Not Available]	[Not Available]	[Not Available]	[Not Available]	[Not Available]	[Not Available]	[Not Available]	[Not Available]	[Not Available]	TUMOR FREE	6th	[Not Available]	[Not Available]	[Not Available]	[Not Available]	[Not Available]	G3	[Not Available]	[Not Available]	[Not Available]	[Not Available]	[Not Available]	[Not Available]	YES	0	0	[Not Available]	[Not Available]	[Not Available]
TCGA-CR-6473	Alive	1125	[Not Applicable]	4	[Not Available]	e8b0a499-7e9a-4f0e-b552-8e4f284141ed	2011-09-21	Head & Neck Squamous Cell Carcinoma	Hypopharynx	Left	NO	YES	MALE	-24857	WHITE	NOT HISPANIC OR LATINO	No	No	2008	NO	[Not Available]	[Not Available]	[Not Available]	[Not Available]	[Not Available]	[Not Available]	[Not Available]	[Not Available]	[Not Available]	TUMOR FREE	6th	[Not Available]	[Not Available]	[Not Available]	[Not Available]	[Not Available]	G3	[Not Available]	[Not Available]	[Not Available]	1952	2002	50	YES	[Not Available]	[Not Available]	[Not Available]	[Not Available]	[Not Available]
TCGA-CR-6474	Dead	[Not Available]	564	2	[Not Available]	9f771c36-16ec-4770-bc53-f6c861343f1c	2011-09-21	Head & Neck Squamous Cell Carcinoma	Larynx	Left	NO	YES	MALE	-18840	WHITE	NOT HISPANIC OR LATINO	No	No	2009	YES	[Not Available]	[Not Available]	YES	31	2	[Not Available]	Negative	[Not Available]	[Not Available]	WITH TUMOR	6th	T2	N2b	M0	Stage IVA	[Not Available]	G2	[Not Available]	[Not Available]	[Not Available]	1971	[Not Available]	74	YES	[Not Available]	[Not Available]	[Not Available]	[Not Available]	[Not Available]
TCGA-CR-6477	Alive	514	[Not Applicable]	3	Negative	b74519ff-b338-45e9-9307-008223726dac	2011-09-28	Head & Neck Squamous Cell Carcinoma	Base of tongue	Left	NO	YES	FEMALE	-20815	WHITE	NOT HISPANIC OR LATINO	No	No	2010	NO	[Not Available]	[Not Available]	[Not Available]	[Not Available]	[Not Available]	[Not Available]	[Not Available]	[Not Available]	[Not Available]	TUMOR FREE	7th	[Not Available]	[Not Available]	[Not Available]	[Not Available]	[Not Available]	G2	[Not Available]	[Not Available]	Negative	1971	1988	[Not Available]	YES	[Not Available]	[Not Available]	[Not Available]	[Not Available]	[Not Available]
TCGA-CR-6478	Dead	[Not Available]	183	4	[Not Available]	467d5c94-1e67-4454-9e9c-9dffaa643032	2011-09-21	Head & Neck Squamous Cell Carcinoma	Tonsil	Right	NO	YES	FEMALE	-24244	WHITE	NOT HISPANIC OR LATINO	Yes	No	2010	NO	[Not Available]	[Not Available]	[Not Available]	[Not Available]	[Not Available]	[Not Available]	[Not Available]	[Not Available]	[Not Available]	[Not Available]	7th	[Not Available]	[Not Available]	[Not Available]	[Not Available]	[Not Available]	G3	[Not Available]	[Not Available]	[Not Available]	1969	2004	[Not Available]	YES	1	[Not Available]	[Not Available]	[Not Available]	[Not Available]
TCGA-CR-6480	Alive	362	[Not Applicable]	1	Positive	ba9d4568-71a8-41fc-a2be-0bf784e36d6a	2011-09-21	Head & Neck Squamous Cell Carcinoma	Tonsil	Right	NO	YES	MALE	-19472	WHITE	NOT HISPANIC OR LATINO	No	No	2010	NO	[Not Available]	[Not Available]	[Not Available]	[Not Available]	[Not Available]	[Not Available]	[Not Available]	[Not Available]	[Not Available]	TUMOR FREE	7th	[Not Available]	[Not Available]	[Not Available]	[Not Available]	[Not Available]	G2	[Not Available]	[Not Available]	Positive	[Not Available]	[Not Available]	[Not Available]	YES	[Not Available]	[Not Available]	[Not Available]	[Not Available]	[Not Available]
TCGA-CR-6481	Alive	311	[Not Applicable]	1	Positive	9a76bd98-1d2b-4d0f-9772-883520ff6210	2011-09-28	Head & Neck Squamous Cell Carcinoma	Tonsil	Right	NO	YES	MALE	-17203	WHITE	NOT HISPANIC OR LATINO	No	No	2010	NO	[Not Available]	[Not Available]	[Not Available]	[Not Available]	[Not Available]	[Not Available]	[Not Available]	[Not Available]	[Not Available]	TUMOR FREE	7th	[Not Available]	[Not Available]	[Not Available]	[Not Available]	[Not Available]	G2	[Not Available]	[Not Available]	Positive	[Not Available]	[Not Available]	[Not Available]	YES	[Not Available]	[Not Available]	[Not Available]	[Not Available]	[Not Available]
TCGA-CR-6482	Alive	345	[Not Applicable]	4	Positive	468649e7-1525-4b8a-8ab5-ddb27db5f022	2011-09-28	Head & Neck Squamous Cell Carcinoma	Tonsil	Left	NO	YES	MALE	-22741	BLACK OR AFRICAN AMERICAN	NOT HISPANIC OR LATINO	No	No	2010	NO	[Not Available]	[Not Available]	[Not Available]	[Not Available]	[Not Available]	[Not Available]	[Not Available]	[Not Available]	[Not Available]	TUMOR FREE	7th	[Not Available]	[Not Available]	[Not Available]	[Not Available]	[Not Available]	G3	[Not Available]	[Not Available]	[Not Available]	1969	2000	31	YES	[Not Available]	[Not Available]	[Not Available]	[Not Available]	[Not Available]
TCGA-CR-6484	Alive	354	[Not Applicable]	1	Negative	aa10d6da-ba20-43e8-ab8f-a9b4b58738b4	2011-09-28	Head & Neck Squamous Cell Carcinoma	Oral Cavity	Left	NO	YES	FEMALE	-24569	ASIAN	NOT HISPANIC OR LATINO	No	No	2010	YES	Modified Radical Neck Dissection	[Not Available]	YES	22	5	[Not Available]	Negative	[Not Available]	[Not Available]	TUMOR FREE	7th	T4a	N2	M0	Stage IVA	Gross Extension	G2	NO	NO	Negative	[Not Available]	[Not Available]	[Not Available]	NO	[Not Available]	[Not Available]	[Not Available]	[Not Available]	[Not Available]
TCGA-CR-6487	Alive	234	[Not Applicable]	4	Positive	9ae5101b-6031-4ab1-bfca-198c41af3184	2011-10-05	Head & Neck Squamous Cell Carcinoma	Tonsil	Left	NO	YES	MALE	-18331	WHITE	NOT HISPANIC OR LATINO	No	No	2010	NO	[Not Available]	[Not Available]	[Not Available]	[Not Available]	[Not Available]	[Not Available]	Negative	[Not Available]	[Not Available]	TUMOR FREE	7th	T1	N0	M0	Stage I	[Not Available]	G3	[Not Available]	[Not Available]	Positive	1984	2006	11	YES	[Not Available]	[Not Available]	[Not Available]	[Not Available]	[Not Available]
TCGA-CR-6488	Alive	379	[Not Applicable]	1	[Not Available]	f458d21d-1854-4baf-9eb1-79c29b663804	2012-03-01	Head & Neck Squamous Cell Carcinoma	Oral Tongue	Left	NO	YES	FEMALE	-25176	WHITE	NOT HISPANIC OR LATINO	No	No	2010	YES	Modified Radical Neck Dissection	[Not Available]	YES	22	0	[Not Available]	Negative	[Not Available]	[Not Available]	TUMOR FREE	7th	T2	N0	[Not Available]	Stage II	[Not Available]	G2	NO	YES	[Not Available]	[Not Available]	[Not Available]	[Not Available]	YES	[Not Available]	[Not Available]	[Not Available]	[Not Available]	[Not Available]
TCGA-CR-6491	Alive	350	[Not Applicable]	2	Negative	5fce954c-11b9-41f4-9471-4b5bdc0efa7f	2011-10-05	Head & Neck Squamous Cell Carcinoma	Floor of mouth	Left	NO	YES	MALE	-22125	BLACK OR AFRICAN AMERICAN	NOT HISPANIC OR LATINO	No	No	2010	YES	Modified Radical Neck Dissection	Modified Radical Neck Dissection	YES	49	2	[Not Available]	Negative	[Not Available]	[Not Available]	TUMOR FREE	7th	T4a	N2b	M0	Stage IVA	[Not Available]	G2	NO	YES	Negative	1966	[Not Available]	67.5	YES	7	[Not Available]	[Not Available]	[Not Available]	[Not Available]
TCGA-CR-6492	Alive	479	[Not Applicable]	2	Negative	a98263a5-cc90-4734-b6f1-f0108bfd5cac	2012-03-01	Head & Neck Squamous Cell Carcinoma	Hard Palate	Right	NO	YES	MALE	-28600	WHITE	NOT HISPANIC OR LATINO	No	No	2010	YES	[Not Available]	Modified Radical Neck Dissection	YES	37	1	[Not Available]	Negative	[Not Available]	[Not Available]	TUMOR FREE	7th	T2	N1	M0	Stage III	No Extranodal Extension	G3	[Not Available]	YES	Negative	1957	[Not Available]	50	YES	[Not Available]	[Not Available]	[Not Available]	[Not Available]	[Not Available]
TCGA-CR-6493	Dead	[Not Available]	282	3	[Not Available]	b43b8aed-d166-4f00-8144-24ad3fe314ed	2011-10-05	Head & Neck Squamous Cell Carcinoma	Oral Tongue	Right	NO	YES	MALE	-25432	BLACK OR AFRICAN AMERICAN	NOT HISPANIC OR LATINO	No	No	2010	YES	[Not Available]	Modified Radical Neck Dissection	YES	16	2	[Not Available]	Negative	[Not Available]	[Not Available]	WITH TUMOR	7th	T3	N2b	[Not Available]	Stage IVA	No Extranodal Extension	G2	NO	YES	[Not Available]	1956	1987	15	YES	[Not Available]	[Not Available]	[Not Available]	[Not Available]	[Not Available]
TCGA-CR-7364	Alive	1435	[Not Applicable]	2	[Not Available]	62887787-9385-470a-a993-98ede58f0940	2011-2-00	Head & Neck Squamous Cell Carcinoma	Larynx	[Not Available]	NO	YES	MALE	-24192	WHITE	NOT HISPANIC OR LATINO	No	No	2008	YES	Modified Radical Neck Dissection	Modified Radical Neck Dissection	YES	36	0	[Not Available]	Negative	[Not Available]	[Not Available]	TUMOR FREE	6th	T3	N0	M0	Stage III	[Not Available]	G2	[Not Available]	[Not Available]	[Not Available]	1958	[Not Available]	150	NO	[Not Available]	[Not Available]	[Not Available]	[Not Available]	[Not Available]
TCGA-CR-7365	Alive	1191	[Not Applicable]	2	[Not Available]	a8fe444f-57a5-4364-ab55-09f41ecb4591	2012-2-00	Head & Neck Squamous Cell Carcinoma	Oral Cavity	Right	NO	YES	MALE	-22101	WHITE	NOT HISPANIC OR LATINO	No	No	2008	YES	[Not Available]	Radical Neck Dissection	YES	45	0	[Not Available]	Negative	[Not Available]	[Not Available]	TUMOR FREE	6th	T4a	N0	M0	Stage IVA	[Not Available]	G2	[Not Available]	YES	[Not Available]	1964	[Not Available]	[Not Available]	YES	[Not Available]	[Not Available]	[Not Available]	[Not Available]	[Not Available]
TCGA-CR-7367	Alive	1440	[Not Applicable]	2	[Not Available]	1c95de68-18d9-429b-b379-878838f88a72	2012-2-00	Head & Neck Squamous Cell Carcinoma	Oral Cavity	[Not Available]	NO	YES	MALE	-19116	WHITE	NOT HISPANIC OR LATINO	No	No	2008	YES	Modified Radical Neck Dissection	Modified Radical Neck Dissection	YES	30	1	[Not Available]	Negative	[Not Available]	[Not Available]	TUMOR FREE	6th	T4a	N1	M0	Stage IVA	[Not Available]	G1	NO	YES	[Not Available]	1963	[Not Available]	45	YES	7	6	[Not Available]	[Not Available]	[Not Available]
TCGA-CR-7368	Alive	1245	[Not Applicable]	4	[Not Available]	27c28c89-f4e7-4aec-a806-c0da7756e47f	2012-04-09	Head & Neck Squamous Cell Carcinoma	Oral Cavity	Right	NO	YES	MALE	-19876	WHITE	NOT HISPANIC OR LATINO	No	No	2008	YES	Functional (Limited) Neck Dissection	Modified Radical Neck Dissection	YES	41	1	[Not Available]	Negative	[Not Available]	[Not Available]	TUMOR FREE	6th	T4a	N1	M0	Stage IVA	[Not Available]	G2	[Not Available]	[Not Available]	[Not Available]	1968	2006	57	YES	[Not Available]	[Not Available]	[Not Available]	[Not Available]	[Not Available]
TCGA-CR-7369	Dead	[Not Available]	1090	2	[Not Available]	85a26115-1160-411b-8384-44eedc947fb2	2012-04-09	Head & Neck Squamous Cell Carcinoma	Oral Cavity	Right	NO	YES	MALE	-21897	WHITE	NOT HISPANIC OR LATINO	No	No	2008	YES	[Not Available]	Modified Radical Neck Dissection	YES	23	3	[Not Available]	Negative	[Not Available]	[Not Available]	TUMOR FREE	6th	T4a	N2b	M0	Stage IVA	[Not Available]	G2	NO	YES	[Not Available]	1960	[Not Available]	48	YES	[Not Available]	[Not Available]	[Not Available]	[Not Available]	[Not Available]
TCGA-CR-7370	Alive	105	[Not Applicable]	4	[Not Available]	890b5a8b-703d-428d-8833-bc0ce26e80aa	2012-04-09	Head & Neck Squamous Cell Carcinoma	Larynx	Left	NO	YES	FEMALE	-26468	WHITE	NOT HISPANIC OR LATINO	No	No	2009	NO	[Not Available]	[Not Available]	[Not Available]	[Not Available]	[Not Available]	[Not Available]	Negative	[Not Available]	[Not Available]	TUMOR FREE	6th	TX	NX	[Not Available]	[Not Available]	[Not Available]	G2	[Not Available]	[Not Available]	[Not Available]	1950	2006	112	YES	[Not Available]	[Not Available]	[Not Available]	[Not Available]	[Not Available]
TCGA-CR-7371	Dead	[Not Available]	94	2	[Not Available]	f8acc36b-1e7f-44b8-83b7-f894ad201833	2012-2-00	Head & Neck Squamous Cell Carcinoma	Larynx	[Not Available]	NO	YES	FEMALE	-16568	WHITE	NOT HISPANIC OR LATINO	No	No	2009	YES	Modified Radical Neck Dissection	Functional (Limited) Neck Dissection	YES	104	1	[Not Available]	Negative	[Not Available]	[Not Available]	[Not Available]	6th	T3	N1	M0	Stage III	[Not Available]	G2	[Not Available]	[Not Available]	[Not Available]	1979	[Not Available]	60	NO	[Not Available]	[Not Available]	[Not Available]	[Not Available]	[Not Available]
TCGA-CR-7372	Alive	759	[Not Applicable]	1	Negative	45c3cd39-1c5d-4e26-8afc-5bed3c230088	2012-2-00	Head & Neck Squamous Cell Carcinoma	Oral Tongue	Left	NO	YES	MALE	-16610	WHITE	NOT HISPANIC OR LATINO	No	No	2009	YES	Modified Radical Neck Dissection	[Not Available]	YES	19	0	[Not Available]	Negative	[Not Available]	[Not Available]	TUMOR FREE	6th	T1	N0	M0	Stage I	[Not Available]	G1	NO	NO	Negative	[Not Available]	[Not Available]	[Not Available]	YES	[Not Available]	[Not Available]	[Not Available]	[Not Available]	[Not Available]
TCGA-CR-7373	Alive	889	[Not Applicable]	3	Negative	242bdece-75dc-45b9-a9b3-3e1bc305a3e3	2012-2-00	Head & Neck Squamous Cell Carcinoma	Oral Cavity	Left	NO	YES	MALE	-24448	WHITE	NOT HISPANIC OR LATINO	No	No	2009	YES	Modified Radical Neck Dissection	[Not Available]	YES	19	1	[Not Available]	Negative	[Not Available]	[Not Available]	TUMOR FREE	6th	T4a	N1	M0	Stage IVA	[Not Available]	G2	[Not Available]	NO	Negative	1954	1984	90	NO	[Not Available]	[Not Available]	[Not Available]	[Not Available]	[Not Available]
TCGA-CR-7374	Alive	30	[Not Applicable]	2	[Not Available]	fc3ea52b-67ac-4876-949d-5464c436f3db	2012-2-00	Head & Neck Squamous Cell Carcinoma	Larynx	Left	NO	YES	FEMALE	-24558	WHITE	NOT HISPANIC OR LATINO	No	No	2009	NO	[Not Available]	[Not Available]	NO	[Not Available]	[Not Available]	[Not Available]	[Not Available]	[Not Available]	[Not Available]	WITH TUMOR	6th	TX	NX	[Not Available]	[Not Available]	[Not Available]	G2	[Not Available]	[Not Available]	[Not Available]	1964	[Not Available]	45	YES	[Not Available]	[Not Available]	[Not Available]	[Not Available]	[Not Available]
TCGA-CR-7376	Alive	972	[Not Applicable]	3	Negative	b3bed685-e9db-436b-9938-2b8a0a0d5b83	2012-04-25	Head & Neck Squamous Cell Carcinoma	Oral Cavity	Right	NO	YES	MALE	-30670	WHITE	NOT HISPANIC OR LATINO	No	No	2009	YES	[Not Available]	Modified Radical Neck Dissection	YES	22	1	[Not Available]	Positive	[Not Available]	[Not Available]	TUMOR FREE	6th	T2	N1	M0	Stage III	No Extranodal Extension	G2	YES	NO	Negative	1943	1961	54	YES	[Not Available]	[Not Available]	[Not Available]	[Not Available]	[Not Available]
TCGA-CR-7377	Dead	[Not Available]	279	2	[Not Available]	f76ab158-2cf9-4df7-b6fe-727dd69a369f	2012-2-00	Head & Neck Squamous Cell Carcinoma	Oral Cavity	[Not Available]	NO	YES	MALE	-21371	WHITE	NOT HISPANIC OR LATINO	No	No	2008	YES	Modified Radical Neck Dissection	[Not Available]	YES	29	3	[Not Available]	Negative	[Not Available]	[Not Available]	[Not Available]	6th	T4a	N2c	M0	Stage IVA	[Not Available]	G3	YES	YES	[Not Available]	1968	[Not Available]	80	YES	[Not Available]	[Not Available]	[Not Available]	[Not Available]	[Not Available]
TCGA-CR-7379	Alive	1036	[Not Applicable]	3	Negative	dea53b7f-3e7d-41a3-ae2d-58548fe0b595	2012-2-00	Head & Neck Squamous Cell Carcinoma	Oral Cavity	[Not Available]	NO	YES	FEMALE	-28763	WHITE	NOT HISPANIC OR LATINO	No	No	2009	YES	Modified Radical Neck Dissection	[Not Available]	YES	33	2	[Not Available]	Negative	[Not Available]	[Not Available]	TUMOR FREE	6th	T4a	N2b	M0	Stage IVA	[Not Available]	G2	NO	YES	Negative	[Not Available]	[Not Available]	0.71	NO	[Not Available]	[Not Available]	[Not Available]	[Not Available]	[Not Available]
TCGA-CR-7380	Dead	[Not Available]	606	1	[Not Available]	53b254b7-021f-43df-af9b-3fc01b87479e	2012-2-00	Head & Neck Squamous Cell Carcinoma	Oral Cavity	Left	NO	YES	MALE	-21215	WHITE	NOT HISPANIC OR LATINO	No	No	2010	YES	Modified Radical Neck Dissection	[Not Available]	YES	17	0	[Not Available]	Positive	[Not Available]	[Not Available]	WITH TUMOR	7th	T4b	N0	[Not Available]	Stage IVB	[Not Available]	G2	NO	YES	[Not Available]	[Not Available]	[Not Available]	[Not Available]	YES	0	0	[Not Available]	[Not Available]	[Not Available]
TCGA-CR-7382	Alive	796	[Not Applicable]	1	[Not Available]	f030e410-2585-461e-ad23-9fdf026ac06c	2012-04-25	Head & Neck Squamous Cell Carcinoma	Oral Tongue	Right	NO	YES	MALE	-18078	WHITE	NOT HISPANIC OR LATINO	No	No	2008	YES	Modified Radical Neck Dissection	Modified Radical Neck Dissection	YES	83	8	[Not Available]	Negative	[Not Available]	[Not Available]	TUMOR FREE	6th	T2	N2c	M0	Stage IVA	No Extranodal Extension	G2	[Not Available]	[Not Available]	[Not Available]	[Not Available]	[Not Available]	[Not Available]	YES	[Not Available]	[Not Available]	[Not Available]	[Not Available]	[Not Available]
TCGA-CR-7383	Dead	[Not Available]	521	2	[Not Available]	16779eed-f386-4e8f-8475-04d33b9dd160	2012-04-25	Head & Neck Squamous Cell Carcinoma	Tonsil	Right	NO	YES	FEMALE	-29122	WHITE	NOT HISPANIC OR LATINO	No	No	2008	YES	[Not Available]	Modified Radical Neck Dissection	YES	21	0	[Not Available]	Negative	[Not Available]	[Not Available]	WITH TUMOR	6th	T1	N0	M0	Stage I	[Not Available]	G2	[Not Available]	[Not Available]	[Not Available]	1954	[Not Available]	110	YES	[Not Available]	[Not Available]	[Not Available]	[Not Available]	[Not Available]
TCGA-CR-7385	Alive	997	[Not Applicable]	3	[Not Available]	9f89510c-ed07-471f-b35e-7c87c237b9fe	2012-02-15	Head & Neck Squamous Cell Carcinoma	Tonsil	Left	NO	YES	MALE	-15477	WHITE	NOT HISPANIC OR LATINO	No	No	2008	NO	[Not Available]	[Not Available]	NO	[Not Available]	[Not Available]	[Not Available]	Negative	[Not Available]	[Not Available]	TUMOR FREE	6th	T1	NX	M0	[Not Available]	[Not Available]	G2	YES	NO	[Not Available]	1987	1989	0.01685	YES	[Not Available]	2	[Not Available]	[Not Available]	[Not Available]
TCGA-CR-7386	Alive	1430	[Not Applicable]	3	[Not Available]	3f2e0c8a-6d5f-4763-be60-5a70994d31a1	2012-02-15	Head & Neck Squamous Cell Carcinoma	Oral Cavity	[Not Available]	NO	YES	MALE	-25238	WHITE	NOT HISPANIC OR LATINO	No	No	2008	YES	Modified Radical Neck Dissection	Modified Radical Neck Dissection	YES	47	4	[Not Available]	Positive	[Not Available]	[Not Available]	WITH TUMOR	6th	T4a	N2c	M0	Stage IVA	[Not Available]	G1	[Not Available]	[Not Available]	[Not Available]	1956	1983	54	YES	1	1	[Not Available]	[Not Available]	[Not Available]
TCGA-CR-7388	Dead	[Not Available]	823	2	[Not Available]	511b1de1-b855-47bb-a2f8-58dc5792be47	2012-02-15	Head & Neck Squamous Cell Carcinoma	Larynx	[Not Available]	NO	YES	FEMALE	-25728	WHITE	NOT HISPANIC OR LATINO	No	No	2008	NO	[Not Available]	[Not Available]	[Not Available]	[Not Available]	[Not Available]	[Not Available]	[Not Available]	[Not Available]	[Not Available]	WITH TUMOR	6th	TX	NX	[Not Available]	[Not Available]	[Not Available]	G2	[Not Available]	[Not Available]	[Not Available]	1951	[Not Available]	110	YES	[Not Available]	[Not Available]	[Not Available]	[Not Available]	[Not Available]
TCGA-CR-7389	Alive	392	[Not Applicable]	2	[Not Available]	5422a86d-f9ff-4fb6-873e-bf7cc3de50e5	2012-02-15	Head & Neck Squamous Cell Carcinoma	Larynx	Left	NO	YES	MALE	-20169	BLACK OR AFRICAN AMERICAN	NOT HISPANIC OR LATINO	No	No	2007	NO	[Not Available]	[Not Available]	NO	[Not Available]	[Not Available]	[Not Available]	[Not Available]	[Not Available]	[Not Available]	TUMOR FREE	6th	TX	NX	[Not Available]	[Not Available]	[Not Available]	G2	[Not Available]	[Not Available]	[Not Available]	1974	[Not Available]	34	YES	1	1	[Not Available]	[Not Available]	[Not Available]
TCGA-CR-7390	Alive	907	[Not Applicable]	2	Negative	67f2ac9b-b9fb-4ffd-ae60-6ff1114e9290	2012-02-16	Head & Neck Squamous Cell Carcinoma	Oral Tongue	Right	NO	YES	MALE	-24575	WHITE	NOT HISPANIC OR LATINO	No	No	2009	YES	[Not Available]	Modified Radical Neck Dissection	YES	16	0	[Not Available]	Negative	[Not Available]	[Not Available]	TUMOR FREE	6th	T4a	N0	M0	Stage IVA	No Extranodal Extension	G2	[Not Available]	YES	Negative	1967	[Not Available]	80	YES	7	6	[Not Available]	[Not Available]	[Not Available]
TCGA-CR-7391	Alive	913	[Not Applicable]	3	Negative	832316ee-08ab-412b-9e4d-8a57ff84bc11	2012-02-16	Head & Neck Squamous Cell Carcinoma	Oral Tongue	Left	NO	YES	FEMALE	-13508	WHITE	NOT HISPANIC OR LATINO	No	No	2009	YES	Modified Radical Neck Dissection	[Not Available]	YES	10	0	[Not Available]	Negative	[Not Available]	[Not Available]	TUMOR FREE	6th	T1	N0	M0	Stage I	No Extranodal Extension	G1	NO	NO	Negative	1990	1993	[Not Available]	YES	[Not Available]	[Not Available]	[Not Available]	[Not Available]	[Not Available]
TCGA-CR-7392	Alive	946	[Not Applicable]	3	Negative	03aca47b-7653-4938-9178-ed7c37eee6d5	2012-02-16	Head & Neck Squamous Cell Carcinoma	Oral Tongue	Right	NO	YES	FEMALE	-24650	WHITE	NOT HISPANIC OR LATINO	No	No	2009	YES	[Not Available]	Modified Radical Neck Dissection	YES	36	8	[Not Available]	[Not Available]	[Not Available]	[Not Available]	TUMOR FREE	6th	T3	N2b	M0	Stage IVA	No Extranodal Extension	G1	[Not Available]	YES	Negative	1959	1979	30	NO	[Not Available]	[Not Available]	[Not Available]	[Not Available]	[Not Available]
TCGA-CR-7393	Alive	908	[Not Applicable]	1	Negative	0f4bb968-6e10-4a86-a03e-37b61d084f31	2012-02-16	Head & Neck Squamous Cell Carcinoma	Oral Tongue	Right	NO	YES	MALE	-9750	WHITE	NOT HISPANIC OR LATINO	No	No	2009	YES	[Not Available]	Modified Radical Neck Dissection	YES	44	1	[Not Available]	Negative	[Not Available]	[Not Available]	TUMOR FREE	6th	T1	N1	M0	Stage III	No Extranodal Extension	G2	NO	NO	Negative	[Not Available]	[Not Available]	[Not Available]	YES	[Not Available]	[Not Available]	[Not Available]	[Not Available]	[Not Available]
TCGA-CR-7394	Alive	898	[Not Applicable]	2	Negative	d296cdb5-a0f6-40cc-8ce7-73e4ccd176f3	2012-02-16	Head & Neck Squamous Cell Carcinoma	Oral Tongue	Right	NO	YES	MALE	-25581	WHITE	NOT HISPANIC OR LATINO	No	No	2009	YES	Modified Radical Neck Dissection	Modified Radical Neck Dissection	YES	57	0	0	Negative	[Not Available]	[Not Available]	TUMOR FREE	6th	T4a	N0	M0	Stage IVA	[Not Available]	G2	[Not Available]	YES	Negative	1949	[Not Available]	60	NO	[Not Available]	[Not Available]	[Not Available]	[Not Available]	[Not Available]
TCGA-CR-7395	Alive	930	[Not Applicable]	3	Negative	a6622196-897f-469e-a21d-c4a12ed39908	2012-02-16	Head & Neck Squamous Cell Carcinoma	Oral Cavity	Right	NO	YES	FEMALE	-29527	WHITE	NOT HISPANIC OR LATINO	No	No	2009	NO	[Not Available]	[Not Available]	[Not Available]	[Not Available]	[Not Available]	[Not Available]	Negative	[Not Available]	[Not Available]	TUMOR FREE	6th	T2	N0	M0	Stage II	[Not Available]	G2	NO	NO	Negative	1946	1986	60	YES	[Not Available]	[Not Available]	[Not Available]	[Not Available]	[Not Available]
TCGA-CR-7397	Alive	216	[Not Applicable]	4	[Not Available]	a40bb4bc-9ee6-4a8b-8a33-3a4ed78f69a7	2012-02-17	Head & Neck Squamous Cell Carcinoma	Oral Tongue	Right	NO	YES	MALE	-16351	WHITE	NOT HISPANIC OR LATINO	No	No	2011	YES	[Not Available]	Modified Radical Neck Dissection	YES	34	8	[Not Available]	Negative	[Not Available]	[Not Available]	TUMOR FREE	7th	T3	N2b	M0	Stage IVA	No Extranodal Extension	G2	NO	NO	[Not Available]	1997	2009	[Not Available]	YES	1	1	[Not Available]	[Not Available]	[Not Available]
TCGA-CR-7398	Alive	156	[Not Applicable]	2	[Not Available]	e189f082-c748-43d4-96ce-0c381e376531	2012-02-17	Head & Neck Squamous Cell Carcinoma	Larynx	[Not Available]	NO	YES	FEMALE	-19468	WHITE	NOT HISPANIC OR LATINO	No	No	2011	YES	[Not Available]	Modified Radical Neck Dissection	YES	23	0	[Not Available]	Negative	[Not Available]	[Not Available]	TUMOR FREE	7th	T2	N0	[Not Available]	Stage II	No Extranodal Extension	G2	NO	NO	[Not Available]	[Not Available]	[Not Available]	40	YES	[Not Available]	[Not Available]	[Not Available]	[Not Available]	[Not Available]
TCGA-CR-7399	Alive	181	[Not Applicable]	2	[Not Available]	ed6ac43c-d921-4342-aeec-9ff8d8a31919	2012-2-00	Head & Neck Squamous Cell Carcinoma	Larynx	[Not Available]	NO	YES	FEMALE	-22182	WHITE	NOT HISPANIC OR LATINO	No	No	2008	YES	[Not Available]	[Not Available]	YES	57	6	[Not Available]	Negative	[Not Available]	[Not Available]	TUMOR FREE	6th	T3	N2c	M0	Stage IVA	[Not Available]	G3	[Not Available]	[Not Available]	[Not Available]	1964	[Not Available]	135	YES	[Not Available]	[Not Available]	[Not Available]	[Not Available]	[Not Available]
TCGA-CR-7401	Alive	1077	[Not Applicable]	4	[Not Available]	e2e64c5d-44ba-42f0-ab9d-ec16b21d2545	2012-02-28	Head & Neck Squamous Cell Carcinoma	Oral Tongue	Right	NO	YES	MALE	-23420	WHITE	NOT HISPANIC OR LATINO	No	No	2008	YES	[Not Available]	Modified Radical Neck Dissection	YES	27	0	[Not Available]	Negative	[Not Available]	[Not Available]	TUMOR FREE	6th	T1	N0	M0	Stage I	No Extranodal Extension	G2	NO	NO	[Not Available]	1963	2007	66	YES	[Not Available]	[Not Available]	[Not Available]	[Not Available]	[Not Available]
TCGA-CR-7402	Alive	911	[Not Applicable]	2	[Not Available]	91e30123-2265-4cf1-8389-f6462897837c	2012-02-28	Head & Neck Squamous Cell Carcinoma	Larynx	[Not Available]	NO	YES	MALE	-25138	WHITE	NOT HISPANIC OR LATINO	No	No	2009	NO	[Not Available]	[Not Available]	[Not Available]	[Not Available]	[Not Available]	[Not Available]	[Not Available]	[Not Available]	[Not Available]	TUMOR FREE	6th	TX	NX	[Not Available]	[Not Available]	[Not Available]	G2	[Not Available]	[Not Available]	[Not Available]	1952	[Not Available]	108	YES	[Not Available]	[Not Available]	[Not Available]	[Not Available]	[Not Available]
TCGA-CR-7404	Alive	1472	[Not Applicable]	1	Positive	d189a6c6-210f-4957-b500-457d5ce3f867	2012-04-09	Head & Neck Squamous Cell Carcinoma	Tonsil	Left	NO	YES	MALE	-19532	WHITE	NOT HISPANIC OR LATINO	No	No	2008	NO	[Not Available]	[Not Available]	NO	[Not Available]	[Not Available]	[Not Available]	[Not Available]	[Not Available]	[Not Available]	WITH TUMOR	6th	TX	NX	[Not Available]	[Not Available]	[Not Available]	G2	[Not Available]	[Not Available]	Positive	[Not Available]	[Not Available]	[Not Available]	YES	[Not Available]	[Not Available]	[Not Available]	[Not Available]	[Not Available]
TCGA-CV-5430	Alive	4115	[Not Applicable]	3	[Not Available]	a4fcb7fd-9c22-4486-99c5-97da050c9fb3	2011-05-23	Head & Neck Squamous Cell Carcinoma	Larynx	[Not Available]	NO	YES	MALE	-22577	WHITE	HISPANIC OR LATINO	No	No	1999	YES	Functional (Limited) Neck Dissection	Functional (Limited) Neck Dissection	YES	9	2	0	Negative	[Not Available]	[Not Available]	TUMOR FREE	7th	T4a	N2a	[Not Available]	Stage IVA	Gross Extension	G3	NO	NO	[Not Available]	1955	1975	[Not Available]	YES	[Not Available]	[Not Available]	[Not Available]	[Not Available]	[Not Available]
TCGA-CV-5431	Dead	522	522	4	[Not Available]	64bb5550-2735-4401-a0db-58ec1020a32d	2011-03-23	Head & Neck Squamous Cell Carcinoma	Larynx	[Not Available]	NO	YES	MALE	-26953	WHITE	HISPANIC OR LATINO	No	No	2000	YES	Functional (Limited) Neck Dissection	Functional (Limited) Neck Dissection	YES	29	9	[Not Available]	Negative	[Not Available]	[Not Available]	TUMOR FREE	7th	T3	N2c	[Not Available]	Stage IVA	No Extranodal Extension	G3	NO	NO	[Not Available]	1955	1996	[Not Available]	YES	7	2	[Not Available]	[Not Available]	[Not Available]
TCGA-CV-5432	Alive	3930	[Not Applicable]	4	[Not Available]	d89b1fd6-bef4-4803-8ed3-3b442be600b6	2011-05-23	Head & Neck Squamous Cell Carcinoma	Larynx	[Not Available]	NO	YES	MALE	-25006	WHITE	NOT HISPANIC OR LATINO	No	No	2000	YES	Functional (Limited) Neck Dissection	Functional (Limited) Neck Dissection	YES	65	0	0	Negative	[Not Available]	[Not Available]	TUMOR FREE	7th	T3	N0	[Not Available]	Stage III	No Extranodal Extension	G3	NO	NO	[Not Available]	1950	2000	[Not Available]	[Not Available]	[Not Available]	[Not Available]	[Not Available]	[Not Available]	[Not Available]
TCGA-CV-5434	Dead	[Not Available]	3314	3	[Not Available]	dbe29e97-f111-41d3-a25f-3b9eb9bb099f	2011-05-23	Head & Neck Squamous Cell Carcinoma	Larynx	[Not Available]	NO	YES	MALE	-22182	BLACK OR AFRICAN AMERICAN	NOT HISPANIC OR LATINO	No	No	2000	YES	Functional (Limited) Neck Dissection	Functional (Limited) Neck Dissection	YES	30	7	0	Negative	[Not Available]	[Not Available]	[Discrepancy]	7th	T4a	N2b	[Not Available]	Stage IVA	Gross Extension	G2	YES	YES	[Not Available]	[Not Available]	[Not Available]	[Not Available]	NO	[Not Available]	[Not Available]	[Not Available]	[Not Available]	[Not Available]
TCGA-CV-5435	Dead	1438	2319	4	[Not Available]	cc23a09b-bca7-43e0-9ad0-bf272848492e	2011-05-23	Head & Neck Squamous Cell Carcinoma	Larynx	[Not Available]	NO	YES	MALE	-20926	WHITE	NOT HISPANIC OR LATINO	No	No	2000	YES	Functional (Limited) Neck Dissection	Functional (Limited) Neck Dissection	YES	66	5	0	Negative	[Not Available]	[Not Available]	WITH TUMOR	7th	T4a	N2b	[Not Available]	Stage IVA	No Extranodal Extension	G3	NO	NO	[Not Available]	1959	1999	[Not Available]	YES	7	[Not Available]	[Not Available]	[Not Available]	[Not Available]
TCGA-CV-5436	Dead	584	584	2	[Not Available]	94a47bf8-f673-45cb-a8d3-1031317d03b3	2011-03-30	Head & Neck Squamous Cell Carcinoma	Floor of mouth	[Not Available]	NO	YES	MALE	-23923	[Not Available]	HISPANIC OR LATINO	No	No	2001	YES	Functional (Limited) Neck Dissection	Functional (Limited) Neck Dissection	YES	51	6	0	Negative	[Not Available]	[Not Available]	WITH TUMOR	7th	T3	N2b	[Not Available]	Stage IVA	Microscopic Extension	G2	NO	YES	[Not Available]	1951	[Not Available]	[Not Available]	YES	7	12	[Not Available]	[Not Available]	[Not Available]
TCGA-CV-5439	Dead	546	546	2	[Not Available]	3ee863da-7991-414f-82d8-2b6502d4c061	2011-05-23	Head & Neck Squamous Cell Carcinoma	Base of tongue	[Not Available]	NO	YES	MALE	-22686	WHITE	NOT HISPANIC OR LATINO	No	No	2002	YES	Functional (Limited) Neck Dissection	Functional (Limited) Neck Dissection	YES	33	2	0	Negative	[Not Available]	[Not Available]	WITH TUMOR	7th	T3	N2b	[Not Available]	Stage IVA	Gross Extension	G2	[Not Available]	[Not Available]	[Not Available]	[Not Available]	[Not Available]	[Not Available]	YES	[Not Available]	[Not Available]	[Not Available]	[Not Available]	[Not Available]
TCGA-CV-5440	Alive	2732	[Not Applicable]	2	[Not Available]	10d0a058-3e5e-4916-84c4-25f934b96f86	2011-03-30	Head & Neck Squamous Cell Carcinoma	Larynx	[Not Available]	NO	YES	MALE	-19197	WHITE	NOT HISPANIC OR LATINO	No	No	2002	YES	Functional (Limited) Neck Dissection	Functional (Limited) Neck Dissection	YES	47	42	0	Negative	[Not Available]	[Not Available]	TUMOR FREE	7th	T4a	N2b	[Not Available]	Stage IVA	Microscopic Extension	G3	YES	YES	[Not Available]	1978	[Not Available]	[Not Available]	YES	7	1	[Not Available]	[Not Available]	[Not Available]
TCGA-CV-5441	Alive	2663	[Not Applicable]	4	[Not Available]	c72ae014-3c05-47f9-8615-6633467bc532	2011-03-30	Head & Neck Squamous Cell Carcinoma	Larynx	[Not Available]	NO	YES	MALE	-21305	WHITE	NOT HISPANIC OR LATINO	No	No	2003	YES	Radical Neck Dissection	Functional (Limited) Neck Dissection	YES	62	5	5	Negative	[Not Available]	[Not Available]	TUMOR FREE	7th	T4a	N2b	[Not Available]	Stage IVA	No Extranodal Extension	G3	YES	YES	[Not Available]	[Not Available]	2001	[Not Available]	YES	7	6	[Not Available]	[Not Available]	[Not Available]
TCGA-CV-5442	Alive	2327	[Not Applicable]	4	[Not Available]	3c975b68-4a6e-4c97-a8d1-b9a427d4957c	2011-03-30	Head & Neck Squamous Cell Carcinoma	Hard Palate	[Not Available]	NO	YES	FEMALE	-28040	WHITE	NOT HISPANIC OR LATINO	No	No	2004	YES	Functional (Limited) Neck Dissection	Functional (Limited) Neck Dissection	YES	33	4	0	[Not Available]	[Not Available]	[Not Available]	TUMOR FREE	7th	T4a	N2b	[Not Available]	Stage IVA	No Extranodal Extension	G3	[Not Available]	[Not Available]	[Not Available]	[Not Available]	1995	[Not Available]	NO	[Not Available]	[Not Available]	[Not Available]	[Not Available]	[Not Available]
TCGA-CV-5443	Alive	2567	[Not Applicable]	2	[Not Available]	180036a2-3b56-405e-a1fe-d5932517b6c7	2011-03-30	Head & Neck Squamous Cell Carcinoma	Larynx	[Not Available]	NO	YES	MALE	-23287	BLACK OR AFRICAN AMERICAN	NOT HISPANIC OR LATINO	No	No	2004	YES	Functional (Limited) Neck Dissection	Functional (Limited) Neck Dissection	YES	11	0	0	Negative	[Not Available]	[Not Available]	TUMOR FREE	7th	T3	N0	[Not Available]	Stage III	No Extranodal Extension	G3	NO	NO	[Not Available]	1958	[Not Available]	[Not Available]	YES	[Not Available]	[Not Available]	[Not Available]	[Not Available]	[Not Available]
TCGA-CV-5444	Alive	1969	[Not Applicable]	4	[Not Available]	4eacd173-025a-442b-8bce-890ccfdca586	2011-03-30	Head & Neck Squamous Cell Carcinoma	Larynx	[Not Available]	NO	YES	MALE	-23650	BLACK OR AFRICAN AMERICAN	NOT HISPANIC OR LATINO	No	No	2004	YES	Functional (Limited) Neck Dissection	Functional (Limited) Neck Dissection	YES	21	3	0	[Not Available]	[Not Available]	[Not Available]	TUMOR FREE	7th	T4a	N1	[Not Available]	Stage IVA	Microscopic Extension	G3	NO	NO	[Not Available]	[Not Available]	1994	[Not Available]	YES	5	2	[Not Available]	[Not Available]	[Not Available]
TCGA-CV-5966	Dead	[Not Available]	545	4	[Not Available]	0d0731e2-8d82-4b6d-9258-2896a770a868	2011-05-12	Head & Neck Squamous Cell Carcinoma	Oral Cavity	[Not Available]	NO	YES	FEMALE	-23119	WHITE	NOT HISPANIC OR LATINO	No	No	2005	YES	Functional (Limited) Neck Dissection	Functional (Limited) Neck Dissection	YES	23	1	0	Negative	[Not Available]	[Not Available]	TUMOR FREE	7th	T4a	N1	[Not Available]	Stage IVA	No Extranodal Extension	G3	YES	YES	[Not Available]	1965	2005	[Not Available]	YES	7	2	[Not Available]	[Not Available]	[Not Available]
TCGA-CV-5970	Dead	406	406	4	[Not Available]	1f6167d9-c99d-4873-8d6e-e62a1c964135	2011-05-12	Head & Neck Squamous Cell Carcinoma	Oral Tongue	[Not Available]	NO	YES	MALE	-21890	WHITE	HISPANIC OR LATINO	No	No	2009	YES	Functional (Limited) Neck Dissection	Functional (Limited) Neck Dissection	YES	50	11	0	Negative	[Not Available]	[Not Available]	WITH TUMOR	7th	T4a	N2b	[Not Available]	Stage IVA	No Extranodal Extension	G2	NO	YES	[Not Available]	1963	2005	[Not Available]	YES	[Not Available]	[Not Available]	[Not Available]	[Not Available]	[Not Available]
TCGA-CV-5971	Alive	540	[Not Applicable]	2	[Not Available]	1465b7ec-8d2b-47dd-8387-977eed44cc86	2011-05-12	Head & Neck Squamous Cell Carcinoma	Oral Tongue	Right	NO	YES	MALE	-22279	WHITE	NOT HISPANIC OR LATINO	No	No	2009	YES	[Not Available]	Functional (Limited) Neck Dissection	YES	26	1	0	Negative	[Not Available]	[Not Available]	TUMOR FREE	7th	T4a	N2a	[Not Available]	Stage IVA	No Extranodal Extension	G2	NO	NO	[Not Available]	[Not Available]	[Not Available]	[Not Available]	YES	[Not Available]	[Not Available]	[Not Available]	[Not Available]	[Not Available]
TCGA-CV-5973	Alive	1737	[Not Applicable]	1	[Not Available]	8fc1f1be-d2d5-4b3a-9973-f4d964018beb	2011-05-12	Head & Neck Squamous Cell Carcinoma	Oral Tongue	[Not Available]	NO	YES	FEMALE	-22771	WHITE	NOT HISPANIC OR LATINO	No	No	2005	YES	Functional (Limited) Neck Dissection	Functional (Limited) Neck Dissection	YES	58	1	0	Negative	[Not Available]	[Not Available]	TUMOR FREE	7th	T3	N1	[Not Available]	Stage III	No Extranodal Extension	G3	NO	YES	[Not Available]	[Not Available]	[Not Available]	[Not Available]	NO	[Not Available]	[Not Available]	[Not Available]	[Not Available]	[Not Available]
TCGA-CV-5976	Alive	1478	[Not Applicable]	4	[Not Available]	23062172-7361-4e61-8ee6-b0a613d72a24	2011-05-12	Head & Neck Squamous Cell Carcinoma	Oral Tongue	Left	NO	YES	MALE	-18267	WHITE	NOT HISPANIC OR LATINO	No	No	2006	YES	Functional (Limited) Neck Dissection	Functional (Limited) Neck Dissection	YES	50	2	0	Negative	[Not Available]	[Not Available]	TUMOR FREE	7th	T4a	N2b	[Not Available]	Stage IVA	No Extranodal Extension	G2	NO	YES	[Not Available]	1972	[Not Available]	[Not Available]	YES	[Not Available]	[Not Available]	[Not Available]	[Not Available]	[Not Available]
TCGA-CV-5977	Alive	1007	[Not Applicable]	4	[Not Available]	50239d1d-b3a4-4240-ab83-b24ba67b1299	2011-05-12	Head & Neck Squamous Cell Carcinoma	Oral Tongue	[Not Available]	NO	YES	MALE	-24115	WHITE	NOT HISPANIC OR LATINO	No	No	2007	YES	Functional (Limited) Neck Dissection	Functional (Limited) Neck Dissection	YES	82	3	0	Negative	[Not Available]	[Not Available]	TUMOR FREE	7th	T3	N2b	[Not Available]	Stage IVA	No Extranodal Extension	G2	YES	YES	[Not Available]	[Not Available]	2002	[Not Available]	YES	6	6	[Not Available]	[Not Available]	[Not Available]
TCGA-CV-5978	Dead	215	215	2	[Not Available]	e16e9535-b20f-4c9a-8b5b-82df80c99448	2011-05-12	Head & Neck Squamous Cell Carcinoma	Larynx	[Not Available]	NO	YES	FEMALE	-19480	BLACK OR AFRICAN AMERICAN	NOT HISPANIC OR LATINO	No	No	2008	YES	Functional (Limited) Neck Dissection	Radical Neck Dissection	YES	55	5	0	Negative	[Not Available]	[Not Available]	WITH TUMOR	7th	T4a	N3	[Not Available]	Stage IVB	No Extranodal Extension	G2	NO	NO	[Not Available]	[Not Available]	[Not Available]	[Not Available]	YES	[Not Available]	[Not Available]	[Not Available]	[Not Available]	[Not Available]
TCGA-CV-5979	Alive	1315	[Not Applicable]	1	[Not Available]	1e05fdbd-c80b-41c6-9b40-8a7200c92e76	2011-05-12	Head & Neck Squamous Cell Carcinoma	Oral Tongue	[Not Available]	NO	YES	MALE	-9567	WHITE	NOT HISPANIC OR LATINO	No	No	2007	YES	Functional (Limited) Neck Dissection	[Not Available]	YES	55	2	0	Negative	[Not Available]	[Not Available]	TUMOR FREE	7th	T2	N2b	[Not Available]	Stage IVA	No Extranodal Extension	G2	YES	YES	[Not Available]	[Not Available]	[Not Available]	[Not Available]	YES	[Not Available]	[Not Available]	[Not Available]	[Not Available]	[Not Available]
TCGA-CV-6003	Alive	1246	[Not Applicable]	1	[Not Available]	417b357e-c90e-4b63-ae7a-4b782038ffd3	2011-05-12	Head & Neck Squamous Cell Carcinoma	Oral Tongue	Left	NO	YES	FEMALE	-18600	WHITE	NOT HISPANIC OR LATINO	No	No	2007	YES	Functional (Limited) Neck Dissection	[Not Available]	YES	23	1	0	Negative	[Not Available]	[Not Available]	TUMOR FREE	7th	T2	N1	[Not Available]	Stage III	No Extranodal Extension	G2	NO	NO	[Not Available]	[Not Available]	[Not Available]	[Not Available]	YES	7	12	[Not Available]	[Not Available]	[Not Available]
TCGA-CV-6433	Alive	405	[Not Applicable]	2	[Not Available]	d5eedfb5-4fa3-4a1e-ad0d-ea550b22a5ba	2011-05-13	Head & Neck Squamous Cell Carcinoma	Oral Tongue	[Not Available]	NO	YES	MALE	-20855	WHITE	NOT HISPANIC OR LATINO	No	No	2010	YES	[Not Available]	Functional (Limited) Neck Dissection	YES	5	0	0	Negative	[Not Available]	[Not Available]	TUMOR FREE	7th	T2	N0	[Not Available]	Stage II	No Extranodal Extension	G3	NO	NO	[Not Available]	1970	[Not Available]	[Not Available]	YES	7	4	[Not Available]	[Not Available]	[Not Available]
TCGA-CV-6436	Alive	743	[Not Applicable]	3	[Not Available]	84fd72d1-f79d-493b-a341-826acd4aa942	2011-05-13	Head & Neck Squamous Cell Carcinoma	Oral Tongue	Left	NO	YES	MALE	-22885	WHITE	NOT HISPANIC OR LATINO	No	No	2007	YES	Functional (Limited) Neck Dissection	Functional (Limited) Neck Dissection	YES	40	0	0	Negative	[Not Available]	[Not Available]	TUMOR FREE	7th	T4a	N0	[Not Available]	Stage IVA	No Extranodal Extension	G1	NO	NO	[Not Available]	1960	1979	9.5	NO	[Not Available]	[Not Available]	[Not Available]	[Not Available]	[Not Available]
TCGA-CV-6441	Dead	[Not Available]	292	4	[Not Available]	59398d50-45cf-4812-a24e-0c00c0199971	2011-05-13	Head & Neck Squamous Cell Carcinoma	Oral Tongue	[Not Available]	NO	YES	MALE	-22025	WHITE	HISPANIC OR LATINO	No	No	2010	YES	Functional (Limited) Neck Dissection	Functional (Limited) Neck Dissection	YES	44	0	0	Negative	[Not Available]	[Not Available]	WITH TUMOR	7th	T3	N0	[Not Available]	Stage III	No Extranodal Extension	G3	NO	YES	[Not Available]	1970	2008	38	YES	7	[Not Available]	[Not Available]	[Not Available]	[Not Available]
TCGA-CV-6933	Dead	[Not Available]	2741	4	[Not Available]	2a749317-0156-4213-8482-b2c2d6e52e9b	2011-09-09	Head & Neck Squamous Cell Carcinoma	Oral Tongue	[Not Available]	NO	YES	MALE	-19518	WHITE	NOT HISPANIC OR LATINO	No	No	1998	YES	Functional (Limited) Neck Dissection	[Not Available]	YES	32	1	0	Negative	[Not Available]	[Not Available]	TUMOR FREE	7th	T3	N1	[Not Available]	Stage III	No Extranodal Extension	G2	[Not Available]	YES	[Not Available]	[Not Available]	1996	60	YES	0	0	[Not Available]	[Not Available]	[Not Available]
TCGA-CV-6934	Dead	[Not Available]	65	2	[Not Available]	4f5bc340-bdb5-418a-b3c4-96ac85e08b34	2011-09-13	Head & Neck Squamous Cell Carcinoma	Oral Tongue	[Not Available]	NO	YES	FEMALE	-24180	WHITE	NOT HISPANIC OR LATINO	No	No	1998	YES	Functional (Limited) Neck Dissection	Functional (Limited) Neck Dissection	YES	19	3	0	Negative	[Not Available]	[Not Available]	WITH TUMOR	7th	T3	N2b	[Not Available]	Stage IVA	[Not Available]	G2	[Not Available]	[Not Available]	[Not Available]	1948	[Not Available]	75	NO	[Not Available]	[Not Available]	[Not Available]	[Not Available]	[Not Available]
TCGA-CV-6935	Dead	[Not Available]	295	2	[Not Available]	0871333c-1088-4af1-a365-12256643c5bd	2011-09-09	Head & Neck Squamous Cell Carcinoma	Larynx	[Not Available]	NO	YES	MALE	-24799	WHITE	NOT HISPANIC OR LATINO	No	No	1999	YES	[Not Available]	[Not Available]	YES	4	4	0	Negative	[Not Available]	[Not Available]	WITH TUMOR	7th	T3	N2c	[Not Available]	Stage IVA	[Not Available]	G3	YES	YES	[Not Available]	1969	[Not Available]	[Not Available]	YES	0	0	[Not Available]	[Not Available]	[Not Available]
TCGA-CV-6936	Dead	[Not Available]	166	2	[Not Available]	93a265b7-6c23-4e5f-b797-c117793744bf	2011-09-13	Head & Neck Squamous Cell Carcinoma	Floor of mouth	[Not Available]	NO	YES	MALE	-25020	WHITE	NOT HISPANIC OR LATINO	No	No	2004	YES	Functional (Limited) Neck Dissection	Functional (Limited) Neck Dissection	YES	10	5	0	[Not Available]	[Not Available]	[Not Available]	WITH TUMOR	7th	T4a	N2c	[Not Available]	Stage IVA	[Not Available]	G2	YES	YES	[Not Available]	1952	[Not Available]	[Not Available]	YES	0	0	[Not Available]	[Not Available]	[Not Available]
TCGA-CV-6937	Dead	[Not Available]	624	4	[Not Available]	f3a592bc-40c6-4453-9008-630b073e5e8c	2011-09-13	Head & Neck Squamous Cell Carcinoma	Oral Cavity	[Not Available]	NO	YES	MALE	-26156	WHITE	NOT HISPANIC OR LATINO	No	No	2003	NO	[Not Available]	[Not Available]	[Not Available]	[Not Available]	[Not Available]	[Not Available]	Negative	[Not Available]	[Not Available]	TUMOR FREE	7th	T2	N0	[Not Available]	Stage II	[Not Available]	G2	[Not Available]	[Not Available]	[Not Available]	[Not Available]	2002	[Not Available]	NO	[Not Available]	[Not Available]	[Not Available]	[Not Available]	[Not Available]
TCGA-CV-6938	Dead	[Not Available]	144	3	[Not Available]	ff9db03d-f81c-4079-8b05-f5a8c05b8cfe	2011-09-13	Head & Neck Squamous Cell Carcinoma	Oral Cavity	[Not Available]	NO	YES	MALE	-31825	WHITE	NOT HISPANIC OR LATINO	No	No	1996	NO	[Not Available]	[Not Available]	[Not Available]	[Not Available]	[Not Available]	[Not Available]	Negative	[Not Available]	[Not Available]	TUMOR FREE	7th	T2	NX	[Not Available]	Stage II	[Not Available]	G1	[Not Available]	[Not Available]	[Not Available]	[Not Available]	[Not Available]	[Not Available]	NO	[Not Available]	[Not Available]	[Not Available]	[Not Available]	[Not Available]
TCGA-CV-6939	Dead	[Not Available]	666	1	[Not Available]	e7d1f0dd-eec0-4670-a2ba-00ffe38c6382	2011-09-13	Head & Neck Squamous Cell Carcinoma	Oral Tongue	[Not Available]	NO	YES	MALE	-21947	WHITE	[Not Available]	No	No	1994	YES	Functional (Limited) Neck Dissection	[Not Available]	YES	12	2	0	Negative	[Not Available]	[Not Available]	WITH TUMOR	7th	T4a	N2b	[Not Available]	Stage IVA	[Not Available]	G3	[Not Available]	[Not Available]	[Not Available]	[Not Available]	[Not Available]	[Not Available]	NO	[Not Available]	[Not Available]	[Not Available]	[Not Available]	[Not Available]
TCGA-CV-6940	Dead	[Not Available]	804	2	[Not Available]	8b6e939c-c4b0-4d1e-a92c-ea998bc5d36a	2011-09-13	Head & Neck Squamous Cell Carcinoma	Buccal Mucosa	[Not Available]	NO	YES	FEMALE	-29382	WHITE	NOT HISPANIC OR LATINO	No	No	2002	YES	Functional (Limited) Neck Dissection	[Not Available]	YES	12	1	0	Negative	[Not Available]	[Not Available]	TUMOR FREE	7th	T2	N1	[Not Available]	Stage III	[Not Available]	G2	[Not Available]	[Not Available]	[Not Available]	2001	[Not Available]	50	NO	[Not Available]	[Not Available]	[Not Available]	[Not Available]	[Not Available]
TCGA-CV-6941	Dead	[Not Available]	342	2	[Not Available]	ea93555b-daa5-439a-a13a-796917365454	2011-09-09	Head & Neck Squamous Cell Carcinoma	Oral Tongue	[Not Available]	NO	YES	MALE	-18812	WHITE	NOT HISPANIC OR LATINO	No	No	1999	YES	Modified Radical Neck Dissection	Modified Radical Neck Dissection	YES	29	0	0	Negative	[Not Available]	[Not Available]	TUMOR FREE	7th	T3	N0	[Not Available]	Stage III	No Extranodal Extension	G2	NO	[Not Available]	[Not Available]	1959	[Not Available]	60	YES	[Not Available]	[Not Available]	[Not Available]	[Not Available]	[Not Available]
TCGA-CV-6942	Alive	3835	[Not Applicable]	1	[Not Available]	2bc1522c-b8c7-4f62-9338-d4b56a7ba6c6	2011-10-11	Head & Neck Squamous Cell Carcinoma	Oral Cavity	[Not Available]	NO	YES	FEMALE	-26941	WHITE	HISPANIC OR LATINO	No	No	2000	NO	[Not Available]	[Not Available]	[Not Available]	[Not Available]	[Not Available]	[Not Available]	Negative	[Not Available]	[Not Available]	TUMOR FREE	7th	T2	NX	[Not Available]	Stage II	No Extranodal Extension	G3	[Not Available]	YES	[Not Available]	[Not Available]	[Not Available]	[Not Available]	NO	[Not Available]	[Not Available]	[Not Available]	[Not Available]	[Not Available]
TCGA-CV-6943	Dead	[Not Available]	602	3	[Not Available]	8b574abc-646b-4252-8eb7-b9c737d034d9	2011-09-09	Head & Neck Squamous Cell Carcinoma	Base of tongue	Right	NO	YES	MALE	-27310	WHITE	NOT HISPANIC OR LATINO	No	No	1999	NO	[Not Available]	[Not Available]	NO	[Not Available]	[Not Available]	[Not Available]	Negative	[Not Available]	[Not Available]	WITH TUMOR	7th	T3	NX	[Not Available]	Stage III	No Extranodal Extension	G2	[Not Available]	[Not Available]	[Not Available]	1948	1970	[Not Available]	YES	7	5	[Not Available]	[Not Available]	[Not Available]
TCGA-CV-6945	Dead	[Not Available]	366	2	[Not Available]	15714e69-e075-4688-8f51-c7102fe4ca07	2011-09-09	Head & Neck Squamous Cell Carcinoma	Oral Tongue	[Not Available]	NO	YES	MALE	-15158	WHITE	NOT HISPANIC OR LATINO	No	No	1993	YES	[Not Available]	Radical Neck Dissection	YES	45	5	0	Negative	[Not Available]	[Not Available]	WITH TUMOR	7th	T4a	N2	[Not Available]	Stage IVA	Microscopic Extension	G2	[Not Available]	YES	[Not Available]	1969	[Not Available]	75	YES	[Not Available]	[Not Available]	[Not Available]	[Not Available]	[Not Available]
TCGA-CV-6950	Dead	[Not Available]	459	4	[Not Available]	32128246-1258-43d1-b1e5-30ae63822c32	2011-09-08	Head & Neck Squamous Cell Carcinoma	Base of tongue	[Not Available]	NO	YES	MALE	-23549	WHITE	NOT HISPANIC OR LATINO	No	No	1994	YES	Functional (Limited) Neck Dissection	Functional (Limited) Neck Dissection	YES	45	3	3	Negative	[Not Available]	[Not Available]	WITH TUMOR	7th	T3	N2c	[Not Available]	Stage IVA	Gross Extension	G2	NO	NO	[Not Available]	[Not Available]	[Not Available]	[Not Available]	YES	7	5	[Not Available]	[Not Available]	[Not Available]
TCGA-CV-6951	Dead	[Not Available]	915	4	[Not Available]	91728cd6-ed91-49dc-9279-faedbe211a9d	2011-09-08	Head & Neck Squamous Cell Carcinoma	Oral Tongue	[Not Available]	NO	YES	MALE	-21166	WHITE	NOT HISPANIC OR LATINO	No	No	1996	YES	Functional (Limited) Neck Dissection	Functional (Limited) Neck Dissection	YES	29	2	[Not Available]	Negative	[Not Available]	[Not Available]	WITH TUMOR	7th	T4a	N2c	[Not Available]	Stage IVA	No Extranodal Extension	G2	NO	YES	[Not Available]	[Not Available]	1996	[Not Available]	YES	7	2	[Not Available]	[Not Available]	[Not Available]
TCGA-CV-6952	Dead	[Not Available]	185	4	[Not Available]	7ed006e8-461f-4664-bfff-55fa6812743c	2011-09-12	Head & Neck Squamous Cell Carcinoma	Oral Tongue	[Not Available]	NO	YES	FEMALE	-23892	WHITE	NOT HISPANIC OR LATINO	No	No	1996	YES	Functional (Limited) Neck Dissection	Functional (Limited) Neck Dissection	YES	9	2	[Not Available]	Negative	[Not Available]	[Not Available]	TUMOR FREE	7th	T3	N2b	[Not Available]	Stage IVA	No Extranodal Extension	G1	NO	YES	[Not Available]	1966	1996	30	YES	7	3	[Not Available]	[Not Available]	[Not Available]
TCGA-CV-6953	Dead	[Not Available]	1641	1	[Not Available]	a4e90f64-d11a-4278-a79e-d64c936e8e86	2011-09-08	Head & Neck Squamous Cell Carcinoma	Floor of mouth	[Not Available]	NO	YES	FEMALE	-29465	WHITE	NOT HISPANIC OR LATINO	No	No	1997	YES	Functional (Limited) Neck Dissection	Functional (Limited) Neck Dissection	YES	33	0	[Not Available]	Negative	[Not Available]	[Not Available]	[Not Available]	7th	T3	N0	[Not Available]	Stage III	No Extranodal Extension	G1	NO	YES	[Not Available]	[Not Available]	[Not Available]	[Not Available]	NO	[Not Available]	[Not Available]	[Not Available]	[Not Available]	[Not Available]
TCGA-CV-6954	Dead	[Not Available]	2002	3	[Not Available]	402fd96c-76d3-4ac2-9f64-77bd34be0adb	2011-09-08	Head & Neck Squamous Cell Carcinoma	Oral Tongue	[Not Available]	NO	YES	MALE	-21557	BLACK OR AFRICAN AMERICAN	[Not Available]	No	No	1998	YES	Functional (Limited) Neck Dissection	Functional (Limited) Neck Dissection	YES	22	0	0	Negative	[Not Available]	[Not Available]	[Not Available]	7th	T4a	NX	[Not Available]	Stage IVA	No Extranodal Extension	G2	NO	NO	[Not Available]	1957	[Not Available]	[Not Available]	YES	7	3	[Not Available]	[Not Available]	[Not Available]
TCGA-CV-6955	Dead	[Not Available]	334	1	[Not Available]	f3ee1127-ed53-43e8-825e-1e5516371054	2011-10-11	Head & Neck Squamous Cell Carcinoma	Oral Cavity	[Not Available]	NO	YES	FEMALE	-27261	WHITE	NOT HISPANIC OR LATINO	No	No	2000	NO	[Not Available]	[Not Available]	[Not Available]	[Not Available]	[Not Available]	[Not Available]	[Not Available]	[Not Available]	[Not Available]	WITH TUMOR	7th	T2	NX	[Not Available]	Stage II	No Extranodal Extension	G3	[Not Available]	[Not Available]	[Not Available]	[Not Available]	[Not Available]	[Not Available]	NO	[Not Available]	[Not Available]	[Not Available]	[Not Available]	[Not Available]
TCGA-CV-6956	Dead	[Not Available]	217	2	[Not Available]	8c238d30-df8e-4e6b-98fc-21696269a294	2011-10-11	Head & Neck Squamous Cell Carcinoma	Oral Tongue	[Not Available]	NO	YES	MALE	-24720	WHITE	HISPANIC OR LATINO	No	No	1993	YES	Functional (Limited) Neck Dissection	[Not Available]	YES	27	1	[Not Available]	Negative	[Not Available]	[Not Available]	WITH TUMOR	7th	T3	N1	[Not Available]	Stage III	No Extranodal Extension	G2	YES	YES	[Not Available]	[Not Available]	[Not Available]	[Not Available]	YES	[Not Available]	[Not Available]	[Not Available]	[Not Available]	[Not Available]
TCGA-CV-6959	Dead	[Not Available]	256	1	[Not Available]	ef3ce0e5-d2e8-4616-8b1a-a78c591cf235	2011-09-08	Head & Neck Squamous Cell Carcinoma	Oral Tongue	[Not Available]	NO	YES	MALE	-17679	WHITE	NOT HISPANIC OR LATINO	No	No	1999	YES	[Not Available]	Functional (Limited) Neck Dissection	YES	28	0	0	Negative	[Not Available]	[Not Available]	WITH TUMOR	7th	T3	N0	[Not Available]	Stage III	No Extranodal Extension	G2	NO	NO	[Not Available]	[Not Available]	[Not Available]	[Not Available]	YES	7	1	[Not Available]	[Not Available]	[Not Available]
TCGA-CV-6960	Dead	[Not Available]	862	4	[Not Available]	2c985b30-0f8f-4c8f-a924-cc6aad7ebf0d	2011-09-08	Head & Neck Squamous Cell Carcinoma	Oral Cavity	[Not Available]	NO	YES	MALE	-18194	BLACK OR AFRICAN AMERICAN	[Not Available]	No	No	1999	YES	Functional (Limited) Neck Dissection	Functional (Limited) Neck Dissection	YES	22	0	0	Negative	[Not Available]	[Not Available]	TUMOR FREE	7th	T3	N0	[Not Available]	Stage III	No Extranodal Extension	G3	NO	NO	[Not Available]	1969	1999	[Not Available]	YES	7	2	[Not Available]	[Not Available]	[Not Available]
TCGA-CV-6961	Dead	[Not Available]	76	4	[Not Available]	4075717b-2240-4842-a00a-0c4dbcb910c4	2011-09-12	Head & Neck Squamous Cell Carcinoma	Oral Tongue	[Not Available]	NO	YES	MALE	-22532	WHITE	NOT HISPANIC OR LATINO	No	No	1999	NO	[Not Available]	[Not Available]	NO	[Not Available]	[Not Available]	[Not Available]	Negative	[Not Available]	[Not Available]	[Not Available]	7th	T2	N0	[Not Available]	Stage II	No Extranodal Extension	G3	[Not Available]	NO	[Not Available]	1959	1992	66	YES	7	2	[Not Available]	[Not Available]	[Not Available]
TCGA-CV-6962	Dead	[Not Available]	126	4	[Not Available]	9bcf4ed8-bfb4-49aa-a37e-d91325926894	2011-08-25	Head & Neck Squamous Cell Carcinoma	Larynx	[Not Available]	NO	YES	MALE	-24103	WHITE	HISPANIC OR LATINO	No	No	1999	NO	[Not Available]	[Not Available]	[Not Available]	[Not Available]	[Not Available]	[Not Available]	Positive	[Not Available]	[Not Available]	TUMOR FREE	7th	T4a	NX	[Not Available]	Stage IVA	[Not Available]	G2	[Not Available]	[Not Available]	[Not Available]	[Not Available]	1997	[Not Available]	NO	[Not Available]	[Not Available]	[Not Available]	[Not Available]	[Not Available]
TCGA-CV-7089	Dead	[Not Available]	1972	4	[Not Available]	490950f3-2d1a-4174-a30d-b8f5654ff316	2011-10-11	Head & Neck Squamous Cell Carcinoma	Larynx	[Not Available]	NO	YES	MALE	-27149	WHITE	NOT HISPANIC OR LATINO	No	No	2001	YES	Modified Radical Neck Dissection	Modified Radical Neck Dissection	YES	22	8	[Not Available]	Negative	[Not Available]	[Not Available]	TUMOR FREE	7th	T4a	N2c	[Not Available]	Stage IVA	No Extranodal Extension	G2	YES	[Not Available]	[Not Available]	[Not Available]	[Not Available]	[Not Available]	YES	0	0	[Not Available]	[Not Available]	[Not Available]
TCGA-CV-7091	Alive	3381	[Not Applicable]	4	[Not Available]	2a192049-6435-49ab-8444-ddeb2b9ee774	2011-10-11	Head & Neck Squamous Cell Carcinoma	Oral Cavity	[Not Available]	NO	YES	MALE	-19938	WHITE	NOT HISPANIC OR LATINO	No	No	2001	YES	Functional (Limited) Neck Dissection	Functional (Limited) Neck Dissection	YES	25	0	[Not Available]	Negative	[Not Available]	[Not Available]	TUMOR FREE	7th	T1	N0	[Not Available]	Stage I	No Extranodal Extension	G3	YES	[Not Available]	[Not Available]	1959	1998	[Not Available]	YES	7	3	[Not Available]	[Not Available]	[Not Available]
TCGA-CV-7095	Dead	[Not Available]	572	3	[Not Available]	d7d49895-032f-4385-8b68-ae16f8675ca7	2011-10-05	Head & Neck Squamous Cell Carcinoma	Oral Cavity	[Not Available]	NO	YES	FEMALE	-32022	[Not Available]	HISPANIC OR LATINO	No	No	2001	YES	[Not Available]	[Not Available]	YES	8	0	[Not Available]	Negative	[Not Available]	[Not Available]	TUMOR FREE	7th	T2	NX	[Not Available]	Stage II	No Extranodal Extension	G2	NO	NO	[Not Available]	1970	1974	40	NO	[Not Available]	[Not Available]	[Not Available]	[Not Available]	[Not Available]
TCGA-CV-7097	Dead	[Not Available]	385	4	[Not Available]	9d0f5938-6a01-4c06-8536-dff834f7f2f9	2011-10-05	Head & Neck Squamous Cell Carcinoma	Oral Cavity	[Not Available]	NO	YES	MALE	-19382	WHITE	NOT HISPANIC OR LATINO	No	No	2002	NO	[Not Available]	[Not Available]	NO	[Not Available]	[Not Available]	[Not Available]	Close	[Not Available]	[Not Available]	WITH TUMOR	7th	T2	NX	[Not Available]	Stage II	No Extranodal Extension	G3	NO	YES	[Not Available]	1970	2002	64	YES	7	3	[Not Available]	[Not Available]	[Not Available]
TCGA-CV-7099	Dead	[Not Available]	243	3	[Not Available]	57212fda-fd32-4328-81dc-61f167970f89	2011-10-06	Head & Neck Squamous Cell Carcinoma	Oral Cavity	[Not Available]	NO	YES	FEMALE	-31134	WHITE	[Not Available]	No	No	2002	NO	[Not Available]	[Not Available]	NO	[Not Available]	[Not Available]	[Not Available]	Negative	[Not Available]	[Not Available]	TUMOR FREE	7th	T2	NX	[Not Available]	Stage II	No Extranodal Extension	G2	NO	NO	[Not Available]	1936	1956	[Not Available]	NO	[Not Available]	[Not Available]	[Not Available]	[Not Available]	[Not Available]
TCGA-CV-7100	Dead	[Not Available]	274	3	[Not Available]	90a8d2cb-1f31-45f9-8575-eed3cb9a7798	2011-10-06	Head & Neck Squamous Cell Carcinoma	Oral Cavity	Left	NO	YES	MALE	-24183	WHITE	[Not Available]	No	No	2001	NO	[Not Available]	[Not Available]	NO	[Not Available]	[Not Available]	[Not Available]	Positive	[Not Available]	[Not Available]	WITH TUMOR	7th	T2	N1	[Not Available]	Stage III	No Extranodal Extension	G3	NO	NO	[Not Available]	1959	1979	[Not Available]	NO	[Not Available]	[Not Available]	[Not Available]	[Not Available]	[Not Available]
TCGA-CV-7101	Dead	[Not Available]	160	2	[Not Available]	241d9310-9137-42dd-b28d-0dc50c44cb43	2011-10-06	Head & Neck Squamous Cell Carcinoma	Larynx	[Not Available]	NO	YES	MALE	-29550	WHITE	NOT HISPANIC OR LATINO	No	No	1999	NO	[Not Available]	[Not Available]	NO	0	0	0	Negative	[Not Available]	[Not Available]	TUMOR FREE	7th	T2	NX	[Not Available]	Stage II	No Extranodal Extension	G2	NO	NO	[Not Available]	1939	[Not Available]	[Not Available]	YES	7	3	[Not Available]	[Not Available]	[Not Available]
TCGA-CV-7102	Dead	[Not Available]	56	4	[Not Available]	5a976335-2326-46f0-abf1-29b744da1f43	2011-10-06	Head & Neck Squamous Cell Carcinoma	Floor of mouth	[Not Available]	NO	YES	FEMALE	-27805	WHITE	NOT HISPANIC OR LATINO	No	No	2000	YES	Modified Radical Neck Dissection	Modified Radical Neck Dissection	YES	24	3	0	Negative	[Not Available]	[Not Available]	[Not Available]	7th	T3	N2	[Not Available]	Stage IVA	[Not Available]	G3	YES	NO	[Not Available]	1945	1992	[Not Available]	YES	7	1	[Not Available]	[Not Available]	[Not Available]
TCGA-CV-7103	Dead	[Not Available]	1591	2	[Not Available]	1dd23cd6-3aa8-4553-8813-04701451846e	2011-10-11	Head & Neck Squamous Cell Carcinoma	Oral Tongue	[Not Available]	NO	YES	MALE	-18219	WHITE	NOT HISPANIC OR LATINO	No	No	2000	YES	Functional (Limited) Neck Dissection	Functional (Limited) Neck Dissection	YES	14	2	0	Negative	[Not Available]	[Not Available]	WITH TUMOR	7th	T2	N2b	[Not Available]	Stage IVA	No Extranodal Extension	G2	[Not Available]	[Not Available]	[Not Available]	[Not Available]	[Not Available]	[Not Available]	YES	7	3	[Not Available]	[Not Available]	[Not Available]
TCGA-CV-7104	Dead	[Not Available]	393	1	[Not Available]	aa34f900-b2e4-4276-9d28-807ad11444ac	2011-10-11	Head & Neck Squamous Cell Carcinoma	Oral Tongue	[Not Available]	NO	YES	FEMALE	-22349	WHITE	NOT HISPANIC OR LATINO	No	No	2000	YES	Modified Radical Neck Dissection	[Not Available]	YES	30	8	[Not Available]	Negative	[Not Available]	[Not Available]	TUMOR FREE	7th	T2	N2b	[Not Available]	Stage IVA	No Extranodal Extension	G2	YES	YES	[Not Available]	[Not Available]	[Not Available]	[Not Available]	NO	[Not Available]	[Not Available]	[Not Available]	[Not Available]	[Not Available]
TCGA-CV-7178	Dead	[Not Available]	2166	3	[Not Available]	8f044599-3fbe-4b69-b67d-49aee9168545	2011-10-11	Head & Neck Squamous Cell Carcinoma	Oral Cavity	[Not Available]	NO	YES	FEMALE	-23430	WHITE	NOT HISPANIC OR LATINO	No	No	2000	YES	[Not Available]	[Not Available]	YES	21	4	[Not Available]	Close	[Not Available]	[Not Available]	WITH TUMOR	7th	T4a	N2	[Not Available]	Stage IVA	No Extranodal Extension	G3	[Not Available]	[Not Available]	[Not Available]	[Not Available]	[Not Available]	[Not Available]	YES	2	0	[Not Available]	[Not Available]	[Not Available]
TCGA-CV-7180	Dead	[Not Available]	327	3	[Not Available]	d2ca9a4d-c14c-40c0-871c-88794a02e4aa	2011-10-11	Head & Neck Squamous Cell Carcinoma	Oral Tongue	[Not Available]	NO	YES	MALE	-12523	WHITE	NOT HISPANIC OR LATINO	No	No	1996	YES	Modified Radical Neck Dissection	Modified Radical Neck Dissection	YES	17	0	[Not Available]	Negative	[Not Available]	[Not Available]	WITH TUMOR	7th	T2	NX	[Not Available]	Stage II	No Extranodal Extension	G2	[Not Available]	[Not Available]	[Not Available]	1987	[Not Available]	[Not Available]	YES	2	6	[Not Available]	[Not Available]	[Not Available]
TCGA-CV-7183	Alive	3497	[Not Applicable]	3	[Not Available]	de206681-3e27-4d4f-8669-aefb12b5b1e3	2011-10-11	Head & Neck Squamous Cell Carcinoma	Oral Cavity	[Not Available]	NO	YES	MALE	-19358	WHITE	NOT HISPANIC OR LATINO	No	No	2002	YES	Modified Radical Neck Dissection	[Not Available]	YES	36	0	[Not Available]	Negative	[Not Available]	[Not Available]	TUMOR FREE	7th	T2	N0	[Not Available]	Stage II	No Extranodal Extension	G1	[Not Available]	[Not Available]	[Not Available]	1979	[Not Available]	[Not Available]	NO	[Not Available]	[Not Available]	[Not Available]	[Not Available]	[Not Available]
TCGA-CV-7235	Alive	1724	[Not Applicable]	3	[Not Available]	2fbafcc5-896c-4e50-8956-a61540fc89be	2011-12-12	Head & Neck Squamous Cell Carcinoma	Floor of mouth	[Not Available]	NO	YES	MALE	-24800	WHITE	NOT HISPANIC OR LATINO	No	No	2007	YES	Functional (Limited) Neck Dissection	Functional (Limited) Neck Dissection	YES	64	[Not Available]	[Not Available]	Positive	[Not Available]	[Not Available]	TUMOR FREE	7th	T2	N0	[Not Available]	Stage II	[Not Available]	G3	YES	NO	[Not Available]	1952	1991	97.5	YES	7	4	[Not Available]	[Not Available]	[Not Available]
TCGA-CV-7238	Alive	1444	[Not Applicable]	1	[Not Available]	78fcc813-d0a8-44aa-b004-62810dca9d12	2011-12-05	Head & Neck Squamous Cell Carcinoma	Oral Tongue	Left	NO	YES	FEMALE	-25471	WHITE	NOT HISPANIC OR LATINO	No	No	2007	YES	Functional (Limited) Neck Dissection	[Not Available]	YES	73	[Not Available]	[Not Available]	Negative	[Not Available]	[Not Available]	TUMOR FREE	7th	T2	N0	[Not Available]	Stage II	[Not Available]	G2	NO	YES	[Not Available]	[Not Available]	[Not Available]	[Not Available]	NO	[Not Available]	[Not Available]	[Not Available]	[Not Available]	[Not Available]
TCGA-CV-7242	Alive	1095	[Not Applicable]	3	[Not Available]	4b4247e2-4446-44f5-8573-4cea8bf69f8e	2011-12-02	Head & Neck Squamous Cell Carcinoma	Larynx	[Not Available]	NO	YES	FEMALE	-22136	WHITE	NOT HISPANIC OR LATINO	No	No	2008	YES	Functional (Limited) Neck Dissection	Functional (Limited) Neck Dissection	YES	43	0	0	Negative	[Not Available]	[Not Available]	TUMOR FREE	7th	T2	N0	[Not Available]	Stage II	[Not Available]	G2	NO	NO	[Not Available]	1971	[Not Available]	40	YES	7	5	[Not Available]	[Not Available]	[Not Available]
TCGA-CV-7243	Alive	954	[Not Applicable]	1	[Not Available]	fb7672f9-5dab-4204-a137-c5fb84903892	2011-12-05	Head & Neck Squamous Cell Carcinoma	Oral Tongue	Right	NO	YES	MALE	-18466	WHITE	NOT HISPANIC OR LATINO	No	No	2008	YES	[Not Available]	Functional (Limited) Neck Dissection	YES	26	1	0	Negative	[Not Available]	[Not Available]	TUMOR FREE	7th	T2	N1	[Not Available]	Stage III	[Not Available]	G2	NO	NO	[Not Available]	[Not Available]	[Not Available]	[Not Available]	YES	7	1	[Not Available]	[Not Available]	[Not Available]
TCGA-CV-7245	Alive	797	[Not Applicable]	4	[Not Available]	ae2051a3-f851-4cb3-af18-029f4574b179	2011-12-02	Head & Neck Squamous Cell Carcinoma	Larynx	Left	NO	YES	MALE	-22646	WHITE	HISPANIC OR LATINO	No	No	2009	YES	Functional (Limited) Neck Dissection	Functional (Limited) Neck Dissection	YES	46	0	0	Negative	[Not Available]	[Not Available]	TUMOR FREE	7th	T4a	N0	[Not Available]	Stage IVA	[Not Available]	G2	NO	NO	[Not Available]	1966	2006	60	NO	[Not Available]	[Not Available]	[Not Available]	[Not Available]	[Not Available]
TCGA-CV-7247	Dead	[Not Available]	577	1	[Not Available]	5e25ab76-a8ab-4779-aa03-8de658f18da1	2011-12-05	Head & Neck Squamous Cell Carcinoma	Larynx	[Not Available]	NO	YES	MALE	-20433	WHITE	NOT HISPANIC OR LATINO	No	No	1995	YES	Functional (Limited) Neck Dissection	Functional (Limited) Neck Dissection	YES	9	[Not Available]	[Not Available]	Negative	[Not Available]	[Not Available]	WITH TUMOR	7th	T3	N0	[Not Available]	Stage III	[Not Available]	G2	YES	NO	[Not Available]	[Not Available]	[Not Available]	[Not Available]	NO	[Not Available]	[Not Available]	[Not Available]	[Not Available]	[Not Available]
TCGA-CV-7248	Dead	[Not Available]	521	2	[Not Available]	34227de4-d23c-46d6-b78b-49add24a4b88	2011-12-02	Head & Neck Squamous Cell Carcinoma	Larynx	[Not Available]	NO	YES	FEMALE	-23082	BLACK OR AFRICAN AMERICAN	NOT HISPANIC OR LATINO	No	No	2001	YES	Modified Radical Neck Dissection	Modified Radical Neck Dissection	YES	24	4	0	Negative	[Not Available]	[Not Available]	TUMOR FREE	7th	T4a	N2c	[Not Available]	Stage IVA	Microscopic Extension	G2	YES	YES	[Not Available]	1967	[Not Available]	30	NO	[Not Available]	[Not Available]	[Not Available]	[Not Available]	[Not Available]
TCGA-CV-7250	Dead	[Not Available]	2900	3	[Not Available]	0858c8b7-e2eb-4461-b65e-9d476029ad8d	2011-12-05	Head & Neck Squamous Cell Carcinoma	Larynx	[Not Available]	YES	NO	MALE	-23489	WHITE	NOT HISPANIC OR LATINO	No	No	2000	YES	Modified Radical Neck Dissection	Modified Radical Neck Dissection	YES	48	[Not Available]	[Not Available]	Negative	[Not Available]	[Not Available]	TUMOR FREE	7th	T4a	N0	[Not Available]	Stage IVA	[Not Available]	G1	NO	YES	[Not Available]	1960	[Not Available]	60	YES	[Not Available]	[Not Available]	[Not Available]	[Not Available]	[Not Available]
TCGA-CV-7252	Dead	[Not Available]	151	1	[Not Available]	24ecbe19-a9ea-4215-a7f1-74300f9ed2a9	2011-12-02	Head & Neck Squamous Cell Carcinoma	Oral Cavity	[Not Available]	NO	YES	FEMALE	-22934	BLACK OR AFRICAN AMERICAN	NOT HISPANIC OR LATINO	No	No	1994	YES	Modified Radical Neck Dissection	[Not Available]	YES	34	0	0	Positive	[Not Available]	[Not Available]	WITH TUMOR	7th	T4a	N0	[Not Available]	Stage IVA	[Not Available]	G2	NO	YES	[Not Available]	[Not Available]	[Not Available]	[Not Available]	NO	[Not Available]	[Not Available]	[Not Available]	[Not Available]	[Not Available]
TCGA-CV-7254	Dead	[Not Available]	1459	4	[Not Available]	f4343626-f677-4fe5-862b-8fb4a16262bf	2011-12-02	Head & Neck Squamous Cell Carcinoma	Oral Cavity	Right	NO	YES	MALE	-20306	WHITE	NOT HISPANIC OR LATINO	No	No	1996	NO	[Not Available]	[Not Available]	NO	0	0	0	Positive	[Not Available]	[Not Available]	WITH TUMOR	7th	T2	NX	[Not Available]	Stage II	[Not Available]	G3	YES	NO	[Not Available]	1976	1996	40	YES	7	6	[Not Available]	[Not Available]	[Not Available]
TCGA-CV-7255	Dead	[Not Available]	64	1	[Not Available]	534f85f2-b9eb-45be-87d5-c3dffd13d541	2011-12-05	Head & Neck Squamous Cell Carcinoma	Oral Tongue	[Not Available]	NO	YES	FEMALE	-11931	WHITE	NOT HISPANIC OR LATINO	No	No	1995	NO	[Not Available]	[Not Available]	NO	[Not Available]	[Not Available]	[Not Available]	Negative	[Not Available]	[Not Available]	WITH TUMOR	7th	T4a	N0	[Not Available]	Stage IVA	[Not Available]	G2	NO	YES	[Not Available]	[Not Available]	[Not Available]	[Not Available]	YES	[Not Available]	[Not Available]	[Not Available]	[Not Available]	[Not Available]
TCGA-CV-7261	Alive	1099	[Not Applicable]	2	[Not Available]	55f96a9c-e2c8-4243-8a7e-94bc6fab73a6	2011-12-02	Head & Neck Squamous Cell Carcinoma	Larynx	[Not Available]	NO	YES	MALE	-20992	WHITE	NOT HISPANIC OR LATINO	No	No	2008	YES	[Not Available]	Functional (Limited) Neck Dissection	YES	17	0	0	Negative	[Not Available]	[Not Available]	TUMOR FREE	7th	T4a	N0	[Not Available]	Stage IVA	[Not Available]	G2	NO	NO	[Not Available]	1967	[Not Available]	41	NO	[Not Available]	[Not Available]	[Not Available]	[Not Available]	[Not Available]
TCGA-CV-7263	Dead	[Not Available]	560	3	[Not Available]	93b742eb-5fc3-4ce2-b7f6-c89f97e0dcc9	2011-12-05	Head & Neck Squamous Cell Carcinoma	Oral Cavity	[Not Available]	NO	YES	MALE	-23513	BLACK OR AFRICAN AMERICAN	[Not Available]	No	No	1997	[Not Available]	[Not Available]	[Not Available]	[Not Available]	[Not Available]	[Not Available]	[Not Available]	Positive	[Not Available]	[Not Available]	WITH TUMOR	7th	T2	NX	[Not Available]	Stage II	[Not Available]	G1	NO	NO	[Not Available]	[Not Available]	[Not Available]	60	NO	[Not Available]	[Not Available]	[Not Available]	[Not Available]	[Not Available]
TCGA-CV-7406	Dead	[Not Available]	1748	4	[Not Available]	2c6d6c93-fb6d-47f7-a868-5e9a82c75d4c	2012-04-09	Head & Neck Squamous Cell Carcinoma	Base of tongue	[Not Available]	NO	YES	MALE	-18250	WHITE	NOT HISPANIC OR LATINO	No	Yes	1999	YES	Functional (Limited) Neck Dissection	[Not Available]	YES	2	0	0	Positive	[Not Available]	[Not Available]	[Not Available]	7th	T2	N0	[Not Available]	Stage II	[Not Available]	GX	YES	[Not Available]	[Not Available]	1974	1994	9	YES	7	3	[Not Available]	[Not Available]	[Not Available]
TCGA-CV-7407	Dead	[Not Available]	1081	1	[Not Available]	8b63be59-9ce6-45a0-80d9-4d20f4918cb9	2012-02-10	Head & Neck Squamous Cell Carcinoma	Floor of mouth	Right	NO	YES	FEMALE	-24475	WHITE	NOT HISPANIC OR LATINO	No	No	1992	NO	[Not Available]	[Not Available]	[Not Available]	[Not Available]	[Not Available]	[Not Available]	Negative	[Not Available]	[Not Available]	[Not Available]	7th	T2	NX	[Not Available]	Stage II	No Extranodal Extension	G2	[Not Available]	YES	[Not Available]	[Not Available]	[Not Available]	[Not Available]	NO	[Not Available]	[Not Available]	[Not Available]	[Not Available]	[Not Available]
TCGA-CV-7410	Dead	[Not Available]	6417	3	[Not Available]	06f0cf45-3840-44b2-bfc5-18eb980b8f68	2012-04-09	Head & Neck Squamous Cell Carcinoma	Larynx	Right	NO	YES	MALE	-22302	WHITE	NOT HISPANIC OR LATINO	No	Yes	1993	YES	[Not Available]	Modified Radical Neck Dissection	YES	10	1	0	Negative	[Not Available]	[Not Available]	WITH TUMOR	7th	T2	N1	[Not Available]	Stage III	Gross Extension	GX	[Not Available]	[Not Available]	[Not Available]	1948	1986	38	NO	[Not Available]	[Not Available]	[Not Available]	[Not Available]	[Not Available]
TCGA-CV-7411	Dead	[Not Available]	2717	2	[Not Available]	600fc87b-a177-4bf9-9084-457f7e7e102c	2012-02-13	Head & Neck Squamous Cell Carcinoma	Oral Cavity	Left	NO	YES	FEMALE	-23696	WHITE	NOT HISPANIC OR LATINO	No	No	1994	YES	Functional (Limited) Neck Dissection	Functional (Limited) Neck Dissection	YES	29	0	0	Negative	[Not Available]	[Not Available]	[Not Available]	7th	T4a	N0	[Not Available]	Stage IVA	[Not Available]	G1	[Not Available]	[Not Available]	[Not Available]	[Not Available]	[Not Available]	[Not Available]	NO	[Not Available]	[Not Available]	[Not Available]	[Not Available]	[Not Available]
TCGA-CV-7414	Dead	[Not Available]	14	3	[Not Available]	c3b2c38d-81a3-42fd-a41e-6f6de3934007	2012-02-13	Head & Neck Squamous Cell Carcinoma	Oral Cavity	Left	NO	YES	MALE	-28603	WHITE	NOT HISPANIC OR LATINO	No	No	1995	YES	Radical Neck Dissection	[Not Available]	YES	21	10	[Not Available]	Negative	[Not Available]	[Not Available]	[Not Available]	7th	T4a	N2b	[Not Available]	Stage IVA	Microscopic Extension	G2	YES	YES	[Not Available]	[Not Available]	1965	[Not Available]	NO	[Not Available]	[Not Available]	[Not Available]	[Not Available]	[Not Available]
TCGA-CV-7416	Dead	[Not Available]	763	1	[Not Available]	96415324-6859-41eb-8d07-be4e6f7d9781	2012-01-31	Head & Neck Squamous Cell Carcinoma	Oral Cavity	Left	NO	YES	FEMALE	-10936	WHITE	NOT HISPANIC OR LATINO	No	Yes	1994	YES	Radical Neck Dissection	Modified Radical Neck Dissection	YES	[Not Available]	[Not Available]	[Not Available]	Negative	[Not Available]	[Not Available]	[Not Available]	7th	T4a	[Not Available]	[Not Available]	Stage IVA	Gross Extension	GX	[Not Available]	NO	[Not Available]	[Not Available]	[Not Available]	[Not Available]	[Not Available]	[Not Available]	[Not Available]	[Not Available]	[Not Available]	[Not Available]
TCGA-CV-7418	Dead	[Not Available]	789	4	[Not Available]	20ad4ac0-6a87-461f-83a5-fded51bf821a	2012-02-10	Head & Neck Squamous Cell Carcinoma	Larynx	Left	NO	YES	MALE	-22805	BLACK OR AFRICAN AMERICAN	NOT HISPANIC OR LATINO	No	No	1996	YES	Functional (Limited) Neck Dissection	[Not Available]	YES	28	2	0	Positive	[Not Available]	[Not Available]	TUMOR FREE	7th	T4a	N2b	[Not Available]	Stage IVA	[Not Available]	G2	[Not Available]	[Not Available]	[Not Available]	1955	1994	60	YES	7	6	[Not Available]	[Not Available]	[Not Available]
TCGA-CV-7421	Dead	[Not Available]	2	3	[Not Available]	e0acb3aa-4cb4-43c9-ae36-2213536666a6	2012-02-13	Head & Neck Squamous Cell Carcinoma	Larynx	Midline	NO	YES	MALE	-27961	WHITE	NOT HISPANIC OR LATINO	No	No	1997	YES	Functional (Limited) Neck Dissection	Functional (Limited) Neck Dissection	YES	11	0	[Not Available]	Negative	[Not Available]	[Not Available]	[Not Available]	7th	T4a	N0	[Not Available]	Stage IVA	No Extranodal Extension	G2	[Not Available]	[Not Available]	[Not Available]	[Not Available]	1962	[Not Available]	NO	[Not Available]	[Not Available]	[Not Available]	[Not Available]	[Not Available]
TCGA-CV-7422	Dead	[Not Available]	1037	4	[Not Available]	2e73e016-61ff-4f23-9ca9-fd48d9050d82	2012-02-10	Head & Neck Squamous Cell Carcinoma	Larynx	Right	NO	YES	FEMALE	-22098	WHITE	NOT HISPANIC OR LATINO	No	No	1997	YES	Functional (Limited) Neck Dissection	Functional (Limited) Neck Dissection	YES	27	1	0	Negative	[Not Available]	[Not Available]	WITH TUMOR	7th	T4a	N1	[Not Available]	Stage IVA	Microscopic Extension	G3	YES	[Not Available]	[Not Available]	1957	1997	80	YES	[Not Available]	[Not Available]	[Not Available]	[Not Available]	[Not Available]
TCGA-CV-7423	Dead	[Not Available]	3059	3	[Not Available]	f3a626e4-2d93-4d13-a34c-de0e0c6118ac	2012-02-13	Head & Neck Squamous Cell Carcinoma	Oral Cavity	Right	NO	YES	MALE	-24071	WHITE	NOT HISPANIC OR LATINO	No	No	1997	NO	[Not Available]	[Not Available]	[Not Available]	[Not Available]	[Not Available]	[Not Available]	Negative	[Not Available]	[Not Available]	[Not Available]	7th	T2	NX	[Not Available]	Stage II	[Not Available]	G1	[Not Available]	[Not Available]	[Not Available]	[Not Available]	1976	[Not Available]	NO	[Not Available]	[Not Available]	[Not Available]	[Not Available]	[Not Available]
TCGA-CV-7424	Dead	[Not Available]	453	4	[Not Available]	815119e3-13c4-4f63-98c7-10a519034a25	2012-02-07	Head & Neck Squamous Cell Carcinoma	Larynx	Right	NO	YES	MALE	-24775	ASIAN	NOT HISPANIC OR LATINO	No	No	1997	YES	Modified Radical Neck Dissection	Radical Neck Dissection	YES	4	1	0	Close	[Not Available]	[Not Available]	WITH TUMOR	7th	T3	N2b	[Not Available]	Stage IVA	Gross Extension	G2	[Not Available]	YES	[Not Available]	1947	1997	50	NO	[Not Available]	[Not Available]	[Not Available]	[Not Available]	[Not Available]
TCGA-CV-7425	Dead	[Not Available]	1718	1	[Not Available]	d2e43b2d-2b28-441a-8f03-a43ae7dfc1ce	2012-02-13	Head & Neck Squamous Cell Carcinoma	Oral Cavity	Right	NO	YES	FEMALE	-28368	WHITE	NOT HISPANIC OR LATINO	No	No	2000	NO	[Not Available]	[Not Available]	[Not Available]	[Not Available]	[Not Available]	[Not Available]	Positive	[Not Available]	[Not Available]	WITH TUMOR	7th	T3	NX	[Not Available]	Stage III	[Not Available]	G1	[Not Available]	[Not Available]	[Not Available]	[Not Available]	[Not Available]	[Not Available]	NO	[Not Available]	[Not Available]	[Not Available]	[Not Available]	[Not Available]
TCGA-CV-7427	Dead	[Not Available]	4760	3	[Not Available]	c2bbb6f9-6f88-4a58-a15a-b887dfad34b4	2012-02-13	Head & Neck Squamous Cell Carcinoma	Oral Cavity	Right	NO	YES	FEMALE	-26975	WHITE	NOT HISPANIC OR LATINO	No	No	1997	NO	[Not Available]	[Not Available]	[Not Available]	[Not Available]	[Not Available]	[Not Available]	Negative	[Not Available]	[Not Available]	TUMOR FREE	7th	T2	NX	[Not Available]	Stage II	[Not Available]	G1	[Not Available]	[Not Available]	[Not Available]	1937	1955	25	YES	7	1	[Not Available]	[Not Available]	[Not Available]
TCGA-CV-7428	Dead	[Not Available]	1671	2	[Not Available]	90d3c240-5cb6-4601-a852-b5cdfbcd6483	2012-02-13	Head & Neck Squamous Cell Carcinoma	Oral Cavity	Right	NO	YES	MALE	-17429	WHITE	NOT HISPANIC OR LATINO	No	No	1998	YES	[Not Available]	Functional (Limited) Neck Dissection	YES	10	2	[Not Available]	Positive	[Not Available]	[Not Available]	WITH TUMOR	7th	T4a	N2b	[Not Available]	Stage IVA	[Not Available]	G2	[Not Available]	[Not Available]	[Not Available]	1973	[Not Available]	4	YES	7	3	[Not Available]	[Not Available]	[Not Available]
TCGA-CV-7429	Dead	[Not Available]	107	4	[Not Available]	44d99f11-ef5b-45d7-b7df-b5c5893d878f	2012-02-13	Head & Neck Squamous Cell Carcinoma	Oral Cavity	Right	NO	YES	MALE	-20188	WHITE	NOT HISPANIC OR LATINO	No	No	1998	YES	[Not Available]	Functional (Limited) Neck Dissection	YES	24	14	[Not Available]	Negative	[Not Available]	[Not Available]	WITH TUMOR	7th	T4a	N2b	[Not Available]	Stage IVA	Microscopic Extension	G3	[Not Available]	YES	[Not Available]	[Not Available]	[Not Available]	[Not Available]	YES	[Not Available]	[Not Available]	[Not Available]	[Not Available]	[Not Available]
TCGA-CV-7430	Dead	[Not Available]	495	4	[Not Available]	df132eb8-174b-4427-a16b-953e0f28bf2f	2012-02-13	Head & Neck Squamous Cell Carcinoma	Larynx	Left	NO	YES	MALE	-20763	WHITE	NOT HISPANIC OR LATINO	No	No	1996	YES	[Not Available]	Functional (Limited) Neck Dissection	YES	10	0	[Not Available]	Positive	[Not Available]	[Not Available]	WITH TUMOR	7th	T4a	N0	[Not Available]	Stage IVA	[Not Available]	G2	YES	YES	[Not Available]	1972	1992	40	NO	[Not Available]	[Not Available]	[Not Available]	[Not Available]	[Not Available]
TCGA-CV-7432	Dead	[Not Available]	2570	4	[Not Available]	eaf674dd-9909-4879-b9a3-74253169eddd	2012-02-13	Head & Neck Squamous Cell Carcinoma	Oral Cavity	Left	NO	YES	MALE	-28875	WHITE	NOT HISPANIC OR LATINO	No	No	1998	YES	Functional (Limited) Neck Dissection	[Not Available]	YES	20	0	[Not Available]	Negative	[Not Available]	[Not Available]	[Not Available]	7th	T2	N0	[Not Available]	Stage II	[Not Available]	G1	[Not Available]	YES	[Not Available]	1937	1998	61	NO	[Not Available]	[Not Available]	[Not Available]	[Not Available]	[Not Available]
TCGA-CV-7433	Dead	[Not Available]	601	2	[Not Available]	c9c33b2a-bf99-4563-a220-01a5dbe3be92	2012-02-13	Head & Neck Squamous Cell Carcinoma	Larynx	Right	NO	YES	MALE	-18004	WHITE	NOT HISPANIC OR LATINO	No	No	1999	YES	Functional (Limited) Neck Dissection	Modified Radical Neck Dissection	YES	43	4	[Not Available]	Negative	[Not Available]	[Not Available]	WITH TUMOR	7th	T4a	N2b	[Not Available]	Stage IVA	Microscopic Extension	G3	[Not Available]	[Not Available]	[Not Available]	1984	[Not Available]	16	NO	[Not Available]	[Not Available]	[Not Available]	[Not Available]	[Not Available]
TCGA-CV-7434	Dead	[Not Available]	218	4	[Not Available]	63b50e1c-7948-464f-bff1-8e0e5daafcc5	2012-02-13	Head & Neck Squamous Cell Carcinoma	Oral Cavity	Left	NO	YES	MALE	-23465	WHITE	NOT HISPANIC OR LATINO	No	No	1999	YES	[Not Available]	Functional (Limited) Neck Dissection	YES	1	1	[Not Available]	Negative	[Not Available]	[Not Available]	[Not Available]	7th	T4a	N1	[Not Available]	Stage IVA	Microscopic Extension	G2	[Not Available]	YES	[Not Available]	1958	1998	80	YES	7	1	[Not Available]	[Not Available]	[Not Available]
TCGA-CV-7435	Alive	4335	[Not Applicable]	2	[Not Available]	65ba24fb-07df-47ce-91c4-677684b64cf4	2012-02-13	Head & Neck Squamous Cell Carcinoma	Oral Cavity	Midline	NO	YES	FEMALE	-21049	WHITE	NOT HISPANIC OR LATINO	No	No	1999	YES	Functional (Limited) Neck Dissection	Functional (Limited) Neck Dissection	YES	22	2	[Not Available]	Negative	[Not Available]	[Not Available]	TUMOR FREE	7th	T3	N2b	[Not Available]	Stage IVA	No Extranodal Extension	G2	YES	YES	[Not Available]	1959	[Not Available]	[Not Available]	NO	[Not Available]	[Not Available]	[Not Available]	[Not Available]	[Not Available]
TCGA-CV-7437	Dead	[Not Available]	506	1	[Not Available]	a4cb2c52-15e2-45c8-aff9-23339217d167	2012-04-09	Head & Neck Squamous Cell Carcinoma	Larynx	Right	NO	YES	MALE	-28221	[Not Available]	[Not Available]	No	Yes	1996	NO	[Not Available]	[Not Available]	[Not Available]	[Not Available]	[Not Available]	[Not Available]	Negative	[Not Available]	[Not Available]	WITH TUMOR	7th	T2	NX	[Not Available]	Stage II	[Not Available]	GX	YES	YES	[Not Available]	[Not Available]	[Not Available]	[Not Available]	NO	[Not Available]	[Not Available]	[Not Available]	[Not Available]	[Not Available]
TCGA-CV-7438	Dead	[Not Available]	194	1	[Not Available]	08a45833-16a3-4a57-a310-307ec086e558	2012-02-13	Head & Neck Squamous Cell Carcinoma	Oral Tongue	Left	NO	YES	FEMALE	-32021	WHITE	NOT HISPANIC OR LATINO	No	No	2000	NO	[Not Available]	[Not Available]	[Not Available]	[Not Available]	[Not Available]	[Not Available]	Close	[Not Available]	[Not Available]	WITH TUMOR	7th	T1	NX	[Not Available]	Stage I	[Not Available]	G3	YES	YES	[Not Available]	[Not Available]	[Not Available]	[Not Available]	NO	[Not Available]	[Not Available]	[Not Available]	[Not Available]	[Not Available]
TCGA-CV-7440	Dead	[Not Available]	675	2	[Not Available]	6715b957-0d48-439c-8cd7-bd9b204d39b0	2012-04-09	Head & Neck Squamous Cell Carcinoma	Larynx	Midline	NO	YES	MALE	-13992	WHITE	NOT HISPANIC OR LATINO	No	Yes	2000	NO	[Not Available]	[Not Available]	NO	[Not Available]	[Not Available]	[Not Available]	Negative	[Not Available]	[Not Available]	[Not Available]	7th	T2	NX	[Not Available]	Stage II	[Not Available]	GX	YES	YES	[Not Available]	1981	[Not Available]	21	NO	[Not Available]	[Not Available]	[Not Available]	[Not Available]	[Not Available]
TCGA-CV-7446	Dead	[Not Available]	1093	2	[Not Available]	c4ad0479-8bef-4876-b423-fe83f222a60a	2012-02-13	Head & Neck Squamous Cell Carcinoma	Oral Tongue	Left	NO	YES	MALE	-24170	WHITE	NOT HISPANIC OR LATINO	No	No	1998	YES	Modified Radical Neck Dissection	Modified Radical Neck Dissection	YES	2	2	0	Negative	[Not Available]	[Not Available]	WITH TUMOR	7th	T2	N2b	[Not Available]	Stage IVA	No Extranodal Extension	G2	[Not Available]	YES	[Not Available]	1958	[Not Available]	86	YES	6	1	[Not Available]	[Not Available]	[Not Available]
TCGA-CV-7568	Dead	[Not Available]	927	4	[Not Available]	fa2d4258-3ee4-4d53-8ef2-9700b5cf38d6	2012-04-09	Head & Neck Squamous Cell Carcinoma	Oral Cavity	Midline	NO	YES	FEMALE	-17670	WHITE	NOT HISPANIC OR LATINO	No	Yes	1995	NO	[Not Available]	[Not Available]	NO	[Not Available]	[Not Available]	[Not Available]	Negative	[Not Available]	[Not Available]	[Not Available]	7th	T4a	NX	[Not Available]	Stage IVA	[Not Available]	GX	YES	YES	[Not Available]	1961	1996	35	NO	[Not Available]	[Not Available]	[Not Available]	[Not Available]	[Not Available]
TCGA-CV-A45O	Alive	851	[Not Applicable]	3	[Not Available]	9E3E8014-04D4-40D8-B2DF-53C770E01DF2	2013-08-22	Head & Neck Squamous Cell Carcinoma	Alveolar Ridge	[Not Available]	NO	YES	MALE	-20868	WHITE	NOT HISPANIC OR LATINO	No	No	1994	YES	Functional (Limited) Neck Dissection	[Not Available]	YES	14	0	0	Negative	[Not Available]	[Not Available]	TUMOR FREE	7th	[Not Available]	[Not Available]	[Not Available]	[Not Available]	[Not Available]	G2	[Not Available]	[Not Available]	[Not Available]	[Not Available]	[Not Available]	[Not Available]	NO	[Not Available]	[Not Available]	NO	NO	[Not Applicable]
TCGA-CV-A45P	Alive	639	[Not Applicable]	1	[Not Available]	1C509BA7-2EDF-4428-BD39-109C78B3FB30	2013-08-22	Head & Neck Squamous Cell Carcinoma	Oral Tongue	Right	NO	YES	FEMALE	-30297	WHITE	NOT HISPANIC OR LATINO	No	No	1998	YES	[Not Available]	Functional (Limited) Neck Dissection	YES	22	0	0	Negative	[Not Available]	[Not Available]	WITH TUMOR	5th	T1	N0	M0	Stage I	No Extranodal Extension	G2	[Not Available]	[Not Available]	[Not Available]	[Not Available]	[Not Available]	[Not Available]	NO	[Not Available]	[Not Available]	YES	[Not Available]	Complete Remission/Response
TCGA-CV-A45Q	Dead	[Not Available]	5152	3	[Not Available]	650310FF-B75E-40D2-BB8D-80E4EFA36B2A	2013-08-22	Head & Neck Squamous Cell Carcinoma	Oral Cavity	Left	NO	YES	FEMALE	-25379	WHITE	NOT HISPANIC OR LATINO	No	No	1995	YES	Functional (Limited) Neck Dissection	[Not Available]	YES	20	1	0	Negative	[Not Available]	[Not Available]	TUMOR FREE	7th	[Not Available]	[Not Available]	[Not Available]	[Not Available]	[Not Available]	G1	[Not Available]	[Not Available]	[Not Available]	1945	1995	[Not Available]	NO	[Not Available]	[Not Available]	YES	NO	Complete Remission/Response
TCGA-CV-A45R	Alive	5480	[Not Applicable]	4	[Not Available]	9180E195-DAE9-4AF9-90CF-71778BC9AEFC	2013-08-19	Head & Neck Squamous Cell Carcinoma	Oral Tongue	[Not Available]	NO	YES	MALE	-17125	WHITE	HISPANIC OR LATINO	No	No	1997	YES	[Not Available]	Functional (Limited) Neck Dissection	YES	26	1	0	Negative	[Not Available]	[Not Available]	TUMOR FREE	4th	T2	N1	M0	Stage III	No Extranodal Extension	G1	[Not Available]	[Not Available]	[Not Available]	[Not Available]	1985	[Not Available]	YES	[Not Available]	[Not Available]	YES	NO	Complete Remission/Response
TCGA-CV-A45T	Dead	[Not Available]	4856	4	[Not Available]	837BF19D-1E02-4C3D-9E65-8999F0652020	2013-08-15	Head & Neck Squamous Cell Carcinoma	Oral Tongue	Right	NO	YES	FEMALE	-23452	WHITE	NOT HISPANIC OR LATINO	No	No	1998	YES	[Not Available]	Functional (Limited) Neck Dissection	YES	32	0	0	Positive	[Not Available]	[Not Available]	TUMOR FREE	5th	T1	N0	M0	[Discrepancy]	No Extranodal Extension	G3	[Not Available]	[Not Available]	[Not Available]	[Not Available]	[Not Available]	[Not Available]	YES	[Not Available]	[Not Available]	NO	NO	[Not Available]
TCGA-CV-A45U	Dead	[Not Available]	1079	2	[Not Available]	7CABCC66-F159-42DC-BD79-953BFFD93B8D	2013-08-20	Head & Neck Squamous Cell Carcinoma	Oral Cavity	Left	NO	YES	MALE	-21746	WHITE	NOT HISPANIC OR LATINO	No	No	1999	YES	Functional (Limited) Neck Dissection	[Not Available]	YES	13	2	0	Negative	[Not Available]	[Not Available]	WITH TUMOR	5th	T4	N2b	M0	Stage IVA	Microscopic Extension	G1	[Not Available]	[Not Available]	[Not Available]	[Not Available]	[Not Available]	[Not Available]	YES	[Not Available]	[Not Available]	YES	NO	Complete Remission/Response
TCGA-CV-A45V	Dead	[Not Available]	32	1	[Not Available]	9413432E-24FE-428A-B464-1A5BCDBF5F74	2013-08-22	Head & Neck Squamous Cell Carcinoma	Oral Cavity	Right	NO	YES	FEMALE	-31936	WHITE	NOT HISPANIC OR LATINO	No	No	1999	NO	[Not Available]	[Not Available]	[Not Available]	[Not Available]	[Not Available]	[Not Available]	Negative	[Not Available]	[Not Available]	[Unknown]	5th	T4	N0	M0	Stage IVA	No Extranodal Extension	G1	[Not Available]	[Not Available]	[Not Available]	[Not Available]	[Not Available]	[Not Available]	NO	[Not Available]	[Not Available]	NO	NO	[Not Available]
TCGA-CV-A45W	Dead	[Not Available]	1398	2	[Not Available]	2D74E19E-9677-491F-B9EA-4874DB64747A	2013-08-14	Head & Neck Squamous Cell Carcinoma	Larynx	[Not Available]	NO	YES	MALE	-27743	WHITE	NOT HISPANIC OR LATINO	No	No	1999	YES	Functional (Limited) Neck Dissection	Functional (Limited) Neck Dissection	YES	48	0	0	Negative	[Not Available]	[Not Available]	TUMOR FREE	5th	T2	N0	M0	Stage II	No Extranodal Extension	G2	NO	[Not Available]	[Not Available]	[Not Available]	[Not Available]	[Not Available]	YES	[Not Available]	[Not Available]	NO	NO	[Not Available]
TCGA-CV-A45X	Dead	[Not Available]	198	2	[Not Available]	3101785D-1CC2-4BD9-9FCE-02205D0548C6	2013-08-13	Head & Neck Squamous Cell Carcinoma	Floor of mouth	[Not Available]	NO	YES	MALE	-17464	WHITE	NOT HISPANIC OR LATINO	No	No	2000	YES	[Not Available]	Functional (Limited) Neck Dissection	YES	32	4	0	Negative	[Not Available]	[Not Available]	TUMOR FREE	5th	T2	N2b	M0	Stage IVA	No Extranodal Extension	G2	[Not Available]	[Not Available]	[Not Available]	[Not Available]	[Not Available]	[Not Available]	YES	[Not Available]	[Not Available]	YES	NO	Complete Remission/Response
TCGA-CV-A45Y	Dead	[Not Available]	2703	4	[Not Available]	468061C2-0ACB-4F67-A357-99CCBD81A8B7	2013-08-23	Head & Neck Squamous Cell Carcinoma	Larynx	[Not Available]	NO	YES	MALE	-22442	AMERICAN INDIAN OR ALASKA NATIVE	HISPANIC OR LATINO	No	No	2000	YES	Functional (Limited) Neck Dissection	[Not Available]	YES	15	0	0	Negative	[Not Available]	[Not Available]	TUMOR FREE	5th	T4a	N0	M0	Stage IVA	No Extranodal Extension	G3	[Not Available]	[Not Available]	[Not Available]	1960	1999	39	YES	[Not Available]	[Not Available]	YES	NO	[Not Available]
TCGA-CV-A45Z	Dead	[Not Available]	1466	2	[Not Available]	E7174299-3CA7-4D51-9048-3EF3EFDE4E5C	2013-08-14	Head & Neck Squamous Cell Carcinoma	Larynx	[Not Available]	NO	YES	MALE	-27397	WHITE	NOT HISPANIC OR LATINO	No	No	2000	YES	Functional (Limited) Neck Dissection	Functional (Limited) Neck Dissection	YES	10	0	0	Negative	[Not Available]	[Not Available]	WITH TUMOR	5th	T1	N0	M0	[Discrepancy]	No Extranodal Extension	G3	[Not Available]	[Not Available]	[Not Available]	1940	[Not Available]	40	YES	[Not Available]	[Not Available]	NO	NO	[Not Available]
TCGA-CV-A460	Dead	[Not Available]	1838	3	[Not Available]	E08FF4F7-62FD-4240-9E8B-C3AD7A9B2C44	2013-08-23	Head & Neck Squamous Cell Carcinoma	Larynx	[Not Available]	NO	YES	MALE	-26539	WHITE	NOT HISPANIC OR LATINO	No	No	2001	YES	Functional (Limited) Neck Dissection	Functional (Limited) Neck Dissection	YES	80	4	0	Negative	[Not Available]	[Not Available]	[Discrepancy]	5th	T1	N2	M0	[Discrepancy]	Microscopic Extension	G3	[Not Available]	[Not Available]	[Not Available]	1946	1981	51	NO	[Not Available]	[Not Available]	YES	NO	Complete Remission/Response
TCGA-CV-A461	Dead	[Not Available]	2064	2	[Not Available]	3CF77E08-EA34-4091-B242-75C7E35FF699	2013-08-21	Head & Neck Squamous Cell Carcinoma	Larynx	[Not Available]	NO	YES	MALE	-23955	WHITE	NOT HISPANIC OR LATINO	No	No	2004	YES	Functional (Limited) Neck Dissection	[Not Available]	YES	21	0	0	Negative	[Not Available]	[Not Available]	TUMOR FREE	6th	[Not Available]	[Not Available]	[Not Available]	[Not Available]	[Not Available]	G2	[Not Available]	[Not Available]	[Not Available]	1954	[Not Available]	[Not Available]	NO	[Not Available]	[Not Available]	YES	NO	Complete Remission/Response
TCGA-CV-A463	Dead	[Not Available]	23	1	[Not Available]	FA9F6B24-16B4-4DDA-ACCE-BF2E186D365D	2013-08-22	Head & Neck Squamous Cell Carcinoma	Floor of mouth	[Not Available]	NO	YES	FEMALE	-30095	WHITE	HISPANIC OR LATINO	No	No	2007	YES	Functional (Limited) Neck Dissection	Functional (Limited) Neck Dissection	YES	41	0	0	Negative	[Not Available]	[Not Available]	TUMOR FREE	6th	T4a	N0	M0	Stage IVA	No Extranodal Extension	G2	[Not Available]	[Not Available]	[Not Available]	[Not Available]	[Not Available]	[Not Available]	NO	[Not Available]	[Not Available]	NO	NO	Complete Remission/Response
TCGA-CV-A464	Alive	1722	[Not Applicable]	4	[Not Available]	27707915-D36E-4DA7-9B39-2FDD9CE0BDC5	2013-08-20	Head & Neck Squamous Cell Carcinoma	Buccal Mucosa	Left	NO	YES	MALE	-17669	WHITE	NOT HISPANIC OR LATINO	No	No	2008	YES	Functional (Limited) Neck Dissection	[Not Available]	YES	37	0	0	Positive	[Not Available]	[Not Available]	TUMOR FREE	6th	T3	N0	M0	Stage III	No Extranodal Extension	G2	[Not Available]	YES	[Not Available]	1978	2001	21	YES	[Not Available]	[Not Available]	NO	NO	Complete Remission/Response
TCGA-CV-A465	Dead	[Not Available]	215	1	[Not Available]	6F8B9C64-16F1-4CD0-9CD6-A3C27D311CF8	2013-08-22	Head & Neck Squamous Cell Carcinoma	Oral Tongue	Right	NO	YES	MALE	-9015	WHITE	HISPANIC OR LATINO	No	No	2008	YES	[Not Available]	Functional (Limited) Neck Dissection	YES	53	0	0	Negative	[Not Available]	[Not Available]	TUMOR FREE	6th	T3	N0	M0	Stage III	No Extranodal Extension	G1	[Not Available]	[Not Available]	[Not Available]	[Not Available]	[Not Available]	[Not Available]	NO	[Not Available]	[Not Available]	NO	NO	[Not Applicable]
TCGA-CV-A468	Dead	[Not Available]	464	2	[Not Available]	1C801A6B-8407-46DA-B6CC-245F05418B9E	2013-08-21	Head & Neck Squamous Cell Carcinoma	Lip	[Not Available]	NO	YES	MALE	-15372	[Not Available]	HISPANIC OR LATINO	No	No	2001	YES	Functional (Limited) Neck Dissection	[Not Available]	YES	34	2	0	Negative	[Not Available]	[Not Available]	TUMOR FREE	5th	T4a	N2a	M0	Stage IVA	Microscopic Extension	G2	[Not Available]	YES	[Not Available]	1977	[Not Available]	25	YES	[Not Available]	[Not Available]	YES	NO	Complete Remission/Response
TCGA-CV-A6JD	Dead	[Not Available]	182	3	[Not Available]	432FBB6C-331F-4D2D-834D-F6378D88107A	2013-10-16	Head & Neck Squamous Cell Carcinoma	Floor of mouth	[Not Available]	NO	YES	FEMALE	-29988	WHITE	NOT HISPANIC OR LATINO	No	No	2012	YES	[Not Available]	Functional (Limited) Neck Dissection	YES	23	0	0	Negative	[Not Available]	[Not Available]	TUMOR FREE	7th	[Not Available]	[Not Available]	[Not Available]	[Not Available]	[Not Available]	G3	[Not Available]	[Not Available]	[Not Available]	1970	1975	10	NO	[Not Available]	[Not Available]	YES	NO	Complete Remission/Response
TCGA-CV-A6JE	Alive	750	[Not Applicable]	4	[Not Available]	E48C1481-E35C-49F9-9D13-A5D4085CF876	2013-10-16	Head & Neck Squamous Cell Carcinoma	Oral Cavity	[Not Available]	NO	YES	MALE	-28658	WHITE	NOT HISPANIC OR LATINO	No	No	2011	YES	Functional (Limited) Neck Dissection	[Not Available]	YES	34	0	0	Negative	[Not Available]	[Not Available]	TUMOR FREE	7th	[Not Available]	[Not Available]	[Not Available]	[Not Available]	[Not Available]	G2	[Not Available]	[Not Available]	[Not Available]	1949	2001	[Not Available]	YES	7	3	NO	NO	Complete Remission/Response
TCGA-CV-A6JM	Dead	[Not Available]	194	1	[Not Available]	08C95E8F-AA2F-4163-AC43-096053EC6886	2013-10-17	Head & Neck Squamous Cell Carcinoma	Hypopharynx	[Not Available]	NO	YES	MALE	-31147	WHITE	NOT HISPANIC OR LATINO	No	No	2011	YES	Functional (Limited) Neck Dissection	Functional (Limited) Neck Dissection	YES	38	0	0	Negative	[Not Available]	[Not Available]	TUMOR FREE	7th	[Not Available]	[Not Available]	[Not Available]	[Not Available]	[Not Available]	G2	[Not Available]	[Not Available]	[Not Available]	[Not Available]	[Not Available]	[Not Available]	NO	[Not Available]	[Not Available]	NO	NO	Complete Remission/Response
TCGA-CV-A6JN	Alive	717	[Not Applicable]	2	[Not Available]	10593E5B-7ACB-498B-BDF7-705E3E2BC443	2013-10-21	Head & Neck Squamous Cell Carcinoma	Oral Cavity	[Not Available]	NO	YES	MALE	-19635	WHITE	NOT HISPANIC OR LATINO	No	No	2011	YES	[Not Available]	Functional (Limited) Neck Dissection	YES	27	1	0	Negative	[Not Available]	[Not Available]	TUMOR FREE	7th	[Not Available]	[Not Available]	[Not Available]	[Not Available]	[Not Available]	G1	[Not Available]	[Not Available]	[Not Available]	1975	[Not Available]	54	YES	7	8	YES	NO	Complete Remission/Response
TCGA-CV-A6JO	Dead	[Not Available]	197	4	[Not Available]	865C624A-D52D-4C53-9904-40014CB8CCE7	2013-12-06	Head & Neck Squamous Cell Carcinoma	Oral Tongue	[Not Available]	NO	YES	MALE	-25377	WHITE	NOT HISPANIC OR LATINO	No	No	2011	YES	Functional (Limited) Neck Dissection	Functional (Limited) Neck Dissection	YES	51	10	0	Negative	[Not Available]	[Not Available]	WITH TUMOR	7th	T3	N2c	M0	Stage IVA	Gross Extension	G2	[Not Available]	[Not Available]	[Not Available]	1959	2008	74	NO	[Not Available]	[Not Available]	YES	NO	Progressive Disease
TCGA-CV-A6JT	Alive	670	[Not Applicable]	1	[Not Available]	6A82A217-F7A2-4697-98A6-6C6553E8FAC1	2013-12-12	Head & Neck Squamous Cell Carcinoma	Oral Tongue	Right	NO	YES	MALE	-23806	WHITE	NOT HISPANIC OR LATINO	No	No	2011	YES	[Not Available]	Functional (Limited) Neck Dissection	YES	34	0	0	Negative	[Not Available]	[Not Available]	TUMOR FREE	7th	T2	N0	M0	Stage II	No Extranodal Extension	G2	[Not Available]	[Not Available]	[Not Available]	[Not Available]	[Not Available]	[Not Available]	NO	[Not Available]	[Not Available]	YES	NO	Complete Remission/Response
TCGA-CV-A6JU	Alive	110	[Not Applicable]	2	[Not Available]	B1B3983D-37D2-4BEF-BD17-708E3E600146	2013-12-13	Head & Neck Squamous Cell Carcinoma	Oral Tongue	Left	NO	YES	FEMALE	-22591	WHITE	NOT HISPANIC OR LATINO	No	No	2011	YES	Functional (Limited) Neck Dissection	Functional (Limited) Neck Dissection	YES	93	0	0	Negative	[Not Available]	[Not Available]	TUMOR FREE	7th	T4b	N0	M0	Stage IVB	No Extranodal Extension	G2	[Not Available]	[Not Available]	[Not Available]	1958	[Not Available]	81	YES	7	12	YES	NO	Complete Remission/Response
TCGA-CV-A6JY	Alive	646	[Not Applicable]	2	[Not Available]	0625DF42-740F-4E52-8F9E-0F5B7DEE251B	2013-12-13	Head & Neck Squamous Cell Carcinoma	Oral Cavity	Left	NO	YES	MALE	-25321	WHITE	NOT HISPANIC OR LATINO	No	No	2011	YES	Functional (Limited) Neck Dissection	[Not Available]	YES	27	0	0	Negative	[Not Available]	[Not Available]	TUMOR FREE	7th	T4a	N0	M0	Stage IVA	No Extranodal Extension	G1	[Not Available]	[Not Available]	[Not Available]	1983	[Not Available]	[Not Available]	YES	[Not Available]	[Not Available]	YES	NO	Complete Remission/Response
TCGA-CV-A6JZ	Alive	680	[Not Applicable]	2	[Not Available]	4CACFF9D-CC50-43A5-A227-16923ADA7467	2013-12-16	Head & Neck Squamous Cell Carcinoma	Oral Cavity	[Not Available]	NO	YES	MALE	-25182	WHITE	NOT HISPANIC OR LATINO	No	No	2011	YES	Functional (Limited) Neck Dissection	Functional (Limited) Neck Dissection	YES	66	0	0	Negative	[Not Available]	[Not Available]	WITH TUMOR	7th	T2	N0	M0	Stage II	No Extranodal Extension	G2	[Not Available]	[Not Available]	[Not Available]	1960	[Not Available]	53	YES	7	4	YES	NO	Complete Remission/Response
TCGA-CV-A6K0	Alive	606	[Not Applicable]	1	[Not Available]	D5E136FD-B6FC-4400-88D3-30D10CBD9801	2013-12-16	Head & Neck Squamous Cell Carcinoma	Oral Tongue	Right	NO	YES	MALE	-21488	WHITE	NOT HISPANIC OR LATINO	No	No	2011	YES	[Not Available]	Functional (Limited) Neck Dissection	YES	20	0	0	Negative	[Not Available]	[Not Available]	TUMOR FREE	7th	T1	N0	M0	Stage I	No Extranodal Extension	G3	[Not Available]	[Not Available]	[Not Available]	[Not Available]	[Not Available]	[Not Available]	YES	6	1	NO	NO	Complete Remission/Response
TCGA-CV-A6K1	Alive	527	[Not Applicable]	4	[Not Available]	3FB3D96E-85EF-4071-A220-2382F8D9DE82	2013-12-16	Head & Neck Squamous Cell Carcinoma	Larynx	[Not Available]	NO	YES	MALE	-23848	WHITE	NOT HISPANIC OR LATINO	No	No	2011	YES	Functional (Limited) Neck Dissection	Functional (Limited) Neck Dissection	YES	44	0	0	Negative	[Not Available]	[Not Available]	TUMOR FREE	7th	T4a	N0	M0	Stage IVA	No Extranodal Extension	G2	[Not Available]	[Not Available]	[Not Available]	1968	2011	43	YES	7	6	YES	NO	Complete Remission/Response
TCGA-CV-A6K2	Dead	[Not Available]	317	3	[Not Available]	A1066AEA-3122-4887-83D0-132EF84C06E1	2014-01-17	Head & Neck Squamous Cell Carcinoma	Oral Cavity	Right	NO	YES	MALE	-29114	WHITE	NOT HISPANIC OR LATINO	No	No	2011	YES	[Not Available]	Functional (Limited) Neck Dissection	YES	49	0	0	Negative	[Not Available]	[Not Available]	WITH TUMOR	7th	T4	N0	M0	Stage IVA	No Extranodal Extension	G1	[Not Available]	[Not Available]	[Not Available]	1950	1964	14	YES	6	7	YES	NO	Progressive Disease
TCGA-CX-7082	Dead	[Not Available]	11	4	[Not Available]	47d1fcaf-3c01-43ba-9a21-0870b4ea2976	2011-10-01	Head & Neck Squamous Cell Carcinoma	Oral Cavity	Right	NO	YES	MALE	-30174	WHITE	NOT HISPANIC OR LATINO	Yes	No	2010	YES	[Not Available]	Functional (Limited) Neck Dissection	YES	15	2	[Not Available]	Close	[Not Available]	[Not Available]	TUMOR FREE	7th	T2	N2b	[Not Available]	Stage IVA	Gross Extension	G2	NO	NO	[Not Available]	[Not Available]	2003	50	YES	0	0	[Not Available]	[Not Available]	[Not Available]
TCGA-CX-7085	Alive	15	[Not Applicable]	3	[Not Available]	2a7b4613-f908-4e78-98ed-857dcd7ed774	2011-10-01	Head & Neck Squamous Cell Carcinoma	Oral Tongue	Right	NO	YES	FEMALE	-28221	WHITE	NOT HISPANIC OR LATINO	No	No	2010	YES	[Not Available]	Functional (Limited) Neck Dissection	YES	25	0	[Not Available]	Close	[Not Available]	[Not Available]	TUMOR FREE	7th	T1	N0	[Not Available]	Stage I	No Extranodal Extension	G2	NO	YES	[Not Available]	[Not Available]	1980	3	YES	0	0	[Not Available]	[Not Available]	[Not Available]
TCGA-CX-7086	Alive	237	[Not Applicable]	2	[Not Available]	ad6c9d09-2c03-4786-a72d-dd2aa5f603d4	2011-10-01	Head & Neck Squamous Cell Carcinoma	Floor of mouth	Midline	NO	YES	MALE	-19434	BLACK OR AFRICAN AMERICAN	NOT HISPANIC OR LATINO	No	No	2011	YES	Modified Radical Neck Dissection	Modified Radical Neck Dissection	YES	64	1	[Not Available]	Negative	[Not Available]	[Not Available]	TUMOR FREE	7th	T3	N1	[Not Available]	Stage III	[Not Available]	G2	YES	NO	[Not Available]	1976	[Not Available]	35	YES	7	7	[Not Available]	[Not Available]	[Not Available]
TCGA-CX-7219	Alive	828	[Not Applicable]	2	[Not Available]	3ce5b304-6068-43ba-9e70-e4357d6d7a2a	2011-10-01	Head & Neck Squamous Cell Carcinoma	Floor of mouth	Midline	NO	YES	MALE	-17222	BLACK OR AFRICAN AMERICAN	NOT HISPANIC OR LATINO	Yes	No	2009	YES	Modified Radical Neck Dissection	Modified Radical Neck Dissection	YES	76	14	[Not Available]	Close	[Not Available]	[Not Available]	TUMOR FREE	6th	T4a	N2c	[Not Available]	Stage IVA	Gross Extension	G2	YES	NO	[Not Available]	1989	[Not Available]	20	YES	7	12	[Not Available]	[Not Available]	[Not Available]
TCGA-CX-A4AQ	Alive	1555	[Not Applicable]	4	[Not Evaluated]	18334157-AA38-4859-A786-99A920A1FBE3	2015-03-31	Head & Neck Squamous Cell Carcinoma	Floor of mouth	Right	YES	NO	MALE	-20709	WHITE	NOT HISPANIC OR LATINO	No	No	2008	YES	[Not Available]	Functional (Limited) Neck Dissection	YES	41	2	[Not Available]	Positive	[Unknown]	[Unknown]	TUMOR FREE	6th	T2	N2b	M0	Stage IVA	No Extranodal Extension	G3	YES	NO	[Not Evaluated]	[Not Available]	2005	75	YES	7	1	YES	[Unknown]	Complete Remission/Response
TCGA-D6-6515	Dead	[Not Available]	403	1	[Not Available]	8e0e456e-85ee-4de5-8f0b-72393d6acde0	2011-09-05	Head & Neck Squamous Cell Carcinoma	Oral Tongue	Midline	YES	NO	FEMALE	-30099	WHITE	NOT HISPANIC OR LATINO	No	No	2010	NO	[Not Available]	[Not Available]	NO	[Not Available]	[Not Available]	[Not Available]	Close	[Not Available]	[Not Available]	TUMOR FREE	7th	T2	N0	[Not Available]	Stage II	[Not Available]	G3	[Not Available]	[Not Available]	[Not Available]	[Not Available]	[Not Available]	[Not Available]	NO	[Not Available]	[Not Available]	[Not Available]	[Not Available]	[Not Available]
TCGA-D6-6516	Alive	325	[Not Applicable]	4	[Not Available]	e4733700-ff23-43ff-bfa0-e679ce9352c9	2011-09-22	Head & Neck Squamous Cell Carcinoma	Lip	Right	YES	NO	MALE	-25242	WHITE	NOT HISPANIC OR LATINO	No	No	2010	YES	[Not Available]	Functional (Limited) Neck Dissection	YES	8	0	[Not Available]	Close	[Not Available]	[Not Available]	TUMOR FREE	7th	T1	N0	[Not Available]	Stage I	[Not Available]	G2	NO	[Not Available]	[Not Available]	1959	1996	74	NO	[Not Available]	[Not Available]	[Not Available]	[Not Available]	[Not Available]
TCGA-D6-6517	Alive	250	[Not Applicable]	4	[Not Available]	ebe99910-e9f2-43dc-ad57-ac2f610b60c8	2011-09-22	Head & Neck Squamous Cell Carcinoma	Larynx	Midline	YES	NO	MALE	-21791	WHITE	NOT HISPANIC OR LATINO	No	No	2010	YES	Functional (Limited) Neck Dissection	Functional (Limited) Neck Dissection	YES	3	0	[Not Available]	Negative	[Not Available]	[Not Available]	WITH TUMOR	7th	T3	N0	[Not Available]	Stage III	[Not Available]	G2	[Not Available]	[Not Available]	[Not Available]	1970	2010	30	YES	6	3	[Not Available]	[Not Available]	[Not Available]
TCGA-D6-6823	Alive	605	[Not Applicable]	2	[Not Available]	fbdab01c-191c-4aef-9451-ca3afec55fa1	2011-10-07	Head & Neck Squamous Cell Carcinoma	Oral Tongue	Left	YES	NO	MALE	-18611	WHITE	NOT HISPANIC OR LATINO	No	No	2010	YES	Functional (Limited) Neck Dissection	[Not Available]	YES	6	0	0	Close	[Not Available]	[Not Available]	TUMOR FREE	7th	T2	N0	[Not Available]	Stage II	No Extranodal Extension	G2	[Not Available]	[Not Available]	[Not Available]	1979	[Not Available]	60	YES	2	1	[Not Available]	[Not Available]	[Not Available]
TCGA-D6-6824	Alive	77	[Not Applicable]	2	[Not Available]	63f6a127-e4e8-4e1c-8236-a2adb9594c8f	2011-09-07	Head & Neck Squamous Cell Carcinoma	Larynx	Midline	YES	NO	MALE	-22633	WHITE	NOT HISPANIC OR LATINO	No	No	2010	YES	Functional (Limited) Neck Dissection	Functional (Limited) Neck Dissection	YES	25	[Not Available]	[Not Available]	Close	[Not Available]	[Not Available]	TUMOR FREE	7th	T4a	N0	[Not Available]	Stage IVA	No Extranodal Extension	G2	[Not Available]	[Not Available]	[Not Available]	1968	[Not Available]	40	YES	7	1	[Not Available]	[Not Available]	[Not Available]
TCGA-D6-6825	Alive	153	[Not Applicable]	4	[Not Available]	42bc2336-2408-441a-83b9-aadc9700f750	2011-10-07	Head & Neck Squamous Cell Carcinoma	Oral Tongue	Right	YES	NO	MALE	-26976	WHITE	NOT HISPANIC OR LATINO	No	No	2011	YES	[Not Available]	Functional (Limited) Neck Dissection	YES	9	0	0	Negative	[Not Available]	[Not Available]	TUMOR FREE	7th	T1	N0	[Not Available]	Stage I	No Extranodal Extension	G2	[Not Available]	[Not Available]	[Not Available]	1957	2011	300	YES	5	2	[Not Available]	[Not Available]	[Not Available]
TCGA-D6-6826	Alive	154	[Not Applicable]	1	[Not Available]	31243867-8e9f-46e9-a213-b83544eb8028	2011-10-07	Head & Neck Squamous Cell Carcinoma	Larynx	Midline	YES	NO	FEMALE	-23722	WHITE	NOT HISPANIC OR LATINO	No	No	2011	YES	[Not Available]	Functional (Limited) Neck Dissection	YES	5	0	0	Negative	[Not Available]	[Not Available]	TUMOR FREE	7th	T4a	N2b	[Not Available]	Stage IVA	No Extranodal Extension	G2	[Not Available]	[Not Available]	[Not Available]	[Not Available]	[Not Available]	[Not Available]	NO	[Not Available]	[Not Available]	[Not Available]	[Not Available]	[Not Available]
TCGA-D6-6827	Alive	128	[Not Applicable]	2	[Not Available]	3c5bc678-41e9-46b3-9686-5cd95659ab71	2011-10-07	Head & Neck Squamous Cell Carcinoma	Lip	Right	YES	NO	FEMALE	-20175	WHITE	NOT HISPANIC OR LATINO	No	No	2011	YES	[Not Available]	Functional (Limited) Neck Dissection	YES	1	[Not Available]	[Not Available]	Close	[Not Available]	[Not Available]	TUMOR FREE	7th	T1	N0	[Not Available]	Stage I	No Extranodal Extension	G3	[Not Available]	[Not Available]	[Not Available]	1983	[Not Available]	28	NO	[Not Available]	[Not Available]	[Not Available]	[Not Available]	[Not Available]
TCGA-D6-8568	Alive	106	[Not Applicable]	2	[Not Evaluated]	5ed786f3-1d15-4079-bb8f-2f34ef305644	2012-07-23	Head & Neck Squamous Cell Carcinoma	Larynx	Left	YES	NO	MALE	-22796	WHITE	NOT HISPANIC OR LATINO	No	No	2012	YES	Functional (Limited) Neck Dissection	Functional (Limited) Neck Dissection	YES	3	0	0	Negative	[Not Evaluated]	[Not Available]	WITH TUMOR	7th	T2	N0	M0	Stage II	No Extranodal Extension	G2	NO	YES	[Not Evaluated]	1969	[Not Available]	43	YES	2	5	NO	NO	Stable Disease
TCGA-D6-8569	Alive	128	[Not Applicable]	4	[Not Evaluated]	83aa326a-09bf-41cf-945e-6b251f11f731	2012-07-23	Head & Neck Squamous Cell Carcinoma	Oral Tongue	Midline	YES	NO	MALE	-19212	WHITE	NOT HISPANIC OR LATINO	No	No	2012	YES	Functional (Limited) Neck Dissection	Functional (Limited) Neck Dissection	YES	7	0	0	Negative	[Not Evaluated]	[Not Evaluated]	TUMOR FREE	7th	T2	N0	M0	Stage II	No Extranodal Extension	G2	NO	NO	[Not Evaluated]	1979	2012	43	NO	[Not Available]	[Not Available]	NO	NO	Stable Disease
TCGA-D6-A4Z9	Alive	112	[Not Applicable]	3	[Not Evaluated]	55A9E8AE-95A3-485C-8DF0-78740FCD58D8	2013-01-23	Head & Neck Squamous Cell Carcinoma	Oral Tongue	Left	YES	NO	MALE	-21659	WHITE	NOT HISPANIC OR LATINO	No	No	2012	YES	Modified Radical Neck Dissection	[Not Available]	YES	10	1	[Not Available]	Negative	[Not Evaluated]	[Not Evaluated]	TUMOR FREE	7th	T2	N2	M0	Stage IVA	No Extranodal Extension	G2	NO	NO	[Not Evaluated]	1973	[Not Available]	39	NO	[Not Available]	[Not Available]	NO	NO	Complete Remission/Response
TCGA-D6-A4ZB	Alive	104	[Not Applicable]	2	[Not Evaluated]	E08E1D99-81E1-454A-9BDA-CDA92C9E22B4	2013-01-15	Head & Neck Squamous Cell Carcinoma	Oral Tongue	Right	YES	NO	MALE	-22455	WHITE	NOT HISPANIC OR LATINO	No	No	2012	YES	Functional (Limited) Neck Dissection	Functional (Limited) Neck Dissection	YES	15	0	[Not Available]	Negative	[Not Evaluated]	[Not Evaluated]	TUMOR FREE	7th	T3	N0	M0	Stage III	No Extranodal Extension	G2	NO	NO	[Not Evaluated]	1971	[Not Available]	41	NO	[Not Available]	[Not Available]	NO	NO	Complete Remission/Response
TCGA-D6-A6EK	Alive	483	[Not Applicable]	4	[Not Evaluated]	F248D7B9-6EA7-44EF-8AF6-8BEDA6C6BA4A	2014-03-31	Head & Neck Squamous Cell Carcinoma	Larynx	Right	YES	NO	MALE	-24558	WHITE	NOT HISPANIC OR LATINO	No	No	2012	YES	[Not Available]	Modified Radical Neck Dissection	YES	3	1	[Not Available]	Negative	[Not Evaluated]	[Not Evaluated]	WITH TUMOR	7th	T2	N1	M0	Stage III	No Extranodal Extension	G1	NO	NO	[Not Evaluated]	1965	2013	72	NO	[Not Available]	[Not Available]	YES	YES	Partial Remission/Response
TCGA-D6-A6EM	Alive	232	[Not Applicable]	1	[Not Evaluated]	F1099653-FD32-4459-86EB-40E0412CE2FA	2014-03-31	Head & Neck Squamous Cell Carcinoma	Oral Tongue	Left	YES	NO	FEMALE	-23865	WHITE	NOT HISPANIC OR LATINO	No	No	2012	YES	Modified Radical Neck Dissection	[Not Available]	YES	17	1	0	Negative	[Not Evaluated]	[Not Evaluated]	WITH TUMOR	7th	T2	N1	M0	Stage III	No Extranodal Extension	G2	NO	NO	[Not Evaluated]	[Not Available]	[Not Available]	[Not Available]	NO	[Not Available]	[Not Available]	YES	NO	Complete Remission/Response
TCGA-D6-A6EP	Alive	424	[Not Applicable]	3	[Not Evaluated]	37159B2B-E564-47A9-ADAA-91B9571EF9DE	2014-03-31	Head & Neck Squamous Cell Carcinoma	Hypopharynx	Midline	YES	NO	MALE	-22674	WHITE	NOT HISPANIC OR LATINO	No	No	2013	YES	Functional (Limited) Neck Dissection	[Not Available]	YES	4	0	0	Negative	[Not Evaluated]	[Not Evaluated]	TUMOR FREE	7th	T3	N0	M0	Stage III	No Extranodal Extension	G3	NO	NO	[Not Evaluated]	1970	2013	40	NO	[Not Available]	[Not Available]	NO	NO	Complete Remission/Response
TCGA-D6-A6EQ	Alive	368	[Not Applicable]	1	[Not Evaluated]	1ACDA00D-04FB-4D71-99A4-996F92601827	2014-03-31	Head & Neck Squamous Cell Carcinoma	Larynx	Left	YES	NO	MALE	-20876	WHITE	NOT HISPANIC OR LATINO	No	No	2013	YES	Modified Radical Neck Dissection	[Not Available]	YES	20	0	1	Negative	[Not Evaluated]	[Not Evaluated]	TUMOR FREE	7th	T4a	N1	M0	Stage IVA	No Extranodal Extension	G3	NO	NO	[Not Evaluated]	[Not Available]	[Not Available]	[Not Available]	NO	[Not Available]	[Not Available]	YES	NO	Complete Remission/Response
TCGA-D6-A74Q	Alive	338	[Not Applicable]	4	[Not Evaluated]	F04F1C1C-6D6D-4A2B-BA88-110B08FCC596	2014-03-31	Head & Neck Squamous Cell Carcinoma	Larynx	Midline	YES	NO	MALE	-24702	WHITE	NOT HISPANIC OR LATINO	No	No	2013	YES	[Not Available]	Functional (Limited) Neck Dissection	YES	7	0	0	Negative	[Not Evaluated]	[Not Evaluated]	TUMOR FREE	7th	T4a	N0	M0	Stage IVA	No Extranodal Extension	G3	NO	NO	[Not Evaluated]	1964	2013	[Not Available]	NO	[Not Available]	[Not Available]	YES	NO	Complete Remission/Response
TCGA-DQ-5624	Alive	1149	[Not Applicable]	1	[Not Available]	b4a41682-4aca-4f1d-bacd-66f5e6ec7466	2011-03-22	Head & Neck Squamous Cell Carcinoma	Oral Tongue	Right	NO	YES	FEMALE	-15867	WHITE	NOT HISPANIC OR LATINO	No	No	2007	YES	[Not Available]	Functional (Limited) Neck Dissection	YES	24	1	[Not Available]	Negative	[Not Available]	[Not Available]	[Not Available]	7th	TX	NX	[Not Available]	[Not Available]	Microscopic Extension	G2	NO	YES	[Not Available]	[Not Available]	[Not Available]	[Not Available]	NO	[Not Available]	[Not Available]	[Not Available]	[Not Available]	[Not Available]
TCGA-DQ-5625	Alive	1058	[Not Applicable]	2	[Not Available]	53d9a130-4a3a-4491-85cd-9a44415a1632	2011-03-24	Head & Neck Squamous Cell Carcinoma	Oral Tongue	Right	NO	YES	FEMALE	-19211	WHITE	NOT HISPANIC OR LATINO	No	No	2008	YES	[Not Available]	Functional (Limited) Neck Dissection	YES	19	0	[Not Available]	Negative	[Not Available]	[Not Available]	WITH TUMOR	6th	TX	NX	[Not Available]	[Not Available]	No Extranodal Extension	G2	NO	NO	[Not Available]	1975	[Not Available]	33	YES	7	15	[Not Available]	[Not Available]	[Not Available]
TCGA-DQ-5629	Alive	516	[Not Applicable]	4	Negative	e95e9e7d-a1ed-46eb-9cf8-1d355bf0577f	2011-04-04	Head & Neck Squamous Cell Carcinoma	Larynx	Right	NO	YES	MALE	-23550	WHITE	NOT HISPANIC OR LATINO	Yes	Yes	2009	YES	Functional (Limited) Neck Dissection	Functional (Limited) Neck Dissection	YES	47	2	[Not Available]	Negative	[Not Available]	[Not Available]	TUMOR FREE	6th	TX	NX	[Not Available]	[Not Available]	No Extranodal Extension	G2	NO	YES	[Not Available]	1959	2009	63	YES	4	3	[Not Available]	[Not Available]	[Not Available]
TCGA-DQ-5630	Alive	477	[Not Applicable]	3	[Not Available]	91a712b5-a724-48d0-ba06-4f6857683463	2011-03-22	Head & Neck Squamous Cell Carcinoma	Oral Tongue	Right	NO	YES	MALE	-26855	WHITE	NOT HISPANIC OR LATINO	No	No	2009	YES	[Not Available]	Functional (Limited) Neck Dissection	YES	49	1	[Not Available]	Negative	[Not Available]	[Not Available]	TUMOR FREE	6th	TX	NX	[Not Available]	[Not Available]	No Extranodal Extension	G2	NO	YES	[Not Available]	1958	1963	5	YES	3	4	[Not Available]	[Not Available]	[Not Available]
TCGA-DQ-5631	Dead	548	548	4	[Not Available]	10b3f56a-e61e-486b-8d3c-176668d5dc34	2011-03-22	Head & Neck Squamous Cell Carcinoma	Oral Tongue	Left	NO	YES	MALE	-19172	WHITE	NOT HISPANIC OR LATINO	No	No	2009	YES	Functional (Limited) Neck Dissection	[Not Available]	YES	20	1	[Not Available]	Negative	[Not Available]	[Not Available]	WITH TUMOR	6th	TX	NX	[Not Available]	[Not Available]	Microscopic Extension	G3	YES	NO	[Not Available]	1972	1995	23	YES	0	1	[Not Available]	[Not Available]	[Not Available]
TCGA-DQ-7588	Dead	[Not Available]	427	4	Negative	8a3fdb52-63ef-48d7-95ff-167829825eb9	2012-02-16	Head & Neck Squamous Cell Carcinoma	Buccal Mucosa	Left	YES	NO	MALE	-24106	WHITE	NOT HISPANIC OR LATINO	Yes	No	2010	YES	Functional (Limited) Neck Dissection	[Not Available]	YES	30	1	[Not Available]	Negative	[Not Available]	[Not Available]	WITH TUMOR	7th	TX	NX	[Not Available]	[Not Available]	No Extranodal Extension	G3	NO	NO	[Not Available]	1965	2010	45	YES	4	10	[Not Available]	[Not Available]	[Not Available]
TCGA-DQ-7589	Alive	575	[Not Applicable]	4	Negative	4648225e-5b68-488a-969a-e8d812190c6f	2012-02-16	Head & Neck Squamous Cell Carcinoma	Larynx	Left	NO	YES	MALE	-25606	WHITE	NOT HISPANIC OR LATINO	Yes	No	2010	NO	[Not Available]	[Not Available]	NO	[Not Available]	[Not Available]	[Not Available]	[Not Available]	[Not Available]	[Not Available]	TUMOR FREE	7th	TX	NX	[Not Available]	[Not Available]	No Extranodal Extension	G4	[Not Available]	[Not Available]	[Not Available]	1955	2005	100	YES	4	10	[Not Available]	[Not Available]	[Not Available]
TCGA-DQ-7590	Alive	661	[Not Applicable]	3	Positive	a8a391ba-e595-4a91-bd55-02b312e55427	2012-05-29	Head & Neck Squamous Cell Carcinoma	Tonsil	Left	NO	YES	MALE	-18718	WHITE	NOT HISPANIC OR LATINO	No	No	2010	NO	[Not Available]	[Not Available]	NO	[Not Available]	[Not Available]	[Not Available]	[Not Available]	[Not Available]	[Not Available]	TUMOR FREE	7th	TX	NX	[Not Available]	[Not Available]	[Not Available]	G4	[Not Available]	[Not Available]	[Not Available]	1974	1976	0.5	YES	4	5	[Not Available]	[Not Available]	[Not Available]
TCGA-DQ-7591	Alive	360	[Not Applicable]	3	Positive	3ef779cf-772e-445e-93c8-e1094ea8b878	2012-02-16	Head & Neck Squamous Cell Carcinoma	Base of tongue	Left	YES	NO	MALE	-22798	WHITE	NOT HISPANIC OR LATINO	No	No	2011	NO	[Not Available]	[Not Available]	[Not Available]	[Not Available]	[Not Available]	[Not Available]	[Not Available]	[Not Available]	[Not Available]	TUMOR FREE	7th	TX	NX	[Not Available]	[Not Available]	[Not Available]	G4	[Not Available]	[Not Available]	[Not Available]	1963	1973	20	YES	3	3	[Not Available]	[Not Available]	[Not Available]
TCGA-DQ-7592	Alive	299	[Not Applicable]	2	Negative	d82e6c52-9ea4-4f60-989c-cf95d464fd6f	2012-02-16	Head & Neck Squamous Cell Carcinoma	Oral Tongue	Left	YES	NO	MALE	-21041	AMERICAN INDIAN OR ALASKA NATIVE	NOT HISPANIC OR LATINO	No	No	2011	YES	Functional (Limited) Neck Dissection	Functional (Limited) Neck Dissection	YES	42	3	[Not Available]	Negative	[Not Available]	[Not Available]	TUMOR FREE	7th	TX	NX	[Not Available]	[Not Available]	[Not Available]	G2	NO	YES	[Not Available]	1967	[Not Available]	68	YES	1	3	[Not Available]	[Not Available]	[Not Available]
TCGA-DQ-7593	Alive	369	[Not Applicable]	2	Positive	67eae8b3-3bd2-4e87-af78-ffe8221f318d	2012-05-29	Head & Neck Squamous Cell Carcinoma	Base of tongue	Right	NO	YES	MALE	-21439	WHITE	[Not Available]	Yes	No	2011	NO	[Not Available]	[Not Available]	NO	[Not Available]	[Not Available]	[Not Available]	[Not Available]	[Not Available]	[Not Available]	TUMOR FREE	7th	TX	NX	[Not Available]	[Not Available]	[Not Available]	G4	[Not Available]	[Not Available]	[Not Available]	1971	[Not Available]	20	YES	4	8	[Not Available]	[Not Available]	[Not Available]
TCGA-DQ-7594	Alive	368	[Not Applicable]	1	Positive	62ca707c-0657-4b7c-863c-99f4ec475972	2012-05-29	Head & Neck Squamous Cell Carcinoma	Base of tongue	Right	NO	YES	MALE	-17471	WHITE	NOT HISPANIC OR LATINO	No	No	2011	NO	[Not Available]	[Not Available]	NO	[Not Available]	[Not Available]	[Not Available]	[Not Available]	[Not Available]	[Not Available]	TUMOR FREE	7th	TX	NX	[Not Available]	[Not Available]	[Not Available]	G4	[Not Available]	[Not Available]	[Not Available]	[Not Available]	[Not Available]	[Not Available]	YES	1	1	[Not Available]	[Not Available]	[Not Available]
TCGA-DQ-7595	Alive	324	[Not Applicable]	2	Positive	f6ebe511-a4df-4310-bd59-3a46d43f100b	2012-05-29	Head & Neck Squamous Cell Carcinoma	Larynx	Left	NO	YES	MALE	-19530	WHITE	NOT HISPANIC OR LATINO	No	No	2011	NO	[Not Available]	[Not Available]	NO	[Not Available]	[Not Available]	[Not Available]	[Not Available]	[Not Available]	[Not Available]	TUMOR FREE	7th	TX	NX	[Not Available]	[Not Available]	[Not Available]	G3	[Not Available]	[Not Available]	[Not Available]	1971	[Not Available]	80	YES	4	10	[Not Available]	[Not Available]	[Not Available]
TCGA-DQ-7596	Alive	340	[Not Applicable]	1	[Not Available]	0f25d7fd-fc7c-4563-a8bd-80b5e0c32ea2	2012-05-29	Head & Neck Squamous Cell Carcinoma	Tonsil	Right	NO	YES	MALE	-17846	WHITE	NOT HISPANIC OR LATINO	No	No	2011	NO	[Not Available]	[Not Available]	[Not Available]	[Not Available]	[Not Available]	[Not Available]	[Not Available]	[Not Available]	[Not Available]	TUMOR FREE	7th	[Not Available]	[Not Available]	[Not Available]	[Not Available]	[Not Available]	G4	[Not Available]	[Not Available]	[Not Available]	[Not Available]	[Not Available]	[Not Available]	YES	1	3	[Not Available]	[Not Available]	[Not Available]
TCGA-F7-7848	Alive	35	[Not Applicable]	2	[Not Available]	829b41b1-693b-4f7f-a5c2-68c14b079aae	2012-02-20	Head & Neck Squamous Cell Carcinoma	Larynx	Left	YES	NO	MALE	-17251	WHITE	NOT HISPANIC OR LATINO	No	No	2011	YES	Functional (Limited) Neck Dissection	[Not Available]	YES	4	1	[Not Available]	Negative	[Not Available]	[Not Available]	TUMOR FREE	7th	T4a	N1	M0	Stage IVA	[Not Available]	G2	NO	NO	[Not Available]	1985	[Not Available]	20	YES	1	1	[Not Available]	[Not Available]	[Not Available]
TCGA-F7-8298	Alive	14	[Not Applicable]	3	[Not Available]	b4d5299d-1f25-4565-b612-0a0a4d6656ec	2012-06-13	Head & Neck Squamous Cell Carcinoma	Larynx	Midline	YES	NO	MALE	-21445	WHITE	NOT HISPANIC OR LATINO	No	No	2011	YES	Radical Neck Dissection	Radical Neck Dissection	YES	14	0	[Not Available]	Negative	[Not Available]	[Not Available]	TUMOR FREE	7th	T1	N0	M0	Stage I	[Not Available]	G1	[Not Available]	[Not Available]	[Not Available]	1985	[Not Available]	26	YES	3	1	[Not Available]	[Not Available]	[Not Available]
TCGA-F7-8489	Alive	14	[Not Applicable]	2	[Unknown]	513b1a26-8f1b-49a0-8957-de10930e6c98	2012-09-10	Head & Neck Squamous Cell Carcinoma	Floor of mouth	Midline	YES	NO	MALE	-17873	WHITE	NOT HISPANIC OR LATINO	No	No	2012	YES	Functional (Limited) Neck Dissection	Functional (Limited) Neck Dissection	YES	8	[Not Available]	[Not Available]	Close	[Not Available]	[Not Available]	TUMOR FREE	7th	T2	N0	M0	Stage II	No Extranodal Extension	G1	NO	NO	[Unknown]	1992	[Not Available]	300	NO	[Not Available]	[Not Available]	NO	NO	Complete Remission/Response
TCGA-F7-A50G	Alive	15	[Not Applicable]	2	[Not Evaluated]	85AE3B0F-3A54-4A23-BE25-9A4DEEBBC011	2013-02-28	Head & Neck Squamous Cell Carcinoma	Oral Tongue	Midline	YES	NO	MALE	-24285	WHITE	NOT HISPANIC OR LATINO	No	No	2012	YES	Functional (Limited) Neck Dissection	Functional (Limited) Neck Dissection	YES	9	1	[Not Available]	Close	[Unknown]	[Unknown]	TUMOR FREE	7th	T3	N1	M0	Stage III	No Extranodal Extension	G1	NO	NO	[Not Evaluated]	1977	[Not Available]	27	NO	[Not Available]	[Not Available]	[Unknown]	[Unknown]	[Not Available]
TCGA-F7-A50I	Alive	92	[Not Applicable]	2	[Unknown]	795677D4-DC60-4EBD-A9DF-E88713E5A4AA	2013-02-28	Head & Neck Squamous Cell Carcinoma	Larynx	[Not Available]	YES	NO	MALE	-26373	WHITE	[Unknown]	No	No	2011	NO	[Not Available]	[Not Available]	NO	[Not Available]	[Not Available]	[Not Available]	Positive	[Unknown]	[Unknown]	TUMOR FREE	7th	T4a	N0	M0	Stage IVA	Gross Extension	G2	YES	[Not Available]	[Unknown]	1980	[Not Available]	0.9	YES	1	1	[Unknown]	[Unknown]	[Not Available]
TCGA-F7-A50J	Alive	156	[Not Applicable]	4	[Not Evaluated]	15E43EE8-3080-4895-84FB-A24AD3A68B97	2013-02-28	Head & Neck Squamous Cell Carcinoma	Oral Tongue	Right	YES	NO	FEMALE	-24758	WHITE	NOT HISPANIC OR LATINO	No	No	2011	YES	[Not Available]	Modified Radical Neck Dissection	YES	10	0	[Not Available]	Close	[Unknown]	[Unknown]	TUMOR FREE	7th	T3	N0	M0	Stage III	No Extranodal Extension	G2	YES	YES	[Not Evaluated]	1960	2011	25.5	YES	1	0	[Unknown]	[Unknown]	[Not Available]
TCGA-F7-A61S	Alive	3	[Not Applicable]	4	[Not Evaluated]	7A211CE6-3162-4F58-BF24-9B68562913D5	2013-05-28	Head & Neck Squamous Cell Carcinoma	Oral Tongue	Midline	YES	NO	MALE	-22655	WHITE	NOT HISPANIC OR LATINO	No	No	2012	YES	Radical Neck Dissection	[Not Available]	YES	6	0	[Not Available]	Negative	[Not Available]	[Not Available]	TUMOR FREE	7th	T3	N0	M0	Stage III	No Extranodal Extension	G1	[Not Available]	[Not Available]	[Not Evaluated]	1989	2012	11	YES	2	1	[Unknown]	[Unknown]	[Unknown]
TCGA-F7-A61V	Alive	9	[Not Applicable]	2	Negative	0B67F9BB-E469-4B4C-9CE6-6AF1C7B1AAB2	2013-05-28	Head & Neck Squamous Cell Carcinoma	Base of tongue	Left	YES	NO	MALE	-19857	WHITE	NOT HISPANIC OR LATINO	No	No	2012	YES	Radical Neck Dissection	[Not Available]	YES	62	0	[Not Available]	Negative	[Not Available]	[Not Available]	TUMOR FREE	7th	T2	N0	M0	Stage II	No Extranodal Extension	G1	NO	NO	[Not Evaluated]	1974	[Not Available]	38	[Not Available]	[Not Available]	[Not Available]	[Unknown]	[Unknown]	[Unknown]
TCGA-F7-A61W	Alive	14	[Not Applicable]	2	[Not Evaluated]	8F6C64C9-7799-436D-BFF0-B166E56532A8	2013-05-28	Head & Neck Squamous Cell Carcinoma	Oral Tongue	Left	YES	NO	MALE	-18879	ASIAN	NOT HISPANIC OR LATINO	No	No	2012	YES	Radical Neck Dissection	[Not Available]	YES	9	4	[Not Available]	Negative	[Not Evaluated]	[Not Evaluated]	TUMOR FREE	7th	T2	N2b	M0	Stage IVA	Microscopic Extension	G2	YES	NO	[Not Evaluated]	1992	[Not Available]	20	YES	7	1	[Unknown]	[Unknown]	[Unknown]
TCGA-F7-A620	Alive	13	[Not Applicable]	2	[Not Evaluated]	B86E27D4-A524-4855-89C6-D46A4079A9A0	2013-05-28	Head & Neck Squamous Cell Carcinoma	Base of tongue	[Not Available]	YES	NO	MALE	-17475	WHITE	NOT HISPANIC OR LATINO	No	No	2012	YES	Modified Radical Neck Dissection	[Not Available]	YES	12	1	[Not Available]	Negative	[Not Evaluated]	[Not Evaluated]	TUMOR FREE	7th	T3	N1	M0	Stage III	No Extranodal Extension	G1	NO	[Not Available]	[Not Evaluated]	1982	[Not Available]	30	YES	[Not Available]	[Not Available]	[Unknown]	[Unknown]	[Unknown]
TCGA-F7-A622	Alive	13	[Not Applicable]	1	[Not Evaluated]	9C128871-1026-46AB-9AE9-7C6AAC468B11	2013-05-28	Head & Neck Squamous Cell Carcinoma	Larynx	[Not Available]	YES	NO	MALE	-27456	WHITE	NOT HISPANIC OR LATINO	No	No	2012	NO	[Not Available]	[Not Available]	NO	[Not Available]	[Not Available]	[Not Available]	Negative	[Not Evaluated]	[Not Evaluated]	TUMOR FREE	7th	T3	NX	M0	Stage III	[Not Available]	G1	[Not Available]	[Not Available]	[Not Evaluated]	[Not Available]	[Not Available]	[Not Available]	YES	2	1	[Unknown]	[Unknown]	Complete Remission/Response
TCGA-F7-A623	Alive	6	[Not Applicable]	2	[Not Evaluated]	FCB0C5E5-F63C-41B3-AE0E-3D1D6AAA66E4	2013-05-28	Head & Neck Squamous Cell Carcinoma	Larynx	[Not Available]	YES	NO	MALE	-25592	WHITE	NOT HISPANIC OR LATINO	No	No	2012	YES	Radical Neck Dissection	Radical Neck Dissection	YES	6	2	[Not Available]	Negative	[Not Evaluated]	[Not Evaluated]	TUMOR FREE	7th	T1	N2b	M0	Stage IVA	[Not Available]	G1	NO	NO	[Not Evaluated]	1971	[Not Available]	42	YES	2	1	[Unknown]	[Unknown]	[Unknown]
TCGA-F7-A624	Alive	0	[Not Applicable]	1	[Not Evaluated]	46E51EB2-0C5E-457B-AF1A-8BAC1B8A8BEA	2013-05-28	Head & Neck Squamous Cell Carcinoma	Buccal Mucosa	[Not Available]	YES	NO	MALE	-26667	WHITE	NOT HISPANIC OR LATINO	No	No	2012	NO	[Not Available]	[Not Available]	NO	[Not Available]	[Not Available]	[Not Available]	Negative	[Not Evaluated]	[Not Evaluated]	TUMOR FREE	7th	T2	NX	M0	Stage II	[Not Available]	G3	NO	NO	[Not Evaluated]	[Not Available]	[Not Available]	[Not Available]	YES	1	1	[Unknown]	[Unknown]	[Unknown]
TCGA-H7-7774	Alive	30	[Not Applicable]	4	[Not Available]	eeae67ac-c9e0-468d-aad6-052501f7b982	2012-01-23	Head & Neck Squamous Cell Carcinoma	Oral Cavity	[Not Available]	YES	NO	FEMALE	-27519	WHITE	NOT HISPANIC OR LATINO	No	No	2011	[Not Available]	[Not Available]	[Not Available]	YES	21	0	[Not Available]	[Not Available]	[Not Available]	[Not Available]	TUMOR FREE	7th	T4a	N0	[Not Available]	Stage IVA	No Extranodal Extension	G2	NO	NO	[Not Available]	1956	2011	55	YES	0	0	[Not Available]	[Not Available]	[Not Available]
TCGA-H7-8501	Alive	58	[Not Applicable]	2	[Unknown]	f090838e-7cc0-4ba8-b3a2-faaa99743785	2012-08-21	Head & Neck Squamous Cell Carcinoma	Buccal Mucosa	Right	YES	NO	MALE	-19808	WHITE	NOT HISPANIC OR LATINO	No	No	2012	YES	[Not Available]	[Not Available]	YES	43	1	[Not Available]	Negative	[Not Evaluated]	[Not Evaluated]	[Unknown]	7th	T4a	N1	M0	Stage IVA	No Extranodal Extension	GX	YES	YES	[Unknown]	[Not Available]	[Not Available]	[Not Available]	YES	1	1	[Unknown]	[Unknown]	[Unknown]
TCGA-H7-8502	Alive	133	[Not Applicable]	2	[Unknown]	ce603d46-299a-4ffb-84ab-b3b914a561b9	2012-08-21	Head & Neck Squamous Cell Carcinoma	Oral Cavity	Right	YES	NO	MALE	-18286	WHITE	NOT HISPANIC OR LATINO	No	No	2012	YES	[Not Available]	[Not Available]	YES	40	2	[Not Available]	Positive	[Unknown]	[Unknown]	[Unknown]	7th	T4a	N2b	M0	Stage IVA	[Not Available]	G2	YES	YES	[Unknown]	1982	[Not Available]	40	YES	7	8	YES	YES	[Unknown]
TCGA-H7-A6C4	Alive	414	[Not Applicable]	2	Negative	EBFB8C1B-471F-4ACB-A1FE-287E02CADBA7	2013-11-27	Head & Neck Squamous Cell Carcinoma	Oral Tongue	Left	YES	NO	FEMALE	-13137	WHITE	NOT HISPANIC OR LATINO	Yes, History of Prior Malignancy	No	2012	YES	Modified Radical Neck Dissection	[Not Available]	YES	30	5	[Not Available]	Negative	[Not Evaluated]	[Not Evaluated]	TUMOR FREE	7th	T2	N2b	M0	Stage IVA	Microscopic Extension	G2	YES	YES	[Not Evaluated]	1994	[Not Available]	9	YES	0	0	YES	YES	Complete Remission/Response
TCGA-H7-A76A	Alive	206	[Not Applicable]	4	Positive	59A7D695-CB0C-47B8-BA9D-CA52CA2CFA7D	2014-01-23	Head & Neck Squamous Cell Carcinoma	Tonsil	Right	YES	NO	MALE	-20946	WHITE	NOT HISPANIC OR LATINO	No	No	2013	YES	[Not Available]	[Not Available]	YES	31	2	[Not Available]	[Not Available]	[Not Evaluated]	[Not Evaluated]	TUMOR FREE	7th	TX	N2b	MX	[Not Available]	[Not Available]	G2	YES	NO	[Not Evaluated]	1989	1993	[Not Available]	YES	5	2	YES	NO	Complete Remission/Response
TCGA-HD-7229	Alive	2	[Not Applicable]	3	[Not Available]	5c48e21f-1fe9-4007-9b0c-7ca766586fff	2011-10-05	Head & Neck Squamous Cell Carcinoma	Larynx	Left	YES	NO	MALE	-22076	WHITE	NOT HISPANIC OR LATINO	No	No	2011	[Not Available]	[Not Available]	[Not Available]	[Not Available]	[Not Available]	[Not Available]	[Not Available]	[Not Available]	[Not Available]	[Not Available]	WITH TUMOR	7th	T4a	N0	[Not Available]	Stage IVA	[Not Available]	G3	[Not Available]	[Not Available]	[Not Available]	[Not Available]	[Not Available]	[Not Available]	NO	[Not Available]	[Not Available]	[Not Available]	[Not Available]	[Not Available]
TCGA-HD-7753	Alive	5	[Not Applicable]	2	[Not Available]	e8ac39e6-377a-412c-b18d-f6c4fc654ec6	2012-03-09	Head & Neck Squamous Cell Carcinoma	Oropharynx	Left	YES	NO	MALE	-22774	BLACK OR AFRICAN AMERICAN	NOT HISPANIC OR LATINO	No	No	2011	NO	[Not Available]	[Not Available]	NO	[Not Available]	[Not Available]	[Not Available]	Positive	[Not Available]	[Not Available]	WITH TUMOR	7th	T1	N0	[Not Available]	Stage I	[Not Available]	G2	NO	NO	[Not Available]	[Not Available]	[Not Available]	40	YES	7	4	[Not Available]	[Not Available]	[Not Available]
TCGA-HD-7754	Alive	25	[Not Applicable]	4	[Not Available]	10f53522-9ae7-47b9-80aa-b4b481561465	2012-03-09	Head & Neck Squamous Cell Carcinoma	Tonsil	Right	YES	NO	MALE	-25365	WHITE	NOT HISPANIC OR LATINO	No	No	2011	YES	[Not Available]	Radical Neck Dissection	YES	23	4	0	Positive	[Not Available]	[Not Available]	WITH TUMOR	7th	T2	N2b	[Not Available]	Stage IVA	Microscopic Extension	G1	NO	YES	[Not Available]	[Not Available]	1999	4	YES	7	4	[Not Available]	[Not Available]	[Not Available]
TCGA-HD-7831	Alive	0	[Not Applicable]	1	[Not Available]	0f718e17-86c1-4221-a878-d57ae87e744f	2012-03-09	Head & Neck Squamous Cell Carcinoma	Oral Tongue	Right	YES	NO	MALE	-27334	WHITE	NOT HISPANIC OR LATINO	No	No	2011	YES	[Not Available]	Modified Radical Neck Dissection	YES	21	3	0	Negative	[Not Available]	[Not Available]	WITH TUMOR	7th	T2	N2	[Not Available]	Stage IVA	No Extranodal Extension	G2	NO	[Not Available]	[Not Available]	[Not Available]	[Not Available]	[Not Available]	YES	1	0	[Not Available]	[Not Available]	[Not Available]
TCGA-HD-7832	Alive	0	[Not Applicable]	2	[Not Available]	31e58fac-3ac3-4eeb-82d6-3f2b5cb8a60d	2012-03-09	Head & Neck Squamous Cell Carcinoma	Floor of mouth	Right	YES	NO	MALE	-19192	WHITE	NOT HISPANIC OR LATINO	No	No	2011	YES	[Not Available]	Modified Radical Neck Dissection	YES	35	0	0	Negative	[Not Available]	[Not Available]	TUMOR FREE	7th	T4a	N0	[Not Available]	Stage IVA	No Extranodal Extension	G2	NO	[Not Available]	[Not Available]	[Not Available]	[Not Available]	36	YES	7	6	[Not Available]	[Not Available]	[Not Available]
TCGA-HD-7917	Alive	37	[Not Applicable]	2	[Not Available]	a40f1055-3dc4-4d01-930c-92cf314f73f8	2012-03-10	Head & Neck Squamous Cell Carcinoma	Floor of mouth	Right	YES	NO	MALE	-22979	WHITE	NOT HISPANIC OR LATINO	No	No	2011	YES	[Not Available]	Modified Radical Neck Dissection	YES	13	0	0	Negative	[Not Available]	[Not Available]	TUMOR FREE	7th	T2	N0	[Not Available]	Stage II	[Not Available]	G1	NO	NO	[Not Available]	[Not Available]	[Not Available]	[Not Available]	YES	6	12	[Not Available]	[Not Available]	[Not Available]
TCGA-HD-8224	Alive	55	[Not Applicable]	1	Negative	43b99616-d7b4-404e-8912-4275f8d6dc55	2012-06-13	Head & Neck Squamous Cell Carcinoma	Base of tongue	Midline	YES	NO	MALE	-23069	WHITE	NOT HISPANIC OR LATINO	No	No	2011	YES	Radical Neck Dissection	Radical Neck Dissection	YES	57	0	23	Positive	[Not Available]	[Not Available]	WITH TUMOR	7th	T3	N2c	M0	Stage IVA	Gross Extension	G3	YES	YES	[Not Available]	[Not Available]	[Not Available]	[Not Available]	YES	7	5	[Not Available]	[Not Available]	[Not Available]
TCGA-HD-8314	Alive	44	[Not Applicable]	1	Positive	f1b7b418-80d2-4ddf-94cd-f79abba0a2a4	2012-08-09	Head & Neck Squamous Cell Carcinoma Basaloid Type	Base of tongue	Left	YES	NO	MALE	-21517	WHITE	NOT HISPANIC OR LATINO	No	No	2012	YES	Modified Radical Neck Dissection	[Not Available]	YES	44	1	[Not Available]	Close	[Not Evaluated]	[Not Evaluated]	TUMOR FREE	7th	T1	N1	[Not Available]	Stage III	[Not Available]	G4	YES	NO	[Not Evaluated]	[Not Available]	[Not Available]	[Not Available]	NO	[Not Available]	[Not Available]	NO	NO	[Not Applicable]
TCGA-HD-8634	Alive	24	[Not Applicable]	2	[Not Evaluated]	22933e67-5c61-4c13-9772-5adb78785b34	2012-12-28	Head & Neck Squamous Cell Carcinoma	Oral Tongue	Left	YES	NO	FEMALE	-18718	WHITE	NOT HISPANIC OR LATINO	Yes, History of Prior Malignancy	No	2012	NO	[Not Available]	[Not Available]	YES	4	0	0	Negative	[Unknown]	[Unknown]	[Unknown]	7th	T1	N0	MX	Stage I	No Extranodal Extension	G2	NO	[Not Available]	[Not Evaluated]	1979	[Not Available]	60	YES	7	7	[Unknown]	[Unknown]	[Not Applicable]
TCGA-HD-8635	Alive	25	[Not Applicable]	2	Negative	b843df7e-db06-4d29-b00d-6a93effd9191	2012-12-28	Head & Neck Squamous Cell Carcinoma	Oral Tongue	Right	YES	NO	FEMALE	-22340	WHITE	NOT HISPANIC OR LATINO	Yes, History of Prior Malignancy	No	2012	NO	[Not Available]	[Not Available]	YES	1	1	[Not Available]	Negative	[Unknown]	[Unknown]	[Unknown]	7th	T1	N1	MX	Stage III	No Extranodal Extension	G2	NO	NO	[Not Evaluated]	1976	[Not Available]	36	YES	1	4	[Unknown]	[Unknown]	[Not Applicable]
TCGA-HD-A4C1	Alive	11	[Not Applicable]	1	Negative	765CC306-BDAE-4CAF-AD1E-35B8FE95C220	2013-01-25	Head & Neck Squamous Cell Carcinoma	Buccal Mucosa	Left	YES	NO	FEMALE	-15096	BLACK OR AFRICAN AMERICAN	NOT HISPANIC OR LATINO	No	No	2012	YES	Radical Neck Dissection	Radical Neck Dissection	YES	42	7	[Not Available]	Close	[Unknown]	[Unknown]	[Unknown]	7th	T4a	N2b	MX	Stage IVA	No Extranodal Extension	G1	NO	NO	[Not Evaluated]	[Not Available]	[Not Available]	[Not Available]	NO	[Not Available]	[Not Available]	[Unknown]	[Unknown]	[Not Applicable]
TCGA-HD-A633	Alive	49	[Not Applicable]	1	[Unknown]	C0EDDE5E-D229-4061-8820-14AFC712C5B6	2013-09-20	Head & Neck Squamous Cell Carcinoma	Oral Cavity	Left	YES	NO	MALE	-27057	WHITE	NOT HISPANIC OR LATINO	No	No	2012	YES	Modified Radical Neck Dissection	[Not Available]	YES	39	0	[Not Available]	Negative	[Unknown]	[Unknown]	TUMOR FREE	7th	T4a	N0	MX	Stage IVA	No Extranodal Extension	G2	NO	NO	[Unknown]	[Not Available]	[Not Available]	[Not Available]	YES	[Not Available]	[Not Available]	[Unknown]	[Unknown]	[Unknown]
TCGA-HD-A634	Alive	10	[Not Applicable]	2	Positive	A0B136FB-3A0A-4411-8907-4CA775C7D04E	2013-09-20	Head & Neck Squamous Cell Carcinoma	Tonsil	Left	YES	NO	MALE	-20810	WHITE	NOT HISPANIC OR LATINO	No	No	2013	YES	Modified Radical Neck Dissection	[Not Available]	YES	22	2	[Not Available]	Close	[Unknown]	[Unknown]	TUMOR FREE	7th	T3	N2b	MX	Stage IVA	Microscopic Extension	G3	YES	NO	[Not Evaluated]	1993	[Not Available]	40	YES	[Not Available]	[Not Available]	[Unknown]	[Unknown]	[Unknown]
TCGA-HD-A6HZ	Alive	111	[Not Applicable]	1	[Unknown]	9205DC07-93F5-4B5E-924E-8E097616160F	2013-09-20	Head & Neck Squamous Cell Carcinoma	Oral Tongue	Right	YES	NO	FEMALE	-29045	WHITE	NOT HISPANIC OR LATINO	No	No	2012	YES	[Not Available]	Modified Radical Neck Dissection	YES	11	1	[Not Available]	Close	[Unknown]	[Unknown]	TUMOR FREE	7th	T2	N1	MX	Stage III	No Extranodal Extension	G2	YES	NO	[Unknown]	[Not Available]	[Not Available]	[Not Available]	NO	[Not Available]	[Not Available]	[Unknown]	[Unknown]	[Unknown]
TCGA-HD-A6I0	Alive	33	[Not Applicable]	3	[Unknown]	DEC3C21B-3F59-472F-8573-27B0E830AA92	2013-09-20	Head & Neck Squamous Cell Carcinoma	Oral Cavity	Left	YES	NO	MALE	-20491	WHITE	NOT HISPANIC OR LATINO	No	No	2013	YES	Modified Radical Neck Dissection	[Not Available]	YES	50	1	[Not Available]	Negative	[Unknown]	[Unknown]	TUMOR FREE	7th	T4a	N1	MX	Stage IVA	No Extranodal Extension	G1	NO	YES	[Unknown]	1973	1988	15	YES	7	4	[Unknown]	[Unknown]	[Unknown]
TCGA-HL-7533	Alive	692	[Not Applicable]	3	[Not Available]	9d469689-0413-4898-aa83-c6756cbfe117	2012-05-25	Head & Neck Squamous Cell Carcinoma	Oral Cavity	Right	NO	YES	MALE	-23950	WHITE	NOT HISPANIC OR LATINO	No	No	2008	NO	[Not Available]	[Not Available]	NO	[Not Available]	[Not Available]	[Not Available]	[Not Available]	[Not Available]	[Not Available]	TUMOR FREE	6th	[Not Available]	[Not Available]	[Not Available]	[Not Available]	[Not Available]	G3	[Not Available]	[Not Available]	Positive	1963	1988	25	YES	2.5	2.5	[Not Available]	[Not Available]	[Not Available]
TCGA-IQ-7630	Alive	160	[Not Applicable]	1	[Not Available]	ebd1be2c-35ca-45c0-9aba-9baf432114c1	2011-12-13	Head & Neck Squamous Cell Carcinoma	Oropharynx	Left	NO	YES	MALE	-18131	WHITE	HISPANIC OR LATINO	No	No	2011	YES	Modified Radical Neck Dissection	[Not Available]	YES	27	0	[Not Available]	Negative	[Not Available]	[Not Available]	TUMOR FREE	7th	T2	N0	M0	Stage II	[Not Available]	G3	NO	NO	[Not Available]	[Not Available]	[Not Available]	[Not Available]	NO	[Not Available]	[Not Available]	[Not Available]	[Not Available]	[Not Available]
TCGA-IQ-7631	Alive	122	[Not Applicable]	3	[Not Available]	d8a6383e-3320-4d2c-9017-31e8e1e8f120	2011-12-13	Head & Neck Squamous Cell Carcinoma	Buccal Mucosa	Right	NO	YES	FEMALE	-22151	WHITE	NOT HISPANIC OR LATINO	No	No	2011	YES	Modified Radical Neck Dissection	Modified Radical Neck Dissection	YES	48	0	[Not Available]	Negative	[Not Available]	[Not Available]	TUMOR FREE	7th	T2	N0	[Not Available]	Stage II	[Not Available]	G1	NO	NO	[Not Available]	1963	1993	30	NO	[Not Available]	[Not Available]	[Not Available]	[Not Available]	[Not Available]
TCGA-IQ-7632	Alive	113	[Not Applicable]	3	[Not Available]	601a4146-8093-4f20-9a0a-a97916c9e7f6	2011-12-13	Head & Neck Squamous Cell Carcinoma	Alveolar Ridge	Left	NO	YES	FEMALE	-24986	WHITE	NOT HISPANIC OR LATINO	No	No	2011	YES	Modified Radical Neck Dissection	[Not Available]	YES	30	0	[Not Available]	Negative	[Not Available]	[Not Available]	TUMOR FREE	7th	T4a	N0	M0	Stage IVA	[Not Available]	G1	[Not Available]	[Not Available]	[Not Available]	1961	1981	10	NO	[Not Available]	[Not Available]	[Not Available]	[Not Available]	[Not Available]
TCGA-IQ-A61E	Alive	588	[Not Applicable]	2	[Not Evaluated]	D3F786A6-5D72-4D6E-85FD-0C6ADE9F6E95	2013-07-22	Head & Neck Squamous Cell Carcinoma	Oral Tongue	Right	YES	NO	FEMALE	-20417	WHITE	NOT HISPANIC OR LATINO	No	No	2011	YES	Functional (Limited) Neck Dissection	Functional (Limited) Neck Dissection	YES	44	0	[Not Available]	Close	[Not Available]	[Not Available]	TUMOR FREE	7th	T3	N0	MX	Stage III	[Not Available]	G2	NO	YES	[Not Evaluated]	1983	[Not Available]	45	YES	7	3	YES	YES	Complete Remission/Response
TCGA-IQ-A61G	Alive	360	[Not Applicable]	4	[Not Evaluated]	C512BA69-7B90-4334-92EB-48AB91AA05F2	2013-08-01	Head & Neck Squamous Cell Carcinoma	Floor of mouth	Midline	YES	NO	MALE	-21066	WHITE	HISPANIC OR LATINO	No	No	2012	YES	Modified Radical Neck Dissection	Modified Radical Neck Dissection	YES	39	5	[Not Available]	Negative	[Not Evaluated]	[Not Evaluated]	WITH TUMOR	7th	T4a	N2c	MX	Stage IVA	Gross Extension	G2	NO	YES	[Not Evaluated]	1982	2012	60	NO	[Not Available]	[Not Available]	YES	YES	Progressive Disease
TCGA-IQ-A61H	Alive	412	[Not Applicable]	4	[Not Evaluated]	90D21B9B-DBB8-43A6-9817-67ED69FABDC0	2013-07-22	Head & Neck Squamous Cell Carcinoma	Oral Tongue	Left	YES	NO	MALE	-27990	WHITE	HISPANIC OR LATINO	No	No	2012	YES	Radical Neck Dissection	Modified Radical Neck Dissection	YES	53	0	[Not Available]	Negative	[Not Evaluated]	[Not Evaluated]	TUMOR FREE	7th	T2	N0	MX	Stage II	[Not Available]	G2	NO	NO	[Not Evaluated]	[Not Available]	2012	30	NO	[Not Available]	[Not Available]	NO	NO	Complete Remission/Response
TCGA-IQ-A61I	Dead	[Not Available]	2	1	[Not Evaluated]	B9AAC2A5-5CA9-4F57-BA02-B53904256467	2013-07-26	Head & Neck Squamous Cell Carcinoma	Oropharynx	Left	YES	NO	MALE	-23035	BLACK OR AFRICAN AMERICAN	NOT HISPANIC OR LATINO	No	No	2012	YES	Modified Radical Neck Dissection	[Not Available]	YES	41	3	[Not Available]	Negative	[Not Evaluated]	[Not Evaluated]	TUMOR FREE	7th	T1	N2b	M0	Stage IVA	No Extranodal Extension	G3	YES	NO	[Not Evaluated]	[Not Available]	[Not Available]	[Not Available]	NO	[Not Available]	[Not Available]	NO	NO	Complete Remission/Response
TCGA-IQ-A61J	Alive	440	[Not Applicable]	1	[Not Evaluated]	D69E29CA-24BE-4F35-A581-F82E624B8E8B	2013-07-26	Head & Neck Squamous Cell Carcinoma	Oral Tongue	Left	YES	NO	MALE	-19913	WHITE	NOT HISPANIC OR LATINO	No	No	2012	YES	Modified Radical Neck Dissection	[Not Available]	YES	73	2	[Not Available]	Negative	[Not Evaluated]	[Not Evaluated]	TUMOR FREE	7th	T2	N2b	M0	Stage IVA	No Extranodal Extension	G1	NO	YES	[Not Evaluated]	[Not Available]	[Not Available]	[Not Available]	NO	[Not Available]	[Not Available]	YES	YES	Complete Remission/Response
TCGA-IQ-A61O	Alive	360	[Not Applicable]	1	[Not Evaluated]	B835289F-6174-4BF9-AEDF-9EBB9EF4EB62	2013-08-01	Head & Neck Squamous Cell Carcinoma, Spindle Cell Variant	Oropharynx	Right	YES	NO	MALE	-15920	WHITE	HISPANIC OR LATINO	No	No	2012	YES	[Not Available]	Modified Radical Neck Dissection	YES	38	3	[Not Available]	Negative	[Not Evaluated]	[Not Evaluated]	TUMOR FREE	7th	T2	N2b	MX	Stage IVA	Gross Extension	GX	NO	YES	[Not Evaluated]	[Not Available]	[Not Available]	[Not Available]	NO	[Not Available]	[Not Available]	YES	YES	Complete Remission/Response
TCGA-IQ-A6SG	Alive	579	[Not Applicable]	1	[Not Available]	C2F1B2D5-1302-4E29-8889-37BA34E91DE2	2015-03-27	Head & Neck Squamous Cell Carcinoma	Oral Tongue	Left	[Not Available]	[Not Available]	FEMALE	-22529	WHITE	HISPANIC OR LATINO	No	No	2013	YES	Functional (Limited) Neck Dissection	Radical Neck Dissection	YES	71	0	0	Negative	[Unknown]	[Unknown]	TUMOR FREE	7th	T3	N0	M0	Stage III	[Not Available]	G2	[Not Available]	[Not Available]	[Not Available]	[Not Available]	[Not Available]	[Not Available]	[Not Available]	[Not Available]	[Not Available]	[Not Available]	[Not Available]	[Not Available]
TCGA-IQ-A6SH	Alive	471	[Not Applicable]	3	[Not Evaluated]	573E3713-781F-447E-9F4D-A7FAAE4A4F03	2015-03-27	Head & Neck Squamous Cell Carcinoma	Oral Tongue	Left	[Not Available]	[Not Available]	MALE	-20109	BLACK OR AFRICAN AMERICAN	NOT HISPANIC OR LATINO	No	No	2013	YES	Radical Neck Dissection	Radical Neck Dissection	YES	49	1	[Not Available]	Negative	[Not Available]	[Not Available]	TUMOR FREE	7th	T2	N1	M0	Stage III	Microscopic Extension	G1	NO	NO	[Not Evaluated]	1984	2013	120	[Not Available]	[Not Available]	[Not Available]	[Not Available]	[Not Available]	[Not Available]
TCGA-KU-A66S	Alive	224	[Not Applicable]	2	[Not Evaluated]	5ED1B22D-99CA-4C21-B5D4-851E4A6217E9	2013-06-27	Head & Neck Squamous Cell Carcinoma Basaloid Type	Larynx	Midline	YES	NO	FEMALE	-25454	WHITE	NOT HISPANIC OR LATINO	No	No	2012	YES	Functional (Limited) Neck Dissection	[Not Available]	YES	7	1	[Not Available]	Positive	[Not Evaluated]	[Not Evaluated]	TUMOR FREE	7th	T1	N1	MX	Stage III	Microscopic Extension	G2	YES	NO	[Not Evaluated]	1962	[Not Available]	50	NO	[Not Available]	[Not Available]	YES	NO	[Unknown]
TCGA-KU-A66T	Alive	210	[Not Applicable]	1	[Not Evaluated]	27392405-1365-49E6-8AFE-7C18946AB06E	2013-06-27	Head & Neck Squamous Cell Carcinoma	Floor of mouth	Right	YES	NO	FEMALE	-19405	WHITE	NOT HISPANIC OR LATINO	No	No	2012	YES	[Not Available]	Modified Radical Neck Dissection	YES	24	0	[Not Available]	Negative	[Not Evaluated]	[Not Evaluated]	TUMOR FREE	7th	T4	N0	MX	Stage IVA	No Extranodal Extension	G2	NO	NO	[Not Evaluated]	[Not Available]	[Not Available]	[Not Available]	NO	[Not Available]	[Not Available]	YES	NO	[Unknown]
TCGA-KU-A6H7	Alive	146	[Not Applicable]	4	Positive	ABBCC1D8-AB74-4459-BF28-CC627BEF440E	2013-09-25	Head & Neck Squamous Cell Carcinoma	Tonsil	Left	YES	NO	FEMALE	-20314	WHITE	NOT HISPANIC OR LATINO	No	No	2013	YES	Functional (Limited) Neck Dissection	[Not Available]	YES	23	1	0	Positive	[Not Evaluated]	[Not Evaluated]	TUMOR FREE	7th	T2	N2a	M0	Stage IVA	Microscopic Extension	G2	YES	NO	[Not Evaluated]	1971	2001	60	YES	1	1	YES	YES	Complete Remission/Response
TCGA-KU-A6H8	Alive	168	[Not Applicable]	2	[Not Evaluated]	9BF40EEB-9A87-44A2-A782-197AB954C937	2013-09-25	Head & Neck Squamous Cell Carcinoma	Oral Tongue	Right	YES	NO	MALE	-15066	WHITE	NOT HISPANIC OR LATINO	No	No	2013	YES	[Not Available]	Functional (Limited) Neck Dissection	YES	16	2	[Not Available]	Negative	[Not Evaluated]	[Not Evaluated]	WITH TUMOR	7th	T2	N2b	M0	Stage IVA	Microscopic Extension	G3	YES	YES	[Not Evaluated]	1988	[Not Available]	12.5	YES	1	2	YES	YES	Progressive Disease
TCGA-MT-A51W	Alive	14	[Not Applicable]	2	Negative	6EA380AD-D73D-41B2-B448-2D224DEEC01B	2012-09-28	Head & Neck Squamous Cell Carcinoma	Tonsil	Left	YES	NO	FEMALE	-19098	WHITE	NOT HISPANIC OR LATINO	No	No	2012	NO	[Not Available]	[Not Available]	NO	[Not Available]	[Not Available]	[Not Available]	Negative	[Not Evaluated]	[Not Evaluated]	TUMOR FREE	7th	T1	N0	M0	Stage I	No Extranodal Extension	G2	NO	NO	Negative	1992	[Not Available]	10	YES	4	7	NO	NO	[Not Applicable]
TCGA-MT-A51X	Alive	34	[Not Applicable]	2	[Not Available]	375E4B96-49DA-4F65-9878-29F56FDA9C2E	2012-09-28	Head & Neck Squamous Cell Carcinoma	Oral Tongue	Right	YES	NO	MALE	-10976	WHITE	NOT HISPANIC OR LATINO	No	No	2012	YES	Modified Radical Neck Dissection	Modified Radical Neck Dissection	YES	35	2	[Not Available]	Negative	[Not Available]	[Not Available]	[Unknown]	7th	T1	N2b	M0	Stage IVA	Microscopic Extension	G1	YES	[Not Available]	[Not Available]	1992	[Not Available]	28.5	NO	[Not Available]	[Not Available]	NO	NO	[Unknown]
TCGA-MT-A67A	Alive	392	[Not Applicable]	1	[Not Evaluated]	EDA7DF86-A344-4790-88AC-E1391F07F66D	2013-05-21	Head & Neck Squamous Cell Carcinoma	Oral Tongue	Right	NO	YES	FEMALE	-31161	WHITE	NOT HISPANIC OR LATINO	No	No	2011	YES	[Not Available]	Functional (Limited) Neck Dissection	YES	20	0	[Not Available]	Positive	[Not Evaluated]	[Not Evaluated]	TUMOR FREE	7th	T1	N0	MX	Stage I	No Extranodal Extension	G2	NO	NO	[Not Evaluated]	[Not Available]	[Not Available]	[Not Available]	YES	0	0	NO	NO	Complete Remission/Response
TCGA-MT-A67D	Alive	56	[Not Applicable]	2	[Not Evaluated]	11C944FC-9A49-4C00-AB8C-DA5DFD595244	2013-05-21	Head & Neck Squamous Cell Carcinoma	Floor of mouth	Right	YES	NO	MALE	-20386	WHITE	NOT HISPANIC OR LATINO	No	No	2012	YES	[Not Available]	Functional (Limited) Neck Dissection	YES	23	0	[Not Available]	Negative	[Not Evaluated]	[Not Evaluated]	[Unknown]	7th	T2	N0	M0	Stage II	No Extranodal Extension	G2	NO	NO	[Not Evaluated]	1971	[Not Available]	40	YES	3	0	NO	NO	Complete Remission/Response
TCGA-MT-A67F	Alive	111	[Not Applicable]	1	[Not Evaluated]	50EE088A-5F74-466A-B9E7-7247F0A8D3E8	2013-05-21	Head & Neck Squamous Cell Carcinoma	Oral Cavity	Right	YES	NO	FEMALE	-22057	WHITE	NOT HISPANIC OR LATINO	No	No	2012	YES	[Not Available]	Functional (Limited) Neck Dissection	YES	64	0	[Not Available]	Negative	[Not Evaluated]	[Not Evaluated]	TUMOR FREE	7th	T4	N0	MX	Stage IVA	No Extranodal Extension	G2	NO	NO	[Not Evaluated]	[Not Available]	[Not Available]	[Not Available]	YES	0	0	NO	NO	Complete Remission/Response
TCGA-MT-A7BN	Alive	51	[Not Applicable]	1	[Unknown]	C060BDAB-DCE7-46B9-801C-48DFAB4FAD92	2013-07-24	Head & Neck Squamous Cell Carcinoma	Floor of mouth	Midline	YES	NO	MALE	-27162	WHITE	[Unknown]	No	No	2013	YES	Radical Neck Dissection	Radical Neck Dissection	YES	19	[Not Available]	[Not Available]	Negative	[Unknown]	[Unknown]	WITH TUMOR	7th	[Not Available]	[Not Available]	[Not Available]	Stage IVA	No Extranodal Extension	G3	YES	NO	[Unknown]	[Not Available]	[Not Available]	[Not Available]	YES	0	0	NO	NO	[Unknown]
TCGA-MZ-A6I9	Alive	254	[Not Applicable]	3	Positive	AAD9A83A-AB62-47B0-990C-527CCDB58D63	2013-09-12	Head & Neck Squamous Cell Carcinoma	Base of tongue	Right	YES	NO	MALE	-24939	WHITE	NOT HISPANIC OR LATINO	No	No	2012	NO	[Not Available]	[Not Available]	NO	[Not Available]	[Not Available]	[Not Available]	[Not Available]	[Not Evaluated]	[Not Evaluated]	WITH TUMOR	7th	[Not Available]	[Not Available]	[Not Available]	[Not Available]	[Not Available]	G2	[Not Available]	[Not Available]	[Not Evaluated]	1962	1976	14	YES	7	2	NO	NO	[Not Applicable]
TCGA-MZ-A7D7	Alive	240	[Not Applicable]	2	Negative	06580CBC-D0D8-4B97-87EF-EBC17CDAE81C	2014-01-30	Head & Neck Squamous Cell Carcinoma	Base of tongue	Right	YES	NO	MALE	-18974	WHITE	NOT HISPANIC OR LATINO	No	No	2013	YES	Functional (Limited) Neck Dissection	Functional (Limited) Neck Dissection	YES	72	2	0	Close	[Unknown]	[Unknown]	TUMOR FREE	7th	T3	N2b	MX	Stage IVA	Microscopic Extension	[Not Available]	[Not Available]	NO	[Not Evaluated]	1973	[Not Available]	39	YES	7	6	YES	YES	Complete Remission/Response
TCGA-P3-A5Q5	Alive	910	[Not Applicable]	4	[Not Evaluated]	3A867DF4-D548-4408-A90B-441DED53B7B6	2013-06-04	Head & Neck Squamous Cell Carcinoma Basaloid Type	Tonsil	Right	NO	YES	MALE	-19728	WHITE	NOT HISPANIC OR LATINO	No	No	2004	YES	[Not Available]	Modified Radical Neck Dissection	YES	[Not Available]	[Not Available]	[Not Available]	Positive	[Not Evaluated]	[Not Evaluated]	TUMOR FREE	6th	T2	N2	MX	Stage IVA	Gross Extension	G3	[Not Available]	[Not Available]	[Not Evaluated]	[Not Available]	[Not Available]	30	YES	[Not Available]	[Not Available]	YES	NO	Complete Remission/Response
TCGA-P3-A5Q6	Dead	[Not Available]	480	4	[Not Evaluated]	451E4916-80EE-45F8-AD70-84340868A5A9	2013-06-04	Head & Neck Squamous Cell Carcinoma	Tonsil	Left	NO	YES	MALE	-17917	WHITE	NOT HISPANIC OR LATINO	No	No	2005	YES	Modified Radical Neck Dissection	Functional (Limited) Neck Dissection	YES	35	4	[Not Available]	Positive	[Not Evaluated]	[Not Evaluated]	WITH TUMOR	6th	T4a	N2b	MX	Stage IVA	Gross Extension	G3	[Not Available]	NO	[Not Evaluated]	[Not Available]	[Not Available]	9	YES	[Not Available]	[Not Available]	YES	YES	Complete Remission/Response
TCGA-P3-A5QA	Alive	1652	[Not Applicable]	1	[Not Evaluated]	80D51546-C046-4AF4-B3B3-B6BF5B1EAB02	2013-06-04	Head & Neck Squamous Cell Carcinoma	Oral Tongue	Right	NO	YES	MALE	-15125	[Unknown]	[Unknown]	No	No	2008	NO	[Not Available]	[Not Available]	[Not Available]	[Not Available]	[Not Available]	[Not Available]	Negative	[Not Evaluated]	[Not Evaluated]	TUMOR FREE	6th	T1	NX	MX	Stage I	[Not Available]	G3	NO	[Not Available]	[Not Evaluated]	[Not Available]	[Not Available]	[Not Available]	YES	[Not Available]	[Not Available]	YES	NO	Complete Remission/Response
TCGA-P3-A5QE	Alive	721	[Not Applicable]	1	[Not Evaluated]	387DB1DF-EBAA-41C2-B036-F46AD61E313A	2013-06-04	Head & Neck Squamous Cell Carcinoma Basaloid Type	Base of tongue	Right	NO	YES	MALE	-18002	WHITE	NOT HISPANIC OR LATINO	No	No	2009	YES	[Not Available]	Functional (Limited) Neck Dissection	YES	17	1	[Not Available]	Close	[Not Evaluated]	[Not Evaluated]	TUMOR FREE	6th	T2	N1	MX	Stage III	No Extranodal Extension	G2	[Not Available]	NO	[Not Evaluated]	[Not Available]	[Not Available]	[Not Available]	YES	[Not Available]	[Not Available]	YES	NO	Complete Remission/Response
TCGA-P3-A5QF	Dead	[Not Available]	330	1	[Not Evaluated]	4587AE9F-71FB-4582-82FF-FB407FEE6445	2013-06-04	Head & Neck Squamous Cell Carcinoma	Alveolar Ridge	Right	NO	YES	MALE	-18035	WHITE	NOT HISPANIC OR LATINO	No	No	2009	YES	[Not Available]	Functional (Limited) Neck Dissection	YES	41	4	[Not Available]	Positive	[Not Evaluated]	[Not Evaluated]	WITH TUMOR	6th	T4	N2b	MX	Stage IVA	Microscopic Extension	G2	YES	NO	[Not Evaluated]	[Not Available]	[Not Available]	[Not Available]	NO	[Not Available]	[Not Available]	YES	YES	[Unknown]
TCGA-P3-A6SW	Alive	1120	[Not Applicable]	2	[Not Evaluated]	3A2FE6DA-5F3C-4AD8-B735-23ADFFE3FD6B	2013-10-21	Head & Neck Squamous Cell Carcinoma Basaloid Type	Tonsil	Left	NO	YES	MALE	-18536	WHITE	NOT HISPANIC OR LATINO	No	No	2005	YES	Modified Radical Neck Dissection	Functional (Limited) Neck Dissection	YES	[Not Available]	[Not Available]	[Not Available]	Close	[Not Evaluated]	[Not Evaluated]	TUMOR FREE	6th	T3	N3	MX	Stage IVB	Gross Extension	G3	[Not Available]	NO	[Not Evaluated]	[Not Available]	[Not Available]	20	YES	3	1	YES	YES	Complete Remission/Response
TCGA-P3-A6SX	Dead	[Not Available]	1430	4	[Not Evaluated]	220D75AE-C94B-473A-A988-AC40C15FA219	2013-10-21	Head & Neck Squamous Cell Carcinoma	Tonsil	Left	NO	YES	MALE	-24715	WHITE	NOT HISPANIC OR LATINO	No	No	2005	YES	Functional (Limited) Neck Dissection	[Not Available]	YES	30	1	[Not Available]	Close	[Not Evaluated]	[Not Evaluated]	TUMOR FREE	6th	T2	N1	MX	Stage III	No Extranodal Extension	G2	YES	YES	[Not Evaluated]	1954	2004	100	YES	[Not Available]	[Not Available]	YES	YES	Complete Remission/Response
TCGA-P3-A6T0	Alive	578	[Not Applicable]	4	[Not Evaluated]	E3121DDE-EEE2-4975-A135-BDB89434A7E2	2013-10-21	Head & Neck Squamous Cell Carcinoma	Floor of mouth	Right	NO	YES	FEMALE	-17259	WHITE	NOT HISPANIC OR LATINO	No	No	2007	YES	Functional (Limited) Neck Dissection	Functional (Limited) Neck Dissection	YES	18	0	[Not Available]	Negative	[Not Evaluated]	[Not Evaluated]	TUMOR FREE	6th	T4a	N0	MX	Stage IVA	No Extranodal Extension	G2	[Not Available]	[Not Available]	[Not Evaluated]	1976	2006	30	YES	[Not Available]	[Not Available]	YES	NO	Complete Remission/Response
TCGA-P3-A6T2	Alive	1917	[Not Applicable]	1	[Not Evaluated]	A563109D-0990-4BDC-8BD7-6766D1EADBDC	2013-10-21	Head & Neck Squamous Cell Carcinoma	Buccal Mucosa	Left	NO	YES	MALE	-16588	WHITE	NOT HISPANIC OR LATINO	No	No	2008	YES	Functional (Limited) Neck Dissection	[Not Available]	YES	42	2	[Not Available]	Positive	[Not Evaluated]	[Not Evaluated]	TUMOR FREE	6th	T3	N2b	MX	Stage IVA	No Extranodal Extension	G2	[Not Available]	YES	[Not Evaluated]	[Not Available]	[Not Available]	[Not Available]	YES	4	4	YES	YES	Complete Remission/Response
TCGA-P3-A6T3	Dead	[Not Available]	577	1	[Not Evaluated]	13E936FF-81F0-49B9-BC2E-2EA43921F450	2013-10-21	Head & Neck Squamous Cell Carcinoma	Oral Cavity	Right	NO	YES	MALE	-18143	WHITE	NOT HISPANIC OR LATINO	No	No	2008	YES	[Not Available]	Functional (Limited) Neck Dissection	YES	30	2	[Not Available]	Positive	[Not Evaluated]	[Not Evaluated]	WITH TUMOR	6th	T3	N2	MX	Stage IVA	[Not Available]	G2	NO	[Not Available]	[Not Evaluated]	[Not Available]	[Not Available]	[Not Available]	YES	[Not Available]	[Not Available]	YES	YES	Complete Remission/Response
TCGA-P3-A6T4	Dead	[Not Available]	62	2	[Not Evaluated]	C7885E34-D5DC-4256-A4AD-944A27DFCFC2	2013-10-21	Head & Neck Squamous Cell Carcinoma	Floor of mouth	Left	NO	YES	MALE	-20027	WHITE	NOT HISPANIC OR LATINO	No	No	2008	YES	Functional (Limited) Neck Dissection	Functional (Limited) Neck Dissection	YES	14	1	[Not Available]	Positive	[Not Evaluated]	[Not Evaluated]	WITH TUMOR	6th	T4a	N1	MX	Stage IVA	[Not Available]	G2	YES	YES	[Not Evaluated]	1968	[Not Available]	40	YES	7	3.5	NO	NO	Progressive Disease
TCGA-P3-A6T5	Dead	[Not Available]	882	3	[Not Evaluated]	46625EBD-5BF3-4FE7-BF3F-19CC5A210555	2013-10-21	Head & Neck Squamous Cell Carcinoma	Alveolar Ridge	Left	NO	YES	FEMALE	-28977	WHITE	NOT HISPANIC OR LATINO	No	No	2009	YES	Functional (Limited) Neck Dissection	[Not Available]	YES	29	0	[Not Available]	Close	[Not Evaluated]	[Not Evaluated]	WITH TUMOR	6th	T4a	N0	MX	Stage IVA	No Extranodal Extension	G2	[Not Available]	YES	[Not Evaluated]	[Not Available]	1980	15	YES	[Not Available]	[Not Available]	NO	NO	Complete Remission/Response
TCGA-P3-A6T6	Dead	[Not Available]	395	1	[Not Evaluated]	91D44093-D8D9-442C-92ED-E659C45B4E0A	2013-10-21	Head & Neck Squamous Cell Carcinoma	Alveolar Ridge	Right	NO	YES	MALE	-19694	WHITE	NOT HISPANIC OR LATINO	No	No	2009	NO	[Not Available]	[Not Available]	NO	[Not Available]	[Not Available]	[Not Available]	Positive	[Not Evaluated]	[Not Evaluated]	WITH TUMOR	6th	T4a	NX	MX	Stage IVA	[Not Available]	G3	YES	YES	[Not Evaluated]	[Not Available]	[Not Available]	[Not Available]	YES	7	1	YES	NO	Complete Remission/Response
TCGA-P3-A6T7	Dead	[Not Available]	487	2	[Not Evaluated]	7CB42865-AF55-487D-B604-FAACE62BBA51	2013-10-21	Head & Neck Squamous Cell Carcinoma	Floor of mouth	Right	NO	YES	MALE	-20301	WHITE	NOT HISPANIC OR LATINO	No	No	2010	YES	[Not Available]	Functional (Limited) Neck Dissection	YES	47	2	[Not Available]	Close	[Not Evaluated]	[Not Evaluated]	[Unknown]	6th	T3	N2b	MX	Stage IVA	Microscopic Extension	G2	YES	YES	[Not Evaluated]	[Not Available]	[Not Available]	80	YES	7	6	YES	YES	Complete Remission/Response
TCGA-P3-A6T8	Alive	400	[Not Applicable]	2	[Not Evaluated]	8F1B904E-39A7-4870-B0F4-EFA1D43E50A8	2013-10-21	Head & Neck Squamous Cell Carcinoma	Floor of mouth	Midline	NO	YES	MALE	-19754	WHITE	NOT HISPANIC OR LATINO	No	No	2010	YES	Functional (Limited) Neck Dissection	Functional (Limited) Neck Dissection	YES	34	2	[Not Available]	Positive	[Not Evaluated]	[Not Evaluated]	TUMOR FREE	7th	T4a	N2	MX	Stage IVA	No Extranodal Extension	G3	YES	YES	[Not Evaluated]	1980	[Not Available]	30	YES	7	5	YES	YES	Complete Remission/Response
TCGA-QK-A64Z	Alive	553	[Not Applicable]	1	[Not Evaluated]	2915B26B-8C18-48E4-9715-A7E207F0A0E6	2013-09-04	Head & Neck Squamous Cell Carcinoma	Hard Palate	Right	NO	YES	FEMALE	-29037	WHITE	NOT HISPANIC OR LATINO	No	No	2011	NO	[Not Available]	[Not Available]	NO	[Not Available]	[Not Available]	[Not Available]	Close	[Not Evaluated]	[Not Evaluated]	TUMOR FREE	7th	T4	NX	MX	Stage IVA	[Not Available]	G1	NO	NO	[Not Evaluated]	[Not Available]	[Not Available]	[Not Available]	YES	0	0	NO	NO	[Not Applicable]
TCGA-QK-A652	Alive	259	[Not Applicable]	1	[Not Evaluated]	49EB77F3-F7D8-4E98-9F91-547543028877	2013-09-04	Head & Neck Squamous Cell Carcinoma	Oral Tongue	Left	YES	NO	MALE	-22023	WHITE	NOT HISPANIC OR LATINO	No	No	2013	YES	Functional (Limited) Neck Dissection	[Not Available]	YES	39	1	0	Negative	[Not Evaluated]	[Not Evaluated]	TUMOR FREE	7th	T1	N1	MX	Stage III	No Extranodal Extension	G2	YES	YES	[Not Evaluated]	[Not Available]	[Not Available]	[Not Available]	YES	1	1	YES	NO	Complete Remission/Response
TCGA-QK-A6IF	Alive	245	[Not Applicable]	1	Positive	22AE99B4-52CF-4D20-A068-7457E16919B6	2013-09-24	Head & Neck Squamous Cell Carcinoma	Tonsil	Right	YES	NO	MALE	-22463	WHITE	NOT HISPANIC OR LATINO	No	No	2013	NO	[Not Available]	[Not Available]	[Not Available]	[Not Available]	[Not Available]	[Not Available]	[Not Available]	[Not Evaluated]	[Not Evaluated]	TUMOR FREE	7th	[Not Available]	[Not Available]	[Not Available]	[Not Available]	[Not Available]	GX	[Not Available]	[Not Available]	Positive	[Not Available]	[Not Available]	[Not Available]	YES	2	2	YES	YES	Complete Remission/Response
TCGA-QK-A6IG	Alive	218	[Not Applicable]	4	[Not Evaluated]	3203D0AE-5FE9-4FF2-BE0A-1D97F7684819	2013-09-24	Head & Neck Squamous Cell Carcinoma	Buccal Mucosa	Right	YES	NO	MALE	-25334	WHITE	NOT HISPANIC OR LATINO	No	No	2013	YES	Modified Radical Neck Dissection	Modified Radical Neck Dissection	YES	22	1	0	Negative	[Not Evaluated]	[Not Evaluated]	WITH TUMOR	7th	T2	N1	M0	Stage III	Microscopic Extension	G2	YES	YES	[Not Evaluated]	1973	2013	40	YES	[Not Available]	[Not Available]	YES	YES	Progressive Disease
TCGA-QK-A6IH	Alive	228	[Not Applicable]	1	[Not Evaluated]	C1F286F6-D4A1-494A-88C8-FF8E2A3DF2CE	2013-09-24	Head & Neck Squamous Cell Carcinoma	Alveolar Ridge	Left	YES	NO	FEMALE	-23936	WHITE	NOT HISPANIC OR LATINO	No	No	2013	YES	Modified Radical Neck Dissection	[Not Available]	YES	32	3	0	Close	[Not Evaluated]	[Not Evaluated]	WITH TUMOR	7th	T4b	N2b	M0	Stage IVB	Microscopic Extension	G2	YES	YES	[Not Evaluated]	[Not Available]	[Not Available]	[Not Available]	YES	[Not Available]	[Not Available]	YES	YES	Progressive Disease
TCGA-QK-A6II	Alive	225	[Not Applicable]	2	[Not Evaluated]	3AEA4CF5-ADE6-4747-B1D1-C431564F5FA6	2013-09-25	Head & Neck Squamous Cell Carcinoma	Floor of mouth	Left	YES	NO	MALE	-19113	WHITE	NOT HISPANIC OR LATINO	No	No	2013	YES	Modified Radical Neck Dissection	Functional (Limited) Neck Dissection	YES	58	4	0	Negative	[Not Evaluated]	[Not Evaluated]	WITH TUMOR	7th	T4a	N2c	M0	Stage IVA	Microscopic Extension	G2	NO	YES	[Not Evaluated]	1983	[Not Available]	30	YES	7	[Not Available]	YES	YES	Progressive Disease
TCGA-QK-A6IJ	Alive	64	[Not Applicable]	4	[Not Evaluated]	BDC0A7F5-D0F9-4008-BF4C-51E570CA1EBC	2013-09-25	Head & Neck Squamous Cell Carcinoma	Floor of mouth	Left	YES	NO	MALE	-25966	WHITE	NOT HISPANIC OR LATINO	No	No	2013	YES	Modified Radical Neck Dissection	[Not Available]	YES	40	1	0	Negative	[Not Evaluated]	[Not Evaluated]	TUMOR FREE	7th	T2	N1	M0	Stage III	No Extranodal Extension	G3	NO	NO	Negative	1963	2011	40	YES	[Not Available]	[Not Available]	NO	NO	[Unknown]
TCGA-QK-A6V9	Alive	567	[Not Applicable]	1	Positive	DCB27E14-14EF-42B2-B9A6-7E26C5AFA869	2013-12-06	Head & Neck Squamous Cell Carcinoma	Tonsil	Right	NO	YES	MALE	-20461	WHITE	NOT HISPANIC OR LATINO	No	No	2012	NO	[Not Available]	[Not Available]	NO	[Not Available]	[Not Available]	[Not Available]	Negative	[Not Evaluated]	[Not Evaluated]	TUMOR FREE	7th	T2	NX	M0	Stage II	No Extranodal Extension	G2	NO	NO	Positive	[Not Available]	[Not Available]	[Not Available]	NO	[Not Available]	[Not Available]	NO	NO	Complete Remission/Response
TCGA-QK-A6VB	Alive	156	[Not Applicable]	4	[Not Evaluated]	63D646E2-60AA-4BD5-B2ED-6254C9C51BE4	2013-12-06	Head & Neck Squamous Cell Carcinoma	Floor of mouth	Left	YES	NO	MALE	-24144	WHITE	NOT HISPANIC OR LATINO	No	No	2013	YES	Functional (Limited) Neck Dissection	[Not Available]	YES	40	0	0	Negative	[Not Evaluated]	[Not Evaluated]	TUMOR FREE	7th	T4a	N0	M0	Stage IVA	No Extranodal Extension	G2	NO	NO	[Not Evaluated]	[Not Available]	1998	[Not Available]	NO	[Not Available]	[Not Available]	YES	NO	Complete Remission/Response
TCGA-QK-A6VC	Alive	106	[Not Applicable]	4	[Not Evaluated]	3E49A2B8-9B2C-4D15-9773-24DF8B4AB2FD	2013-12-06	Head & Neck Squamous Cell Carcinoma	Hypopharynx	Right	YES	NO	FEMALE	-22865	BLACK OR AFRICAN AMERICAN	NOT HISPANIC OR LATINO	No	No	2013	YES	Functional (Limited) Neck Dissection	Modified Radical Neck Dissection	YES	67	1	0	Close	[Not Evaluated]	[Not Evaluated]	TUMOR FREE	7th	T4a	N1	M0	Stage IVA	No Extranodal Extension	G2	NO	YES	Negative	[Not Available]	2003	[Not Available]	NO	[Not Available]	[Not Available]	YES	NO	[Unknown]
TCGA-QK-A8Z7	Alive	23	[Not Applicable]	2	[Not Evaluated]	2C878227-77A1-4988-A46C-885DB9E400F7	2014-04-14	Head & Neck Squamous Cell Carcinoma Basaloid Type	Floor of mouth	Left	YES	NO	MALE	-21711	BLACK OR AFRICAN AMERICAN	NOT HISPANIC OR LATINO	No	No	2013	YES	Modified Radical Neck Dissection	Modified Radical Neck Dissection	YES	96	5	0	Close	[Not Evaluated]	[Not Evaluated]	[Unknown]	7th	T4a	N2c	M0	Stage IVA	No Extranodal Extension	[Not Available]	NO	NO	[Not Evaluated]	1973	[Not Available]	8	YES	0	0	[Unknown]	[Unknown]	[Unknown]
TCGA-QK-A8Z8	Dead	[Not Available]	171	2	[Not Evaluated]	AC511727-185B-4AC0-B6C0-DC3A79657BE6	2014-04-14	Head & Neck Squamous Cell Carcinoma	Larynx	Left	YES	NO	FEMALE	-22107	BLACK OR AFRICAN AMERICAN	NOT HISPANIC OR LATINO	No	No	2013	NO	[Not Available]	[Not Available]	NO	[Not Available]	[Not Available]	[Not Available]	[Not Available]	[Not Evaluated]	[Not Evaluated]	WITH TUMOR	7th	T3	N1	M1	Stage IVC	[Not Available]	G2	[Not Available]	[Not Available]	[Not Evaluated]	[Not Available]	[Not Available]	80	YES	7	12	NO	YES	[Unknown]
TCGA-QK-A8Z9	Alive	149	[Not Applicable]	2	[Not Evaluated]	8980FB06-E38D-459F-A777-52048D492DEF	2014-04-14	Head & Neck Squamous Cell Carcinoma	Floor of mouth	Right	YES	NO	MALE	-20471	BLACK OR AFRICAN AMERICAN	NOT HISPANIC OR LATINO	No	No	2013	YES	Modified Radical Neck Dissection	Modified Radical Neck Dissection	YES	82	2	0	Negative	[Not Evaluated]	[Not Evaluated]	TUMOR FREE	7th	T4a	N2b	M0	Stage IVA	Microscopic Extension	G2	YES	YES	[Not Evaluated]	[Not Available]	[Not Available]	35	YES	[Not Available]	[Not Available]	YES	YES	Complete Remission/Response
TCGA-QK-A8ZA	Alive	135	[Not Applicable]	2	Positive	86A5C819-49E9-4B06-B43D-0F0C06A935FD	2014-04-14	Head & Neck Squamous Cell Carcinoma	Oropharynx	Right	YES	NO	MALE	-21979	BLACK OR AFRICAN AMERICAN	NOT HISPANIC OR LATINO	No	No	2013	NO	[Not Available]	[Not Available]	[Not Available]	[Not Available]	[Not Available]	[Not Available]	[Not Available]	[Not Evaluated]	[Not Evaluated]	[Unknown]	7th	T2	N2b	MX	[Not Available]	[Not Available]	G2	[Not Available]	[Not Available]	[Not Evaluated]	1983	[Not Available]	15	YES	7	3	YES	YES	[Unknown]
TCGA-QK-A8ZB	Alive	135	[Not Applicable]	3	[Not Evaluated]	3D2FF6C0-8C03-440D-8EC1-231862BD6713	2014-04-14	Head & Neck Squamous Cell Carcinoma	Larynx	Left	YES	NO	MALE	-25192	BLACK OR AFRICAN AMERICAN	NOT HISPANIC OR LATINO	No	No	2013	YES	Modified Radical Neck Dissection	Modified Radical Neck Dissection	YES	81	0	0	Negative	[Not Evaluated]	[Not Evaluated]	TUMOR FREE	7th	T4a	N0	M0	Stage IVA	No Extranodal Extension	G2	NO	NO	[Not Evaluated]	[Not Available]	1983	[Not Available]	YES	0	0	YES	NO	Complete Remission/Response
TCGA-QK-AA3J	Alive	157	[Not Applicable]	4	[Not Evaluated]	677C9D22-E518-43AB-9668-A606C35A6EEB	2014-06-05	Head & Neck Squamous Cell Carcinoma Basaloid Type	Larynx	Right	YES	NO	MALE	-25469	BLACK OR AFRICAN AMERICAN	NOT HISPANIC OR LATINO	No	No	2013	NO	[Not Available]	[Not Available]	NO	[Not Available]	[Not Available]	[Not Available]	[Not Available]	[Not Evaluated]	[Not Evaluated]	TUMOR FREE	7th	T1	N0	M0	Stage I	[Not Available]	G3	[Not Available]	[Not Available]	[Not Evaluated]	[Not Available]	2013	[Not Available]	NO	[Not Available]	[Not Available]	YES	NO	Complete Remission/Response
TCGA-QK-AA3K	Alive	168	[Not Applicable]	2	Positive	09F6C3AB-B799-404A-B301-22B9CAF33E82	2014-06-09	Head & Neck Squamous Cell Carcinoma	Oral Tongue	Right	YES	NO	MALE	-22093	BLACK OR AFRICAN AMERICAN	NOT HISPANIC OR LATINO	No	No	2013	YES	Functional (Limited) Neck Dissection	Modified Radical Neck Dissection	YES	6	4	[Not Available]	Positive	[Not Evaluated]	[Not Evaluated]	[Unknown]	7th	T3	N2b	MX	Stage IVA	Gross Extension	G2	NO	YES	[Not Evaluated]	[Not Available]	[Not Available]	[Not Available]	YES	[Not Available]	[Not Available]	YES	YES	[Unknown]
TCGA-RS-A6TO	Alive	272	[Not Applicable]	1	Negative	B815FAE9-C595-4C76-ACC6-6D38B9AF9578	2014-03-10	Head & Neck Squamous Cell Carcinoma	Oral Cavity	Right	YES	NO	FEMALE	-30104	WHITE	NOT HISPANIC OR LATINO	No	No	2013	YES	Functional (Limited) Neck Dissection	Modified Radical Neck Dissection	YES	61	4	[Not Available]	Positive	[Not Evaluated]	[Not Evaluated]	TUMOR FREE	7th	T4	N2c	M0	Stage IVA	Microscopic Extension	G2	NO	YES	[Not Evaluated]	[Not Available]	[Not Available]	[Not Available]	NO	[Not Available]	[Not Available]	YES	YES	Complete Remission/Response
TCGA-RS-A6TP	Alive	236	[Not Applicable]	4	Positive	5436B002-4E4F-4D0F-9566-C0EF4D2D1854	2014-03-10	Head & Neck Squamous Cell Carcinoma	Tonsil	Left	YES	NO	MALE	-21393	WHITE	NOT HISPANIC OR LATINO	No	No	2013	NO	[Not Available]	[Not Available]	NO	[Not Available]	[Not Available]	[Not Available]	Close	[Not Evaluated]	[Not Evaluated]	TUMOR FREE	7th	T2	N0	M0	Stage II	Microscopic Extension	G3	NO	NO	[Not Evaluated]	1980	2000	10	YES	0	0	NO	NO	Complete Remission/Response
TCGA-T2-A6WX	Dead	[Not Available]	209	1	[Not Evaluated]	8B9E81DA-EA22-4F6A-BDB1-281B0EC8A451	2013-10-30	Head & Neck Squamous Cell Carcinoma	Oral Tongue	Left	NO	YES	FEMALE	-27005	WHITE	NOT HISPANIC OR LATINO	No	No	2010	YES	Functional (Limited) Neck Dissection	Functional (Limited) Neck Dissection	YES	85	1	[Not Available]	Negative	[Not Evaluated]	[Not Evaluated]	WITH TUMOR	7th	[Not Available]	[Not Available]	[Not Available]	[Not Available]	No Extranodal Extension	G1	YES	YES	[Not Evaluated]	[Not Available]	[Not Available]	[Not Available]	YES	0	0	YES	YES	Progressive Disease
TCGA-T2-A6WZ	Dead	[Not Available]	484	2	[Not Evaluated]	93CBDA0F-8454-4127-A6DA-A19DDA345DEB	2013-10-21	Head & Neck Squamous Cell Carcinoma	Oral Tongue	Left	NO	YES	MALE	-19397	WHITE	NOT HISPANIC OR LATINO	No	No	2012	YES	Functional (Limited) Neck Dissection	Functional (Limited) Neck Dissection	YES	89	2	[Not Available]	Negative	[Not Evaluated]	[Not Evaluated]	WITH TUMOR	7th	T3	N2b	[Not Available]	[Not Available]	Microscopic Extension	G2	NO	YES	Negative	[Not Available]	[Not Available]	40	YES	7	3.5	YES	YES	Stable Disease
TCGA-T2-A6X0	Alive	216	[Not Applicable]	4	[Not Evaluated]	FF38628E-8ABE-44D6-8D3B-7CFE46BD2E35	2013-10-21	Head & Neck Squamous Cell Carcinoma	Tonsil	Right	NO	YES	MALE	-18114	WHITE	NOT HISPANIC OR LATINO	No	No	2012	YES	[Not Available]	Functional (Limited) Neck Dissection	YES	31	0	[Not Available]	Negative	[Not Evaluated]	[Not Evaluated]	TUMOR FREE	7th	TX	[Not Available]	[Not Available]	[Not Available]	Gross Extension	G2	[Not Available]	[Not Available]	Positive	[Not Available]	1997	10	YES	0	0	YES	YES	Complete Remission/Response
TCGA-T2-A6X2	Alive	987	[Not Applicable]	3	[Not Evaluated]	731F6967-5A01-40B7-9F88-64D980214BB2	2013-10-22	Head & Neck Squamous Cell Carcinoma	Alveolar Ridge	Left	NO	YES	MALE	-30013	WHITE	NOT HISPANIC OR LATINO	No	No	2011	YES	Functional (Limited) Neck Dissection	Functional (Limited) Neck Dissection	YES	53	[Not Available]	[Not Available]	Negative	[Not Evaluated]	[Not Evaluated]	TUMOR FREE	7th	T3	N0	MX	Stage III	No Extranodal Extension	G1	NO	YES	Negative	[Not Available]	[Not Available]	25	YES	0	0	NO	NO	Complete Remission/Response
TCGA-T3-A92M	Alive	0	[Not Applicable]	2	[Not Available]	DBDEB4CA-F67C-4D89-AF60-88B425EBE461	2014-12-31	Head & Neck Squamous Cell Carcinoma	Larynx	Midline	YES	NO	MALE	-19247	BLACK OR AFRICAN AMERICAN	NOT HISPANIC OR LATINO	No	No	2013	YES	[Not Available]	Radical Neck Dissection	YES	4	4	0	Negative	[Not Evaluated]	[Not Evaluated]	[Unknown]	7th	T4a	N2c	MX	Stage IVA	Microscopic Extension	G2	[Not Available]	[Not Available]	[Not Evaluated]	[Not Available]	[Not Available]	20	NO	[Not Available]	[Not Available]	[Unknown]	[Unknown]	[Unknown]
TCGA-TN-A7HI	Alive	146	[Not Applicable]	2	Positive	896F5DCC-D076-4E1F-AE7C-52D21109DA7B	2014-01-14	Head & Neck Squamous Cell Carcinoma	Tonsil	Right	YES	NO	MALE	-20666	WHITE	NOT HISPANIC OR LATINO	No	No	2013	YES	[Not Available]	Modified Radical Neck Dissection	YES	49	2	[Not Available]	Negative	[Not Evaluated]	[Not Evaluated]	TUMOR FREE	7th	T2	N2b	M0	Stage IVA	No Extranodal Extension	G3	YES	NO	Positive	1980	[Not Available]	16	YES	[Not Available]	[Not Available]	YES	NO	Complete Remission/Response
TCGA-TN-A7HJ	Alive	184	[Not Applicable]	1	[Not Evaluated]	B3DBF9AD-9602-4E44-BEAC-1CFA5F8BBA5D	2014-01-14	Head & Neck Squamous Cell Carcinoma	Larynx	Midline	YES	NO	MALE	-18809	WHITE	NOT HISPANIC OR LATINO	No	No	2013	YES	Modified Radical Neck Dissection	Modified Radical Neck Dissection	YES	121	4	[Not Available]	Negative	[Not Evaluated]	[Not Evaluated]	TUMOR FREE	7th	T4a	N2b	M0	Stage IVA	Microscopic Extension	G2	YES	YES	[Not Evaluated]	[Not Available]	[Not Available]	[Not Available]	NO	[Not Available]	[Not Available]	YES	YES	Complete Remission/Response
TCGA-TN-A7HL	Alive	153	[Not Applicable]	4	Positive	4B50AEA4-4AD1-4BF6-9CF1-984C28A99C84	2014-01-13	Head & Neck Squamous Cell Carcinoma	Hypopharynx	Midline	YES	NO	MALE	-21731	WHITE	NOT HISPANIC OR LATINO	No	No	2013	YES	Modified Radical Neck Dissection	Modified Radical Neck Dissection	YES	71	3	[Not Available]	Negative	[Not Evaluated]	[Not Evaluated]	TUMOR FREE	7th	T3	N2b	M0	Stage IVA	Microscopic Extension	G2	YES	YES	Positive	1993	2013	10	YES	4	2	YES	YES	Complete Remission/Response
TCGA-UF-A718	Alive	1326	[Not Applicable]	2	[Not Evaluated]	2135B007-B714-495B-9B30-92010179EC33	2013-12-16	Head & Neck Squamous Cell Carcinoma	Larynx	Midline	NO	YES	MALE	-22836	WHITE	[Not Evaluated]	No	No	2009	YES	Functional (Limited) Neck Dissection	Functional (Limited) Neck Dissection	YES	25	0	[Not Available]	Negative	[Not Evaluated]	[Not Evaluated]	TUMOR FREE	7th	T4a	N0	M0	Stage IVA	No Extranodal Extension	G2	NO	NO	[Not Evaluated]	1959	[Not Available]	50	NO	[Not Available]	[Not Available]	[Unknown]	[Unknown]	Complete Remission/Response
TCGA-UF-A719	Alive	1337	[Not Applicable]	2	[Not Evaluated]	B295A542-F5B3-4B81-84ED-3704B944A8E3	2013-12-16	Head & Neck Squamous Cell Carcinoma	Floor of mouth	Right	NO	YES	MALE	-19797	[Unknown]	[Not Evaluated]	No	No	2009	YES	[Not Available]	Functional (Limited) Neck Dissection	YES	13	0	[Not Available]	Negative	[Not Evaluated]	[Not Evaluated]	TUMOR FREE	7th	T2	N0	M0	Stage II	No Extranodal Extension	G1	NO	NO	[Not Evaluated]	[Not Available]	[Not Available]	[Not Available]	YES	[Not Available]	[Not Available]	NO	NO	Complete Remission/Response
TCGA-UF-A71A	Dead	[Not Available]	86	3	[Not Evaluated]	2C7F1035-5C8C-4C49-8B9B-2F1233896530	2013-11-24	Head & Neck Squamous Cell Carcinoma	Floor of mouth	Midline	NO	YES	MALE	-24623	WHITE	[Not Evaluated]	No	No	2009	YES	Modified Radical Neck Dissection	Functional (Limited) Neck Dissection	YES	31	9	[Not Available]	Positive	[Not Evaluated]	[Not Evaluated]	WITH TUMOR	7th	T4a	N2c	M0	Stage IVA	Gross Extension	G1	YES	NO	[Not Evaluated]	[Not Available]	[Not Available]	[Not Available]	NO	[Not Available]	[Not Available]	NO	NO	Complete Remission/Response
TCGA-UF-A71B	Alive	1158	[Not Applicable]	2	[Not Evaluated]	A71B425B-CCD3-42F0-8163-3721CB1794EF	2014-02-05	Head & Neck Squamous Cell Carcinoma	Alveolar Ridge	Right	NO	YES	MALE	-18404	WHITE	[Not Evaluated]	No	No	2010	YES	[Not Available]	Functional (Limited) Neck Dissection	YES	11	0	[Not Available]	Negative	[Not Evaluated]	[Not Evaluated]	TUMOR FREE	7th	T4	N0	M0	Stage IVA	No Extranodal Extension	G2	NO	NO	[Not Evaluated]	1970	[Not Available]	30	YES	[Not Available]	[Not Available]	YES	NO	Complete Remission/Response
TCGA-UF-A71D	Alive	986	[Not Applicable]	2	[Not Evaluated]	32AAC152-322B-4D7F-A78B-448FECDF17BF	2014-02-05	Head & Neck Squamous Cell Carcinoma	Larynx	Left	NO	YES	FEMALE	-19747	WHITE	[Not Evaluated]	Yes, History of Synchronous/Bilateral Malignancy	No	2010	YES	Functional (Limited) Neck Dissection	Functional (Limited) Neck Dissection	YES	42	0	[Not Available]	Negative	[Not Evaluated]	[Not Evaluated]	TUMOR FREE	7th	T4a	N0	M0	Stage IVA	No Extranodal Extension	G2	NO	NO	[Not Evaluated]	1967	[Not Available]	22	YES	[Not Available]	[Not Available]	YES	NO	Complete Remission/Response
TCGA-UF-A71E	Alive	1090	[Not Applicable]	1	[Not Evaluated]	119EA204-792B-49EC-8FD4-EB88C4F91042	2014-02-05	Head & Neck Squamous Cell Carcinoma Basaloid Type	Floor of mouth	Left	NO	YES	MALE	-23071	WHITE	[Not Evaluated]	No	No	2010	YES	Functional (Limited) Neck Dissection	Functional (Limited) Neck Dissection	YES	48	0	[Not Available]	Negative	[Not Evaluated]	[Not Evaluated]	TUMOR FREE	7th	T4a	N0	M0	Stage IVA	No Extranodal Extension	G3	YES	NO	[Not Evaluated]	[Not Available]	[Not Available]	[Not Available]	YES	[Not Available]	[Not Available]	YES	NO	Complete Remission/Response
TCGA-UF-A7J9	Alive	1043	[Not Applicable]	2	[Not Evaluated]	82C47F60-B863-45F9-82DC-72D89753F4B1	2014-02-02	Head & Neck Squamous Cell Carcinoma	Larynx	Right	NO	YES	MALE	-27459	WHITE	[Not Evaluated]	No	No	2011	YES	Functional (Limited) Neck Dissection	Functional (Limited) Neck Dissection	YES	18	0	[Not Available]	Negative	[Not Evaluated]	[Not Evaluated]	TUMOR FREE	7th	T4a	N0	M0	Stage IVA	No Extranodal Extension	G2	NO	NO	[Not Evaluated]	1951	[Not Available]	25.5	YES	7	33	YES	NO	Complete Remission/Response
TCGA-UF-A7JA	Alive	1894	[Not Applicable]	2	[Not Evaluated]	97C3C5DC-5540-4713-805E-4D98FD8C03AD	2014-02-02	Head & Neck Squamous Cell Carcinoma	Buccal Mucosa	Right	NO	YES	FEMALE	-24121	WHITE	[Not Evaluated]	No	No	2008	YES	[Not Available]	Functional (Limited) Neck Dissection	YES	14	1	[Not Available]	Negative	[Not Evaluated]	[Not Evaluated]	TUMOR FREE	7th	T4a	N1	M0	Stage IVA	No Extranodal Extension	G2	YES	NO	[Not Evaluated]	[Not Available]	[Not Available]	[Not Available]	YES	[Not Available]	[Not Available]	YES	NO	Complete Remission/Response
TCGA-UF-A7JC	Alive	484	[Not Applicable]	2	[Not Evaluated]	545C9F09-DF14-4302-B131-519D141438D1	2014-02-02	Head & Neck Squamous Cell Carcinoma	Floor of mouth	Left	NO	YES	MALE	-15452	WHITE	[Not Evaluated]	No	No	2012	YES	Functional (Limited) Neck Dissection	Functional (Limited) Neck Dissection	YES	37	3	[Not Available]	Positive	[Not Evaluated]	[Not Evaluated]	WITH TUMOR	7th	T3	N2b	M0	Stage IVA	Gross Extension	G1	YES	NO	[Not Evaluated]	1984	[Not Available]	38	NO	[Not Available]	[Not Available]	YES	YES	Complete Remission/Response
TCGA-UF-A7JD	Alive	653	[Not Applicable]	2	[Not Evaluated]	D947828F-D62F-426B-9710-3C93A7AEF05B	2014-03-17	Head & Neck Squamous Cell Carcinoma	Buccal Mucosa	Right	NO	YES	MALE	-26101	[Unknown]	[Not Evaluated]	No	No	2012	YES	[Not Available]	Functional (Limited) Neck Dissection	YES	25	2	[Not Available]	Positive	[Not Evaluated]	[Not Evaluated]	TUMOR FREE	7th	T4	N2b	M0	Stage IVA	Gross Extension	G3	YES	YES	[Not Evaluated]	1951	[Not Available]	61	YES	[Not Available]	[Not Available]	YES	NO	Complete Remission/Response
TCGA-UF-A7JF	Alive	1266	[Not Applicable]	2	[Not Evaluated]	3BD2FCEE-5B16-49F3-A717-F1E106BBC12F	2014-02-02	Head & Neck Squamous Cell Carcinoma	Larynx	Left	NO	YES	MALE	-29468	WHITE	[Not Evaluated]	No	No	2010	YES	Functional (Limited) Neck Dissection	Functional (Limited) Neck Dissection	YES	66	2	[Not Available]	Positive	[Not Evaluated]	[Not Evaluated]	TUMOR FREE	7th	T4a	N2a	M0	Stage IVA	No Extranodal Extension	G2	NO	NO	[Not Evaluated]	1940	[Not Available]	42	YES	[Not Available]	[Not Available]	YES	YES	Complete Remission/Response
TCGA-UF-A7JH	Alive	469	[Not Applicable]	4	[Not Evaluated]	0ABE0B8F-FD93-43E8-B78F-48A7C3F96868	2014-02-02	Head & Neck Squamous Cell Carcinoma	Larynx	Left	NO	YES	MALE	-21558	BLACK OR AFRICAN AMERICAN	[Not Evaluated]	No	No	2012	YES	Functional (Limited) Neck Dissection	Functional (Limited) Neck Dissection	YES	24	0	[Not Available]	Negative	[Not Evaluated]	[Not Evaluated]	TUMOR FREE	7th	T4a	N0	M0	Stage IVA	No Extranodal Extension	G1	NO	NO	[Not Evaluated]	1960	2012	52	YES	[Not Available]	[Not Available]	YES	NO	Complete Remission/Response
TCGA-UF-A7JJ	Alive	214	[Not Applicable]	2	[Not Evaluated]	68F612B7-33B4-4CA4-B012-439BFD598888	2014-02-02	Head & Neck Squamous Cell Carcinoma	Larynx	Midline	NO	YES	MALE	-25201	[Unknown]	[Not Evaluated]	No	No	2013	YES	Functional (Limited) Neck Dissection	Functional (Limited) Neck Dissection	YES	27	0	[Not Available]	Negative	[Not Evaluated]	[Not Evaluated]	TUMOR FREE	7th	T4a	N0	M0	Stage IVA	No Extranodal Extension	G1	NO	NO	[Not Evaluated]	1953	[Not Available]	80	NO	[Not Available]	[Not Available]	YES	YES	Complete Remission/Response
TCGA-UF-A7JK	Dead	[Not Available]	424	4	[Not Evaluated]	1CA54115-93A3-4C0E-ABF0-915B4BBFF10C	2014-02-02	Head & Neck Squamous Cell Carcinoma	Larynx	Left	NO	YES	MALE	-21696	[Unknown]	[Not Evaluated]	No	No	2010	YES	Functional (Limited) Neck Dissection	Functional (Limited) Neck Dissection	YES	19	3	[Not Available]	Positive	[Not Evaluated]	[Not Evaluated]	WITH TUMOR	7th	T4a	N2b	M0	Stage IVA	Gross Extension	G2	YES	YES	[Not Evaluated]	[Not Available]	2008	[Not Available]	YES	[Not Available]	[Not Available]	YES	YES	Complete Remission/Response
TCGA-UF-A7JO	Dead	[Not Available]	631	1	[Not Evaluated]	55DEAB98-29C3-45A1-BC13-BCE3F13AD481	2014-02-02	Head & Neck Squamous Cell Carcinoma	Floor of mouth	Left	NO	YES	FEMALE	-28951	WHITE	[Not Evaluated]	No	No	2009	YES	Functional (Limited) Neck Dissection	[Not Available]	YES	27	0	[Not Available]	Negative	[Not Evaluated]	[Not Evaluated]	WITH TUMOR	6th	T4a	N0	M0	Stage IVA	No Extranodal Extension	G2	NO	NO	[Not Evaluated]	[Not Available]	[Not Available]	[Not Available]	NO	[Not Available]	[Not Available]	YES	NO	Complete Remission/Response
TCGA-UF-A7JS	Alive	413	[Not Applicable]	2	[Not Evaluated]	1BC03593-5AB6-4082-B157-7EA456845E28	2014-02-02	Head & Neck Squamous Cell Carcinoma	Oral Tongue	Left	NO	YES	MALE	-21676	WHITE	[Not Evaluated]	No	No	2012	YES	Modified Radical Neck Dissection	Functional (Limited) Neck Dissection	YES	54	4	[Not Available]	Positive	[Not Evaluated]	[Not Evaluated]	TUMOR FREE	7th	T4a	N2b	M0	Stage IVA	No Extranodal Extension	G2	YES	YES	[Not Evaluated]	1962	[Not Available]	25.5	YES	[Not Available]	[Not Available]	YES	NO	Complete Remission/Response
TCGA-UF-A7JT	Dead	[Not Available]	993	1	[Not Evaluated]	12DA9527-CF33-46C6-90CF-65478FF15CF9	2014-02-02	Head & Neck Squamous Cell Carcinoma	Floor of mouth	Right	NO	YES	FEMALE	-26375	WHITE	[Not Evaluated]	No	No	2009	YES	[Not Available]	Functional (Limited) Neck Dissection	YES	13	3	[Not Available]	Negative	[Not Evaluated]	[Not Evaluated]	WITH TUMOR	6th	T4a	N0	M0	Stage IVA	No Extranodal Extension	G3	NO	YES	[Not Evaluated]	[Not Available]	[Not Available]	[Not Available]	NO	[Not Available]	[Not Available]	YES	YES	Complete Remission/Response
TCGA-UF-A7JV	Dead	[Not Available]	90	1	[Not Evaluated]	12D94C6E-323F-450B-B510-F2AB4671E0FA	2014-02-02	Head & Neck Squamous Cell Carcinoma	Hypopharynx	Right	NO	YES	FEMALE	-22985	WHITE	[Not Evaluated]	Yes, History of Synchronous/Bilateral Malignancy	No	2011	YES	Functional (Limited) Neck Dissection	Modified Radical Neck Dissection	YES	28	5	[Not Available]	Close	[Not Evaluated]	[Not Evaluated]	WITH TUMOR	7th	T4a	N2b	M0	Stage IVA	No Extranodal Extension	G2	NO	[Not Available]	[Not Evaluated]	[Not Available]	[Not Available]	[Not Available]	NO	[Not Available]	[Not Available]	NO	NO	Complete Remission/Response
TCGA-UP-A6WW	Alive	457	[Not Applicable]	1	[Not Available]	F88EC55C-4C1E-4593-9C89-1981F220C0F8	2014-08-28	Head & Neck Squamous Cell Carcinoma	Oral Tongue	Right	YES	NO	MALE	-21427	WHITE	HISPANIC OR LATINO	No	No	2013	YES	Functional (Limited) Neck Dissection	Radical Neck Dissection	YES	53	14	[Not Available]	Negative	[Not Available]	[Not Available]	TUMOR FREE	7th	[Not Available]	[Not Available]	[Not Available]	[Not Available]	Microscopic Extension	G2	YES	YES	[Not Available]	[Not Available]	[Not Available]	[Not Available]	YES	7	3	YES	[Discrepancy]	Complete Remission/Response
TCGA-WA-A7GZ	Alive	335	[Not Applicable]	2	[Not Available]	F9E82D62-FAFC-45B0-97CF-D1A4A3C884A1	2014-01-14	Head & Neck Squamous Cell Carcinoma	Floor of mouth	[Not Available]	YES	NO	MALE	-21207	WHITE	NOT HISPANIC OR LATINO	No	No	2012	YES	Functional (Limited) Neck Dissection	Functional (Limited) Neck Dissection	YES	[Not Available]	[Not Available]	[Not Available]	Negative	[Not Available]	[Not Available]	TUMOR FREE	7th	T2	N0	[Not Available]	[Not Available]	[Not Available]	G2	[Not Available]	[Not Available]	[Not Available]	1984	[Not Available]	20	[Not Available]	[Not Available]	[Not Available]	YES	YES	Complete Remission/Response
TCGA-WA-A7H4	Alive	153	[Not Applicable]	2	[Not Available]	4199C571-F20F-4873-AFD3-5393F2F8D2DB	2014-01-14	Head & Neck Squamous Cell Carcinoma	Oral Tongue	Right	YES	NO	MALE	-25363	WHITE	NOT HISPANIC OR LATINO	No	No	2013	YES	Functional (Limited) Neck Dissection	Functional (Limited) Neck Dissection	YES	[Not Available]	[Not Available]	[Not Available]	Negative	[Not Available]	[Not Available]	TUMOR FREE	7th	T2	N0	[Not Available]	Stage II	[Not Available]	G3	[Not Available]	[Not Available]	[Not Available]	1963	[Not Available]	25	[Not Available]	[Not Available]	[Not Available]	NO	NO	Complete Remission/Response
[truncated: 18 more columns]
